# Supplementary material for: MS4A15 drives ferroptosis resistance through calcium-restricted lipid remodeling
Source: Cell Death Differ. 2021 Oct 18;29(3):670–86. doi: 10.1038/s41418-021-00883-z (PMC8901757; doi:10.1038/s41418-021-00883-z)
Supplement: Supplementary file 8 — Supplementary Table 1. Raw data of lipidomics analysis. [file 41418_2021_883_MOESM8_ESM.xlsx]

## Sheet: ESI +
	control	control	control	Tgn short	Tgn short	Tgn short	Tgn long	Tgn long	Tgn long	Ms4a15 OE	Ms4a15 OE	Ms4a15 OE
Name	1.1_2-A,3_01_31787	1.2_2-A,4_01_31783	1.3_2-A,5_01_31789	3.1_2-B,1_01_31800	3.2_2-B,2_01_31810	3.3_2-B,3_01_31811	6.1_2-C,2_01_31799	6.2_2-C,3_01_31797	6.3_2-C,4_01_31804	7.1_2-C,5_01_31788	7.2_2-C,6_01_31790	7.3_2-C,7_01_31795	m/z	RT
Cluster_0001	5.75204e-06	1.00046e-05	1.67361e-07	1.46026e-07	9.06711e-06	5.705e-06	7.64332e-06	4.07573e-08	8.57346e-06	7.5776e-06	6.49465e-06	7.06327e-06	95.09	7.6
Cluster_0002	2.9879e-05	2.63628e-05	2.51042e-07	3.3222e-05	3.39641e-05	4.34389e-05	7.63727e-05	0.000106054	3.91233e-05	0.000133516	7.89442e-05	2.85114e-05	95.09	6.77
Cluster_0003	9.96128e-06	8.91177e-06	1.34218e-05	7.64509e-06	7.13182e-06	8.38046e-06	8.13663e-06	1.16184e-05	7.92204e-06	1.89011e-07	1.75847e-07	9.36539e-06	95.09	7.39
Cluster_0004	1.43178e-07	1.4089e-07	1.39468e-07	8.78951e-06	1.04517e-07	5.68997e-08	7.9876e-06	1.42651e-07	1.09862e-07	2.43015e-07	1.75847e-07	6.54872e-06	95.09	9.68
Cluster_0005	4.32753e-05	7.41217e-05	9.04633e-05	5.43251e-05	4.70215e-05	4.73745e-05	8.12638e-05	9.74989e-05	8.16028e-05	0.000106943	9.60404e-05	9.48594e-05	97.07	1.49
Cluster_0007	8.40083e-05	8.60517e-05	0.000101124	9.76353e-05	0.000131548	0.000103452	8.78653e-05	9.50499e-05	8.19716e-05	0.000100769	0.000103735	9.96525e-05	97.08	10.16
Cluster_0008	7.188e-05	7.35713e-05	0.000108341	7.47816e-05	9.40359e-05	6.93461e-05	9.5338e-05	8.47848e-05	7.73158e-05	8.26564e-05	7.24367e-05	7.8253e-05	97.07	13.54
Cluster_0009	7.38007e-05	6.32456e-05	6.55867e-05	8.85797e-05	8.85923e-05	7.90363e-05	7.93157e-05	5.92237e-05	7.71199e-05	8.34148e-05	8.79236e-08	9.75666e-05	97.07	16.51
Cluster_0024	4.77259e-08	8.8056e-08	2.51042e-07	1.27773e-07	1.04517e-07	1.70699e-07	6.25664e-08	1.01893e-07	5.49311e-08	2.43015e-07	6.59427e-08	8.01275e-08	100.11	6.38
Cluster_0025	2.37748e-05	2.48148e-05	1.67361e-07	2.07091e-05	1.30646e-07	1.13799e-07	2.2167e-05	1.63029e-07	2.30554e-05	1.6201e-07	1.53866e-07	1.60255e-07	100.11	8.5
Cluster_0026	1.3002e-05	1.15625e-05	2.09562e-05	1.03963e-05	1.70239e-05	1.38994e-05	1.27364e-05	1.14339e-05	1.38972e-05	2.26018e-05	1.623e-05	1.10376e-05	101.95	1.11
Cluster_0033	9.43464e-06	1.4089e-07	2.51042e-07	1.46026e-07	1.56775e-07	1.13799e-07	1.45988e-07	1.00903e-05	9.15518e-08	5.40032e-08	1.53866e-07	1.60255e-07	102.13	17.96
Cluster_0036	7.95432e-08	1.4089e-07	1.39468e-07	1.0952e-07	7.83877e-08	1.16405e-05	1.66844e-07	1.22272e-07	1.46483e-07	1.89011e-07	1.3806e-05	8.01275e-08	102.12	21.33
Cluster_0039	0.0151889	0.00576662	0.0119864	0.00593359	0.00610912	0.00213804	0.0219227	0.0209804	0.012365	0.0139255	0.0185159	0.0176207	104.11	1.28
Cluster_0040	1.29697e-07	9.83429e-07	7.28966e-07	1.27773e-07	2.72472e-07	1.70699e-07	3.5551e-07	3.93783e-07	7.32414e-08	8.10048e-08	4.39618e-08	6.00956e-08	104.07	7.41
Cluster_0041	2.89504e-06	4.80465e-06	4.05714e-06	3.95754e-06	2.72415e-06	7.58972e-07	1.08893e-06	1.15324e-06	3.01523e-06	1.89011e-07	4.39618e-08	8.85896e-07	105.04	7.5
Cluster_0042	4.84254e-06	3.51114e-06	9.30681e-05	5.47949e-06	2.9891e-06	3.83729e-06	2.2647e-06	4.81934e-06	2.99132e-05	3.03534e-07	1.14136e-06	2.73762e-06	105.04	8.54
Cluster_0043	2.08167e-05	1.31278e-05	1.05417e-05	1.84888e-05	5.4611e-06	5.70056e-06	4.16272e-06	4.10795e-06	3.62693e-06	4.16083e-06	1.53866e-07	6.98132e-06	105.07	7.9
Cluster_0044	7.95432e-08	8.8056e-08	1.39468e-07	3.65066e-08	1.69326e-06	1.79569e-06	6.29689e-06	1.00312e-05	1.81415e-06	8.48374e-06	5.69081e-06	2.49236e-06	105.07	6.77
Cluster_0045	4.03559e-05	7.04448e-08	8.36806e-08	2.87521e-05	2.35163e-07	9.48328e-08	4.55474e-05	4.36746e-05	3.69428e-05	7.63425e-05	9.2456e-05	5.6475e-05	106.95	1.27
Cluster_0046	0.000120284	0.000101291	8.34204e-05	0.000136882	0.000109991	0.000126284	0.000138228	0.000113876	0.000157929	8.98935e-05	6.88089e-05	0.0001315	107.05	16.52
Cluster_0049	6.36346e-08	5.28336e-08	2.51042e-07	9.12664e-08	1.04517e-07	3.95665e-06	8.34218e-08	1.42651e-07	5.49311e-08	1.08006e-07	3.94006e-06	8.01275e-08	109.09	13.09
Cluster_0053	9.33193e-06	7.04448e-08	2.51042e-07	8.49541e-06	7.71438e-06	5.68997e-08	8.18571e-06	6.92834e-06	9.27264e-06	2.43015e-07	1.97828e-07	1.80287e-07	109.09	7.4
Cluster_0054	7.95432e-08	1.23278e-07	2.51042e-07	9.36266e-06	5.22584e-08	9.48328e-08	6.25664e-08	1.83408e-07	5.49311e-08	2.16013e-07	4.39618e-08	4.00638e-08	109.09	7.6
Cluster_0056	1.43178e-07	5.28336e-08	1.61847e-05	1.06436e-05	1.56775e-07	5.68997e-08	8.34218e-08	4.07573e-08	9.15518e-08	1.35008e-07	1.53866e-07	4.00638e-08	109.09	14.69
Cluster_0059	4.77259e-08	4.74002e-06	5.57871e-08	1.46026e-07	5.22584e-08	4.38809e-06	6.25664e-08	1.01893e-07	3.13141e-06	1.89011e-07	3.57852e-06	1.80287e-07	109.08	15.22
Cluster_0066	3.18173e-08	1.72529e-06	3.447e-06	2.06105e-06	3.45923e-06	1.32766e-07	3.30057e-06	8.15146e-08	1.5434e-06	1.6201e-07	6.59427e-08	1.60255e-07	109.08	18.07
Cluster_0072	3.47098e-06	1.41223e-06	4.38545e-06	6.6195e-08	9.81586e-07	3.69192e-06	5.40138e-07	1.24682e-06	2.65418e-06	1.47051e-06	7.54459e-07	2.73013e-06	109.08	21.22
Cluster_0089	1.00236e-05	9.51817e-06	8.82182e-06	8.58992e-06	1.82905e-07	8.67432e-06	6.3071e-06	5.88068e-06	5.32095e-06	1.08006e-07	8.79236e-08	6.40719e-06	111.07	10.27
Cluster_0091	2.23835e-05	1.58501e-07	2.23148e-07	9.12664e-08	7.83877e-08	1.32766e-07	2.074e-05	1.01893e-07	2.14027e-05	2.16013e-07	8.79236e-08	1.40223e-07	111.08	13.55
Cluster_0092	2.37826e-05	3.52224e-08	1.67361e-07	9.12664e-08	2.35163e-07	1.51732e-07	8.34218e-08	1.83408e-07	9.15518e-08	1.89011e-07	1.75847e-07	1.20191e-07	111.08	14.69
Cluster_0098	4.77259e-08	7.04448e-08	1.11574e-07	1.27773e-07	2.35163e-07	1.51732e-07	8.05609e-06	4.07573e-08	1.64793e-07	1.08006e-07	8.79236e-08	8.92709e-06	111.08	17.94
Cluster_0103	6.36346e-08	3.52224e-08	1.27434e-05	8.23267e-06	1.82905e-07	7.58662e-08	1.12672e-05	1.01893e-07	1.64793e-07	1.89011e-07	6.59427e-08	8.01275e-08	111.08	18.53
Cluster_0108	3.18173e-08	1.58501e-07	1.95255e-07	9.12664e-08	1.82905e-07	5.68997e-08	1.04277e-07	1.22272e-07	1.46483e-07	8.10048e-08	1.09905e-07	1.40223e-07	111.08	19.92
Cluster_0110	6.50255e-06	3.52224e-08	1.67361e-07	1.27773e-07	1.04517e-07	1.70699e-07	4.17109e-08	1.01893e-07	5.49311e-08	8.37774e-06	1.09905e-07	8.01275e-08	111.08	20.58
Cluster_0113	1.43178e-07	1.58501e-07	1.95255e-07	1.46026e-07	5.22584e-08	1.13799e-07	1.25133e-07	1.63029e-07	1.64793e-07	5.40032e-08	1.31885e-07	1.00159e-07	111.08	20.98
Cluster_0120	9.40539e-06	1.23278e-07	2.51042e-07	1.6428e-07	2.35163e-07	1.32766e-07	4.17109e-08	1.83408e-07	7.32414e-08	1.89011e-07	4.39618e-08	4.00638e-08	111.08	22.83
Cluster_0126	8.20967e-05	8.04245e-05	8.36806e-08	0.000119219	0.000130014	0.00013773	7.12727e-05	6.41089e-05	7.62114e-05	0.000102714	0.000122001	9.66489e-05	112.02	1.26
Cluster_0127	0.000177866	0.000167302	0.000180764	0.000162925	0.000164271	0.000154121	0.000164676	0.000331328	0.000146796	0.000185075	0.000223898	0.000169973	112.08	1.78
Cluster_0128	8.57564e-05	0.000107926	7.84214e-05	9.11648e-05	9.06368e-05	8.44578e-05	9.05167e-05	0.000106283	9.67966e-05	7.85017e-05	7.15609e-05	7.83372e-05	112.08	2.14
Cluster_0130	0.00548854	0.005091	0.00597333	0.00463058	0.00402842	0.00424118	0.00318273	0.00309088	0.00323031	0.00583858	0.00571263	0.00546399	113.13	8.88
Cluster_0136	3.21002e-05	5.28336e-08	8.36806e-08	3.27436e-05	1.82905e-07	1.32766e-07	1.04277e-07	1.83408e-07	3.66207e-08	5.40032e-08	4.39618e-08	1.80287e-07	113.12	10.48
Cluster_0137	2.38114e-05	7.04448e-08	8.36806e-08	5.47599e-08	1.30646e-07	3.79331e-08	1.25133e-07	1.01893e-07	1.09862e-07	1.08006e-07	1.97828e-07	4.00638e-08	113.12	10.74
Cluster_0141	0.000333364	7.32328e-05	0.00180484	0.0001371	0.000228377	0.000684562	0.000133208	0.000290272	0.00109646	0.000783276	0.00132034	0.00034303	113.13	11.52
Cluster_0146	9.54518e-08	7.04448e-08	1.11574e-07	5.47599e-08	5.22584e-08	9.48328e-08	1.25133e-07	1.01893e-07	2.40964e-05	8.10048e-08	4.39618e-08	1.20191e-07	113.12	12.86
Cluster_0161	1.43178e-07	5.28336e-08	2.23148e-07	1.27773e-07	1.30646e-07	1.32766e-07	1.87699e-07	6.1136e-08	2.53923e-05	2.16013e-07	6.59427e-08	8.01275e-08	113.11	16.42
Cluster_0167	1.43178e-07	5.28336e-08	8.36806e-08	7.30131e-08	1.56775e-07	9.48328e-08	4.17109e-08	6.1136e-08	1.46483e-07	4.92618e-05	6.31569e-05	1.80287e-07	115.05	1.12
Cluster_0168	2.09833e-05	3.45578e-05	8.13957e-05	2.62115e-05	4.7102e-05	2.4028e-05	4.17109e-08	1.63029e-07	2.74665e-05	7.0414e-05	5.88366e-05	3.4584e-05	115.04	8.33
Cluster_0169	3.2237e-05	1.69163e-05	2.21508e-05	2.94746e-05	1.88747e-05	1.2804e-05	1.71783e-05	1.82392e-05	1.57013e-05	8.10048e-08	1.31885e-07	1.77092e-05	115.07	8.5
Cluster_0170	1.05952e-05	8.8056e-08	8.36806e-08	1.6428e-07	7.83877e-08	1.32766e-07	4.17109e-08	1.83408e-07	1.64793e-07	1.78691e-05	1.64668e-05	1.00159e-07	115.04	9.32
Cluster_0171	3.18173e-08	1.82341e-05	8.36806e-08	9.12664e-08	5.22584e-08	1.78867e-05	2.15806e-05	8.15146e-08	2.38311e-05	2.68764e-05	2.56174e-05	1.60255e-07	115.04	9.49
Cluster_0176	8.78316e-06	1.4089e-07	1.67361e-07	1.6428e-07	2.09034e-07	9.27513e-06	1.25133e-07	1.83408e-07	6.91499e-06	1.6201e-07	1.09905e-07	1.09846e-05	115.05	11.6
Cluster_0183	2.20173e-05	2.37359e-05	3.45122e-05	2.30906e-05	1.04517e-07	1.51732e-07	1.25133e-07	8.15146e-08	2.21665e-05	8.10048e-08	3.07907e-05	2.50292e-05	115.06	13.55
Cluster_0190	2.45687e-05	1.58501e-07	1.67361e-07	2.18355e-05	2.65729e-05	2.23322e-05	2.69705e-05	4.07573e-08	2.62918e-05	1.89011e-07	1.97828e-07	1.00159e-07	115.05	16.42
Cluster_0191	1.27269e-07	1.05667e-07	1.11574e-07	5.47599e-08	2.35163e-07	2.17876e-05	8.34218e-08	1.22272e-07	7.32414e-08	1.08006e-07	1.53866e-07	4.00638e-08	115.05	16.62
Cluster_0226	2.80079e-05	2.46814e-05	3.28481e-05	2.47257e-05	2.88936e-05	2.11787e-05	2.12659e-05	2.63099e-05	2.67287e-05	2.82936e-05	2.27284e-05	1.97494e-05	115.06	14.68
Cluster_0227	3.56656e-05	4.05558e-05	4.13839e-05	9.59214e-06	5.22584e-08	2.10058e-05	9.72072e-06	1.27329e-05	5.49311e-08	1.33879e-05	4.90825e-05	7.76656e-06	116.05	1.8
Cluster_0228	9.54518e-08	1.23278e-07	1.95255e-07	9.12664e-08	1.04517e-07	5.68997e-08	1.04158e-05	1.30043e-05	1.09862e-07	1.08006e-07	4.39618e-08	1.74284e-05	116.05	2.01
Cluster_0229	1.70199e-05	1.43478e-05	1.74022e-05	7.30131e-08	2.35163e-07	1.42792e-05	1.87699e-07	1.63029e-07	3.66207e-08	1.08006e-07	4.4605e-05	1.60255e-07	116.05	2.14
Cluster_0230	8.68455e-05	8.44324e-05	0.000161998	0.000161601	0.000205234	0.000166252	0.000198765	0.00025221	0.000159428	0.000325897	0.000253369	0.000251431	116.05	2.41
Cluster_0231	0.0026739	0.00347719	0.00304627	0.00283209	0.00238632	0.00229664	0.00172101	0.00107976	0.00187688	0.000386797	0.000449739	0.000597124	116.05	2.89
Cluster_0232	0.000163698	0.000159676	0.000238228	0.000165678	0.000164077	0.000162391	0.000188175	0.000241612	0.000163475	0.000229444	0.000229296	0.000170402	116.05	3.21
Cluster_0233	0.00109314	0.00157989	0.00141209	0.00137516	0.00155179	0.001258	0.00110485	0.000853657	0.0011334	0.000677815	0.000745466	0.000783621	116.05	4.23
Cluster_0234	0.000218195	0.000242031	0.000204359	0.000285459	0.000309188	0.00033401	7.00469e-05	5.25147e-05	0.000170287	1.08006e-07	5.56092e-05	5.65222e-05	116.05	5.02
Cluster_0235	1.13962e-05	2.16184e-05	2.12197e-05	1.18181e-05	1.30646e-07	7.58662e-08	1.23666e-05	6.1136e-08	3.66207e-08	1.43259e-05	1.09905e-07	9.71088e-06	116.05	5.28
Cluster_0237	5.71854e-05	0.000103529	9.17862e-05	0.000121637	9.938e-05	0.000131546	0.000139954	0.00021254	5.92632e-05	9.277e-05	6.79682e-05	0.000147344	116.05	6.14
Cluster_0238	6.35893e-06	1.58501e-07	1.67361e-07	6.4773e-06	5.22584e-08	3.79331e-08	5.82553e-06	1.01893e-07	1.09862e-07	5.40032e-08	1.31885e-07	1.20191e-07	116.05	7.06
Cluster_0239	0.00192127	0.00203851	0.00253261	0.00208253	0.00267756	0.00205214	0.00204167	0.00190389	0.00194754	0.00112071	0.00141998	0.0017032	116.05	7.49
Cluster_0240	1.94227e-05	1.59839e-05	1.67361e-07	2.3876e-05	1.07829e-05	1.43458e-05	1.51233e-05	1.42138e-05	1.78375e-05	8.10048e-08	9.68131e-06	8.82863e-06	116.06	8.09
Cluster_0241	1.02455e-05	8.97651e-06	1.39468e-07	5.10039e-06	5.82064e-06	9.34891e-06	4.92725e-06	6.91541e-06	5.53168e-06	6.90188e-06	5.84241e-06	4.22477e-06	116.05	8.76
Cluster_0242	3.09749e-05	3.70274e-05	3.03184e-05	3.7662e-05	3.92926e-05	2.34366e-05	2.37466e-05	1.70991e-05	2.68373e-05	1.08006e-07	8.79236e-08	1.70691e-05	116.05	8.99
Cluster_0243	0.000189205	0.00019605	0.000321644	0.00019643	0.000318608	0.000217039	0.00024254	0.000254419	0.000203958	0.000324296	0.000296266	0.000263185	116.05	9.79
Cluster_0244	3.9205e-05	3.36251e-05	5.99107e-05	3.22809e-05	0.000107289	3.23622e-05	3.87279e-05	4.63939e-05	4.42564e-05	1.46125e-05	8.99462e-05	9.09852e-05	116.06	10.32
Cluster_0245	7.35834e-05	7.66248e-05	7.92852e-05	1.27773e-07	1.82905e-07	3.79331e-08	3.53993e-05	4.09755e-05	4.16797e-05	0.000141729	9.17837e-05	7.62838e-05	117.07	3.39
Cluster_0246	0.000459135	0.000221558	0.000418404	8.65095e-05	0.000125038	5.68997e-08	0.000469211	0.00049522	0.00042816	0.0014951	0.0015829	0.00124393	118.09	1.29
Cluster_0253	2.40841e-05	1.58501e-07	1.67361e-07	2.44128e-05	1.30646e-07	1.70699e-07	1.45988e-07	6.1136e-08	1.09862e-07	8.10048e-08	6.59427e-08	4.00638e-08	118.1	10.47
Cluster_0258	2.99478e-05	3.52224e-08	2.51042e-07	2.97565e-05	1.56775e-07	3.79331e-08	4.17109e-08	3.44588e-05	1.09862e-07	2.43015e-07	4.39618e-08	4.24723e-05	118.1	13.55
Cluster_0259	3.20259e-05	2.30904e-05	4.55878e-05	3.43752e-05	4.25202e-05	2.69084e-05	3.64472e-05	3.77551e-05	2.76041e-05	3.93737e-05	1.97828e-07	6.00956e-08	118.1	14.69
Cluster_0264	9.54518e-08	5.28336e-08	2.51042e-07	1.46026e-07	1.84753e-05	1.70699e-07	1.43106e-05	4.07573e-08	8.75773e-06	2.16013e-07	1.97828e-07	1.40223e-07	118.11	17.18
Cluster_0270	1.1136e-07	5.28336e-08	1.67361e-07	9.12664e-08	5.22584e-08	1.70699e-07	1.04277e-07	1.05243e-05	3.66207e-08	1.35008e-07	1.53866e-07	1.40223e-07	118.12	20.6
Cluster_0281	0.00225636	0.00247184	0.00208067	0.00285115	0.00268345	0.00298849	0.00244974	0.00286609	0.00231721	0.00227553	0.00304028	0.00258697	119.09	4.18
Cluster_0282	0.00138368	0.00223569	0.00121224	0.00162101	0.00148622	0.00214605	0.000198907	6.88525e-05	0.000705175	2.31767e-05	2.35251e-05	5.28732e-05	119.99	1.97
Cluster_0283	2.36968e-05	2.2773e-05	2.23148e-07	2.50121e-05	1.56775e-07	1.13799e-07	8.34218e-08	6.1136e-08	9.15518e-08	1.08006e-07	1.53866e-07	1.40223e-07	119.99	2.89
Cluster_0284	5.11424e-05	3.11078e-05	1.20863e-05	2.52979e-05	2.91146e-05	1.87352e-05	3.75712e-05	3.54478e-05	2.29308e-05	8.10048e-08	1.97828e-07	2.79062e-05	121.1	8.57
Cluster_0285	0.000127674	0.000108753	0.000123672	8.75335e-05	6.76528e-05	8.08054e-05	5.59886e-05	5.11836e-05	5.81185e-05	0.000127012	0.000122875	0.000103607	121.04	8.87
Cluster_0286	1.43178e-07	3.52224e-08	0.000126892	1.27773e-07	1.04517e-07	1.51732e-07	1.45988e-07	4.07573e-08	5.20366e-05	2.16013e-07	3.48208e-05	8.01275e-08	121.07	5.51
Cluster_0287	2.44666e-05	2.23307e-05	1.67361e-07	2.80263e-05	2.64389e-05	2.38339e-05	3.07358e-05	3.41509e-05	3.21074e-05	8.10048e-08	1.97828e-07	1.20191e-07	121.1	6.03
Cluster_0288	7.14176e-06	1.23278e-07	1.11574e-07	9.2014e-06	1.04517e-07	1.32766e-07	1.44443e-05	2.02897e-05	1.17935e-05	2.32929e-05	1.02231e-05	8.01275e-08	121.1	6.77
Cluster_0289	2.14391e-05	1.23278e-07	5.57871e-08	1.27773e-07	1.30646e-07	9.48328e-08	1.87699e-07	8.15146e-08	3.66207e-08	2.43015e-07	1.97828e-07	1.00159e-07	121.1	7.08
Cluster_0290	7.38236e-05	3.86602e-05	3.40095e-05	6.32589e-05	4.10438e-05	3.63727e-05	3.23132e-05	2.44938e-05	1.50549e-05	1.40822e-05	1.88353e-05	2.59292e-05	121.1	7.9
Cluster_0291	4.08508e-05	2.51934e-05	1.69916e-05	3.94531e-05	2.92496e-05	2.65695e-05	1.58396e-05	2.20321e-05	1.35126e-05	1.14587e-05	1.31885e-07	1.7153e-05	121.1	8.78
Cluster_0295	0.000771447	0.000601337	0.00105955	0.000476665	0.00044972	0.000313745	0.000335962	0.000385491	0.00037886	0.00475994	0.00449083	0.00381866	123.06	1.34
Cluster_0296	0.000122469	0.000128014	0.000151705	0.00015719	0.000128534	0.000162376	0.000171259	0.000207421	0.00015128	0.000187191	0.000151091	0.000160675	123.07	1.67
Cluster_0298	4.77259e-08	1.58501e-07	0.000135857	7.30131e-08	1.82905e-07	1.13799e-07	8.34218e-08	8.15146e-08	5.24307e-05	5.40032e-08	1.31885e-07	8.01275e-08	123.05	2.39
Cluster_0299	6.36346e-08	1.27842e-05	1.11574e-07	8.8941e-06	1.56775e-07	9.48328e-08	1.45988e-07	1.83408e-07	7.32414e-08	5.40032e-08	1.53866e-07	1.80287e-07	123.08	2.76
Cluster_0322	2.26116e-05	2.73767e-05	1.11574e-07	2.48679e-05	2.91078e-05	1.841e-05	1.87699e-07	2.04434e-05	2.21084e-05	5.40032e-08	1.75847e-07	1.20191e-07	123.08	7.4
Cluster_0323	1.91829e-05	2.0442e-05	2.74189e-05	2.09016e-05	2.90316e-05	1.82032e-05	1.90957e-05	8.15146e-08	2.36278e-05	8.10048e-08	1.97828e-07	8.01275e-08	123.08	7.59
Cluster_0325	0.000105771	6.19505e-05	4.15376e-05	9.06371e-05	7.62971e-05	5.75358e-05	7.16221e-05	6.23934e-05	5.56348e-05	1.6201e-07	8.79236e-08	4.54274e-05	123.11	8.51
Cluster_0327	3.27614e-05	1.4089e-07	8.36806e-08	1.0952e-07	1.56775e-07	5.68997e-08	4.17109e-08	1.42651e-07	3.66207e-08	1.6201e-07	1.53866e-07	8.01275e-08	123.11	8.78
Cluster_0335	7.95432e-08	3.52224e-08	1.67361e-07	7.30131e-08	1.30646e-07	1.51732e-07	1.04277e-07	1.01893e-07	7.32414e-08	1.6201e-07	1.99162e-05	6.00956e-08	123.08	10.44
Cluster_0340	3.18173e-08	3.52224e-08	9.85498e-05	1.6428e-07	2.35163e-07	9.48328e-08	4.17109e-08	1.01893e-07	5.53127e-05	8.10048e-08	6.88594e-05	1.00159e-07	123.05	11.52
Cluster_0346	1.27269e-07	8.8056e-08	1.39468e-07	6.28746e-06	2.09034e-07	5.68997e-08	1.04277e-07	8.55334e-06	7.32414e-08	8.10048e-08	1.97828e-07	1.60255e-07	123.08	12.68
Cluster_0349	7.68997e-06	3.52224e-08	1.98908e-05	1.6428e-07	7.83877e-08	3.79331e-08	1.87699e-07	1.4175e-05	1.64793e-07	5.40032e-08	8.79236e-08	1.40223e-07	123.08	12.95
Cluster_0350	5.58231e-06	7.04448e-08	2.51042e-07	4.28268e-06	7.83877e-08	5.68997e-08	4.82586e-06	1.42651e-07	9.15518e-08	1.35008e-07	1.53866e-07	1.40223e-07	123.08	13.02
Cluster_0353	1.1136e-07	1.58501e-07	1.95255e-07	3.65066e-08	1.04517e-07	9.48328e-08	1.66844e-07	1.01893e-07	9.15518e-08	8.10048e-08	1.75847e-07	1.40223e-07	123.08	13.55
Cluster_0357	2.75968e-05	2.77234e-05	8.36806e-08	3.64644e-05	3.10267e-05	2.9126e-05	4.29448e-05	3.4154e-05	3.13318e-05	3.84894e-05	2.60481e-05	3.01095e-05	123.08	14.69
Cluster_0363	7.441e-06	1.58501e-07	1.11574e-07	1.6428e-07	2.35163e-07	9.66674e-06	1.66844e-07	6.1136e-08	7.32414e-08	1.17274e-05	1.31885e-07	1.60255e-07	123.08	16.15
Cluster_0364	1.41849e-05	8.8056e-08	8.36806e-08	1.27773e-07	2.09034e-07	3.79331e-08	2.40967e-05	6.1136e-08	1.09862e-07	5.40032e-08	2.03445e-05	6.00956e-08	123.08	16.38
Cluster_0365	7.95432e-08	1.4089e-07	1.95255e-07	1.50536e-05	2.35163e-07	1.32766e-07	1.04277e-07	1.63029e-07	1.09862e-07	2.43015e-07	1.97828e-07	8.01275e-08	123.08	16.63
Cluster_0372	1.43178e-07	1.05667e-07	2.51042e-07	7.30131e-08	1.30646e-07	1.11063e-05	8.11752e-06	1.01893e-07	7.32414e-08	2.16013e-07	1.53866e-07	1.80287e-07	123.08	18.05
Cluster_0375	7.95432e-08	1.4089e-07	1.11574e-07	9.12664e-08	1.83273e-05	1.1859e-05	1.25133e-07	1.01893e-07	1.07099e-05	1.52501e-05	1.21077e-05	1.80287e-07	123.08	18.43
Cluster_0395	7.95432e-08	1.58501e-07	1.11574e-07	9.12664e-08	5.22584e-08	1.32766e-07	8.34218e-08	8.15146e-08	1.64793e-07	8.10048e-08	1.25856e-05	1.80287e-07	123.08	22.79
Cluster_0405	9.54518e-08	3.52224e-08	1.11574e-07	7.30131e-08	2.35163e-07	3.79331e-08	1.45988e-07	6.1136e-08	3.66207e-08	1.89011e-07	1.53866e-07	1.60255e-07	124.08	11.21
Cluster_0416	3.18173e-08	1.05667e-07	2.51042e-07	1.46026e-07	9.01077e-06	1.32766e-07	4.17109e-08	6.1136e-08	7.32414e-08	8.10048e-08	1.31885e-07	6.00956e-08	124.08	24.14
Cluster_0430	4.79305e-06	1.58501e-07	2.51042e-07	3.65066e-08	5.22584e-08	6.0258e-06	1.45988e-07	1.42651e-07	1.64793e-07	5.40032e-08	8.79236e-08	1.00159e-07	124.08	16.94
Cluster_0448	1.27269e-07	1.58501e-07	1.95255e-07	9.12664e-08	1.30646e-07	9.48328e-08	1.45988e-07	5.53681e-06	4.90605e-06	2.16013e-07	1.97828e-07	8.01275e-08	125.08	19.49
Cluster_0467	1.88943e-05	3.52224e-08	1.39468e-07	5.47599e-08	1.30646e-07	3.23814e-05	1.45988e-07	2.88401e-05	7.32414e-08	7.92666e-05	8.29451e-05	6.00956e-08	127.14	8.79
Cluster_0470	4.2411e-05	3.13876e-05	2.51042e-07	2.6691e-05	7.83877e-08	1.38464e-05	2.76031e-05	1.41909e-05	1.80279e-05	4.46068e-05	5.70294e-05	3.10935e-05	127.14	10.42
Cluster_0471	7.95432e-08	8.8056e-08	1.39468e-07	5.47599e-08	7.83877e-08	7.58662e-08	4.17109e-08	1.83408e-07	3.66207e-08	5.40032e-08	3.54381e-05	6.00956e-08	127.15	10.56
Cluster_0472	1.91207e-05	2.91854e-05	2.51042e-07	2.80284e-05	7.83877e-08	2.02892e-05	3.84098e-05	1.01893e-07	2.49811e-05	2.43015e-07	1.53866e-07	1.80287e-07	127.14	10.73
Cluster_0477	4.77259e-08	4.86149e-06	8.36806e-08	4.45982e-06	1.56775e-07	3.79331e-08	1.01541e-05	4.07573e-08	1.28173e-07	1.01813e-05	1.31885e-07	6.00956e-08	127.12	12.33
Cluster_0481	0.00215684	0.00160004	0.00306199	0.00343586	0.00414098	0.00325185	0.00454883	0.00548588	0.00390439	0.00605545	0.00550037	0.00570556	128.05	1.6
Cluster_0482	0.00450055	0.0104171	0.003499	0.0036727	0.00201139	0.00307025	0.00184176	0.00185685	0.00261052	0.00180575	0.00172188	0.00212576	128.05	1.86
Cluster_0483	0.00167435	0.002094	0.00145133	0.00185726	0.00138416	0.00174697	0.00125857	0.000960491	0.00142272	0.000723942	0.000710995	0.000888328	128.05	2.24
Cluster_0485	1.27269e-07	3.42332e-05	1.67361e-07	2.70226e-05	4.03665e-05	2.38046e-05	1.45988e-07	1.01893e-07	1.28173e-07	8.10048e-08	1.75847e-07	1.60255e-07	128.05	3.63
Cluster_0486	0.00206649	0.00289817	0.00233851	0.00242511	0.00247248	0.00230458	0.00160988	0.0011045	0.00160293	0.000481565	0.000597853	0.000867688	128.05	4.22
Cluster_0487	6.45784e-05	9.80266e-05	6.59863e-05	6.05253e-05	5.36374e-05	5.96335e-05	3.55476e-05	2.82379e-05	4.94798e-05	1.35008e-07	1.31885e-07	1.0305e-05	128.11	2.89
Cluster_0488	0.000104402	0.000119795	8.58567e-05	0.000133507	0.000141976	0.000172725	2.99365e-05	1.01893e-07	8.0441e-05	1.89011e-07	1.09905e-07	1.20191e-07	128.14	5.03
Cluster_0494	4.77259e-08	7.29813e-06	1.95255e-07	7.55289e-06	1.35442e-05	7.8888e-06	1.04277e-07	4.07573e-08	9.15518e-08	8.10048e-08	1.97828e-07	8.30933e-06	129.05	3.15
Cluster_0496	7.95432e-08	1.58501e-07	2.51042e-07	7.30131e-08	1.30646e-07	1.70699e-07	8.34218e-08	1.83408e-07	9.15518e-08	1.08006e-07	1.01928e-05	4.00638e-08	129.05	4.42
Cluster_0498	1.0344e-05	2.48876e-05	1.09142e-05	1.27386e-05	8.52965e-06	1.00171e-05	1.81764e-05	1.18452e-05	1.66654e-05	1.72541e-05	1.55812e-05	1.70821e-05	129.98	1.79
Cluster_0499	7.66996e-06	7.81503e-06	5.72898e-06	8.27545e-06	7.0001e-06	8.79711e-06	1.18004e-05	4.57772e-06	9.55984e-06	3.43122e-06	4.56437e-06	5.46217e-06	130	2.89
Cluster_0500	0.024663	0.0283266	0.0422319	0.0274051	0.0395897	0.0294054	0.0320637	0.0329237	0.0268502	0.0409135	0.0335611	0.0306331	130.16	1.33
Cluster_0501	0.00452918	0.00840554	0.000322084	0.00903035	0.000428578	0.00876161	0.00538556	0.00350308	0.00185099	0.000196675	0.000343553	0.000316037	130.16	4.37
Cluster_0502	0.00780332	0.00112265	0.000291383	0.00146757	0.00023237	0.00144436	0.00996496	0.00881007	0.00559868	0.000184747	0.000304781	0.000147079	130.16	4.57
Cluster_0503	0.00110543	0.00041399	0.000268019	0.000486033	0.000569101	0.000359067	0.0015573	0.00498991	0.00837333	0.000168189	0.000212974	0.000227412	130.16	4.77
Cluster_0504	0.000661752	0.00059319	0.000489968	0.000672177	0.000615085	0.000955554	0.000666534	0.000453598	0.00126222	0.000138694	0.000434988	0.000233194	130.16	5.03
Cluster_0505	0.000262554	0.000229971	0.000228098	0.000286124	0.000376203	0.000534232	0.000600878	0.000342811	0.00057469	0.00041552	0.000192539	0.000318624	130.16	5.19
Cluster_0506	0.000321236	0.000576568	0.000255552	0.000506985	0.000396208	0.00077201	0.000629152	0.00058312	0.000756919	0.000136474	0.000281	0.000384124	130.16	6.07
Cluster_0507	0.000692037	0.000287003	0.000297357	0.000453949	0.000340908	0.000828571	0.000899492	0.000830964	0.000716114	0.000194237	0.000377921	0.000391912	130.16	6.35
Cluster_0508	0.000573674	0.000309249	0.000303121	0.000585834	0.000312097	0.000751609	0.000262199	0.000678234	0.000441347	0.00021444	0.000286667	0.000313655	130.16	6.55
Cluster_0509	0.000648464	0.000314652	0.000388946	0.000449074	0.000453742	0.000750632	0.000485922	0.000686413	0.000446415	0.000291607	0.000301832	0.000281493	130.16	7.08
Cluster_0510	0.000690232	0.000603858	0.000235695	0.000580703	0.000533886	0.000797895	0.000879149	0.000991575	0.00048553	0.000462782	0.000383327	0.000346349	130.16	7.25
Cluster_0511	0.00384198	0.0024695	0.000283573	0.00407651	0.00107955	0.00370377	0.00284299	0.00265897	0.00331264	0.000429281	0.000217578	0.000364122	130.16	7.4
Cluster_0512	0.00398952	0.00281829	0.000713914	0.00458657	0.00158328	0.00409797	0.00321611	0.00319769	0.0042278	0.000612545	0.000570369	0.000779823	130.16	7.59
Cluster_0513	0.000699116	0.000730989	0.000267505	0.000617356	0.000626262	0.000699849	0.000814616	0.00123536	0.000750401	0.00014121	0.000246374	0.000316484	130.16	7.73
Cluster_0514	0.00163378	0.00144483	0.00044234	0.00205406	0.000638655	0.00132276	0.00155036	0.00275357	0.00233083	0.000227414	0.000277553	0.00083418	130.16	7.88
Cluster_0515	0.00665415	0.00639659	0.0019878	0.0064632	0.00432813	0.00653721	0.00695167	0.00821476	0.00616382	0.00126869	0.00317361	0.00366139	130.16	8.04
Cluster_0516	0.00288685	0.00260389	0.000454352	0.00266294	0.00145935	0.00259656	0.00346915	0.00353598	0.00363165	0.000284236	0.000701721	0.00124101	130.16	8.35
Cluster_0517	0.0010131	0.000762064	0.00066803	0.00096292	0.00092164	0.000719001	0.000871198	0.000960436	0.000887224	0.0002841	0.000426815	0.000503095	130.16	8.56
Cluster_0518	0.00241073	0.00248085	0.000911212	0.00337548	0.00196894	0.0034985	0.00294193	0.00256295	0.00265847	0.000534315	0.000836024	0.00110208	130.16	8.9
Cluster_0519	0.000407319	0.000442284	0.000472908	0.000329831	0.00015945	0.000282668	0.000523853	0.000369922	0.000615631	0.000255455	0.000227811	0.00012007	130.16	9.66
Cluster_0520	0.00103935	0.00113093	0.00220231	0.00155808	0.00196709	0.00101185	0.00183496	0.00188647	0.00196373	0.00225506	0.00208622	0.00169598	130.16	9.8
Cluster_0521	0.000684883	0.000670205	0.000145136	0.00120186	0.000551553	0.000920189	0.00134587	0.00121292	0.00121763	0.000617854	0.000275327	0.000195773	130.16	10
Cluster_0522	0.00228546	0.00156295	0.00153203	0.0019895	0.00115167	0.00217729	0.00276119	0.00360901	0.0034892	0.000847481	0.00163349	0.000997825	130.16	10.18
Cluster_0523	0.00097638	0.000897343	0.000694186	0.00147862	0.000847807	0.00137646	0.00136408	0.001327	0.00124094	0.000345366	0.000220995	0.00028702	130.16	10.41
Cluster_0524	0.000119099	9.18498e-05	0.000217948	0.000164381	0.000178901	0.00021317	9.90065e-05	0.00017812	0.000235001	0.000193303	0.000163572	0.000154385	130.16	10.74
Cluster_0525	0.000272723	0.000271236	0.000219651	0.000386591	0.000428931	0.000336011	0.000329891	0.000421927	0.00037678	0.000243846	0.000126037	0.000179341	130.16	11.91
Cluster_0526	6.45184e-05	7.64899e-05	0.000155956	0.000252357	7.0996e-05	5.88135e-05	7.91949e-05	8.28695e-05	0.000129495	8.02618e-05	6.72564e-05	0.000128852	130.16	12.04
Cluster_0527	0.000215904	0.000130902	0.000118022	0.000151442	0.000241614	0.000142486	0.000213675	0.00014265	0.000169748	0.000185135	0.000171875	0.000158608	130.16	12.71
Cluster_0528	0.000846102	0.000659329	0.000693455	0.00105734	0.000932908	0.00105176	0.00100195	0.000899671	0.00102856	0.000821558	0.000855031	0.00106903	130.16	13.55
Cluster_0529	0.000329103	0.000199731	0.000377213	0.000393091	0.00057753	0.000413855	0.000758562	0.000373985	0.000554535	0.000468615	0.000329623	0.000434144	130.16	13.85
Cluster_0530	0.000218448	0.000176072	0.000201377	0.000299688	0.000317419	0.000388671	0.000195677	0.000206297	0.000190301	0.000177637	0.000166699	0.000202226	130.16	14.07
Cluster_0531	0.000247281	0.000128062	0.000206278	0.000203643	0.000281193	0.000226318	0.000363885	0.000279394	0.000480145	0.000421707	0.000329989	0.000328959	130.16	14.37
Cluster_0532	0.0012126	0.000926019	0.00108491	0.00156974	0.00136362	0.00154103	0.00161546	0.00150155	0.00146192	0.000994409	0.00101994	0.00114604	130.16	14.69
Cluster_0533	0.000520547	0.00048194	0.000547915	0.000783842	0.00093911	0.000958556	0.000701003	0.000639773	0.000772369	0.000592088	0.00056739	0.000662282	130.16	14.97
Cluster_0534	0.000434636	0.000413047	0.000470115	0.000806453	0.000529804	0.000796965	0.000746444	0.000665156	0.000600047	0.00051889	0.00046565	0.000497489	130.16	15.21
Cluster_0535	0.000147341	0.000153821	0.000219971	0.000260492	0.00017412	0.000347763	0.000304785	0.000280956	0.000458591	0.000429615	0.000269196	0.000393409	130.16	15.45
Cluster_0536	0.000255941	0.000156869	0.000149989	0.000274775	0.000261868	0.000282416	0.000325244	0.000400883	0.000341276	0.000267565	0.000247859	0.0003131	130.16	15.73
Cluster_0537	0.000211154	0.000170296	0.000207859	0.000249175	0.0002056	0.000202841	0.000276193	0.000261258	0.000376146	0.000181125	0.0002084	0.00024113	130.16	16
Cluster_0538	0.00012479	0.000138483	0.000190298	0.000149002	0.000214529	0.000142143	0.000172471	0.000190644	0.000216463	0.000279773	0.000149888	0.000169677	130.16	16.22
Cluster_0539	0.000109917	9.20862e-05	0.00018206	0.000221712	0.000384311	0.000225116	0.000320706	0.000192009	0.0002311	0.000205851	0.000166011	0.000156132	130.16	16.48
Cluster_0540	0.000147788	8.82585e-05	0.000161881	0.000207002	0.000221176	0.000119835	0.00018462	0.000114415	0.000210219	0.00015577	0.000124613	0.000170384	130.16	17.82
Cluster_0541	7.91856e-05	9.0412e-05	0.000182026	0.000147523	0.000229166	0.000163582	0.000182025	0.000138858	0.000258311	0.000177858	0.000163287	0.000181868	130.16	18.19
Cluster_0542	0.000165497	7.26118e-05	0.000197695	0.000222425	0.00029904	8.22669e-05	0.000175676	0.00016059	0.000188925	0.000149984	0.000122061	0.000138736	130.16	18.48
Cluster_0543	9.86808e-05	7.25402e-05	0.000121326	0.000197143	0.000215995	0.000171056	0.000217474	0.00013233	0.000153057	0.000139928	0.000112635	0.00013684	130.16	19.57
Cluster_0544	7.84353e-05	8.29239e-05	0.000124282	0.000202458	0.000219701	0.000181294	0.000164662	0.000210956	0.000128128	0.000138223	0.000104815	0.000100805	130.16	19.89
Cluster_0545	8.5737e-05	7.37488e-05	0.00012011	0.000152087	0.000199075	0.000299661	0.00024473	0.00015661	0.000135481	0.000169807	0.00013262	0.000141444	130.16	20.17
Cluster_0546	8.11778e-05	5.59097e-05	0.000138433	0.000128439	0.000230255	0.000165959	0.000117012	8.80286e-05	7.24114e-05	0.000104657	0.0001092	0.000174131	130.16	22.35
Cluster_0547	0.000111926	8.71921e-05	0.000128394	0.000111683	0.000222383	0.000116585	0.000262298	0.00011417	0.000181342	0.000129092	0.000140924	0.000215479	130.16	22.56
Cluster_0548	0.000137536	0.00012275	0.00022869	0.000230077	0.000207608	0.000188507	0.000293081	0.000158013	0.000166454	0.00019524	0.000153519	0.000197742	130.16	23.19
Cluster_0549	0.000685637	0.000558682	0.00116007	0.00110459	0.00169901	0.00118463	0.00115713	0.000978312	0.00110203	0.00119648	0.000845725	0.000995774	130.16	0.41
Cluster_0550	6.36346e-08	1.23278e-07	5.57871e-08	1.77276e-05	1.04517e-07	1.48688e-05	1.15929e-05	1.37487e-05	1.63384e-05	1.45768e-05	1.39723e-05	1.69927e-05	131.16	0.8
Cluster_0551	0.000249643	0.000292861	0.000423605	0.000260561	0.000366834	0.000392301	0.000372898	0.000452416	0.000297159	0.00038921	0.000368702	0.000179226	131.16	2.36
Cluster_0552	4.21533e-05	3.11449e-05	3.15863e-05	2.38297e-05	6.00445e-05	3.69025e-05	6.33676e-05	4.27222e-05	4.18071e-05	2.71419e-05	2.45544e-05	2.43412e-05	131.16	5.5
Cluster_0553	3.166e-05	4.7977e-05	2.07754e-05	3.24752e-05	4.48157e-05	4.40047e-05	4.53404e-05	7.04914e-05	5.60967e-05	4.28625e-05	3.05301e-05	3.67518e-05	131.14	6.76
Cluster_0554	3.31645e-05	5.43827e-05	1.90164e-05	3.4293e-05	3.83265e-05	3.00022e-05	6.24674e-05	7.00705e-05	3.65668e-05	4.0488e-05	2.94484e-05	2.06488e-05	131.16	6.92
Cluster_0555	1.56923e-05	1.77465e-05	1.41521e-05	1.6939e-05	2.55342e-05	2.63093e-05	1.92772e-05	1.6856e-05	2.02875e-05	2.16013e-07	9.41797e-06	1.63701e-05	131.16	10.97
Cluster_0556	9.54518e-08	1.4089e-07	2.51042e-07	5.47599e-08	2.45588e-05	9.48328e-08	1.66844e-07	1.01893e-07	2.56287e-05	5.40032e-08	4.39618e-08	2.60827e-05	131.16	11.13
Cluster_0557	1.25422e-05	8.3742e-06	1.15603e-05	1.38892e-05	2.29304e-05	1.79814e-05	1.85853e-05	5.0347e-05	2.29416e-05	3.09059e-05	1.29732e-05	1.51843e-05	131.16	11.63
Cluster_0558	6.36346e-08	1.05667e-07	1.95255e-07	3.65066e-08	1.04517e-07	1.70699e-07	2.66889e-05	2.43275e-05	3.08222e-05	1.89011e-07	1.53866e-07	1.20191e-07	131.16	12.37
Cluster_0559	0.00253602	0.00120529	0.00296256	0.000545752	0.000530673	0.000239038	0.00275352	0.00322438	0.00240036	0.0068286	0.00767675	0.00530807	132.09	1.27
Cluster_0560	8.91857e-06	1.58501e-07	8.36806e-08	1.46026e-07	1.56775e-07	7.58662e-08	1.66844e-07	1.01893e-07	1.28173e-07	1.08006e-07	1.53866e-07	1.00159e-07	132.11	4.89
Cluster_0561	5.52272e-06	4.08992e-06	1.67361e-07	2.77745e-06	2.35163e-07	3.66821e-06	5.33955e-06	2.33424e-06	5.2921e-06	2.16013e-07	1.09905e-07	1.40223e-07	132.13	5.13
Cluster_0562	7.95432e-08	2.73297e-06	1.95255e-07	2.99503e-06	5.21224e-06	1.13799e-07	1.04277e-07	6.1136e-08	4.47341e-06	2.16013e-07	1.31885e-07	1.80287e-07	132.14	5.32
Cluster_0563	1.1136e-07	5.28336e-08	1.11574e-07	5.47599e-08	1.04517e-07	9.48328e-08	6.25664e-08	1.42651e-07	1.1475e-05	5.40032e-08	1.75847e-07	6.00956e-08	132.13	8.17
Cluster_0564	4.83282e-05	2.89755e-05	5.08386e-05	3.65876e-05	3.07121e-05	2.41448e-05	3.32057e-05	2.92808e-05	2.12033e-05	3.06747e-05	3.22057e-05	3.22187e-05	132.1	8.49
Cluster_0568	0.000131066	0.000155628	0.000240697	0.000158894	0.000239021	0.000163041	0.000170689	0.000156838	0.000149068	0.000185079	0.000128381	0.000133587	132.1	10.38
Cluster_0571	2.65875e-05	2.69767e-05	2.65561e-05	2.17716e-05	2.36455e-05	1.50826e-05	2.13113e-05	1.31726e-05	2.4423e-05	3.37727e-05	1.94062e-05	3.1331e-05	132.11	13.57
Cluster_0574	9.22068e-06	5.28336e-08	2.51042e-07	1.0952e-07	1.04517e-07	1.51732e-07	1.25133e-07	9.84862e-06	1.23357e-05	1.6201e-07	6.59427e-08	4.00638e-08	132.11	14.38
Cluster_0575	3.04206e-05	3.44102e-05	3.64078e-05	3.4607e-05	4.14664e-05	3.41352e-05	3.78629e-05	3.99656e-05	2.90684e-05	5.06621e-05	3.70451e-05	3.73267e-05	132.11	14.69
Cluster_0580	7.95432e-08	1.23278e-07	2.51042e-07	1.0952e-07	1.82905e-07	1.70699e-07	1.04277e-07	1.83408e-07	1.09862e-07	1.6201e-07	1.31885e-07	8.01275e-08	132.11	16.89
Cluster_0593	1.1136e-07	1.1284e-05	1.95255e-07	1.27773e-07	1.30646e-07	1.70699e-07	1.45988e-07	1.77718e-05	1.64793e-07	1.89011e-07	1.97828e-07	1.80287e-07	132.11	22.84
Cluster_0595	1.43178e-07	3.63588e-07	2.51042e-07	1.88183e-06	1.30646e-07	2.3645e-06	1.34548e-06	9.24785e-06	5.11895e-07	1.08006e-07	8.17188e-06	4.51109e-06	133.09	1.71
Cluster_0598	9.54518e-08	1.05667e-07	1.95255e-07	9.12664e-08	2.09034e-07	1.70699e-07	6.25664e-08	1.63029e-07	9.15518e-08	2.70657e-05	8.36703e-06	1.00159e-07	134.1	4.21
Cluster_0599	1.43178e-07	5.28336e-08	1.11574e-07	1.0952e-07	2.09034e-07	5.68997e-08	1.66844e-07	8.15146e-08	1.28173e-07	6.28476e-06	1.60234e-06	1.80287e-07	134.1	6.05
Cluster_0600	1.43178e-07	1.05667e-07	1.39468e-07	1.6428e-07	1.82905e-07	1.13799e-07	1.25133e-07	1.63029e-07	5.49311e-08	9.0316e-06	6.59427e-08	6.00956e-08	134.1	2.56
Cluster_0601	9.9754e-05	5.86023e-05	2.23148e-07	8.23028e-05	1.56775e-07	5.95945e-05	1.87699e-07	1.42651e-07	9.15518e-08	5.40032e-08	1.75847e-07	1.20191e-07	135.11	8.52
Cluster_0612	5.20129e-05	5.84964e-05	1.95255e-07	7.82223e-05	1.30646e-07	7.37838e-05	3.14802e-05	1.83408e-07	3.85418e-05	1.35008e-07	1.75847e-07	3.35541e-05	136.11	7.59
Cluster_0633	5.89353e-05	7.13789e-05	1.11574e-07	1.0952e-07	2.09034e-07	5.68997e-08	1.66844e-07	1.42651e-07	3.66207e-08	1.35008e-07	1.75847e-07	8.07976e-05	136.11	13.55
Cluster_0636	6.77302e-05	5.73172e-05	2.23148e-07	6.76523e-05	8.49992e-05	6.94488e-05	8.00217e-05	1.22272e-07	5.78965e-05	8.10048e-08	1.09905e-07	4.00638e-08	136.11	14.69
Cluster_0644	4.77259e-08	7.04448e-08	2.23148e-07	5.47599e-08	5.22584e-08	3.79331e-08	1.66844e-07	1.42651e-07	1.64793e-07	1.08006e-07	1.31885e-07	4.00638e-08	136.11	16.43
Cluster_0647	1.31287e-05	1.23278e-07	1.29746e-05	2.0013e-05	1.82905e-07	1.18071e-05	1.87699e-07	9.63356e-06	1.57495e-05	1.74103e-05	1.75847e-07	1.18709e-05	136.11	17.02
Cluster_0672	0.000354663	0.000179608	0.000353795	8.84137e-05	0.000160884	7.49815e-05	0.000451384	0.000509059	0.000409684	0.00127262	0.00140658	0.00100292	137.07	1.3
Cluster_0673	7.95432e-08	8.8056e-08	8.36806e-08	3.65066e-08	2.09034e-07	7.58662e-08	1.25133e-07	8.15146e-08	1.64793e-07	2.43015e-07	1.31885e-07	1.80287e-07	137.06	5.99
Cluster_0674	0.000192113	0.000121484	8.52323e-05	0.000161354	0.000118367	0.000106871	0.000110693	0.000108325	0.000103011	3.25576e-05	2.1999e-05	8.90874e-05	137.13	8.52
Cluster_0676	5.41774e-05	3.84629e-05	4.71068e-05	8.17339e-05	9.19932e-05	9.31755e-05	0.00023396	0.00023783	0.000167813	0.000185066	0.000178351	0.000174707	138.01	1.5
Cluster_0678	1.29526e-05	8.8056e-08	1.95255e-07	1.31155e-05	2.35163e-07	5.68997e-08	6.25664e-08	8.15146e-08	1.46483e-07	2.16013e-07	1.31885e-07	8.01275e-08	139.05	10.27
Cluster_0679	5.5364e-05	5.98708e-05	0.000108319	6.34383e-05	0.000107346	6.6062e-05	7.62455e-05	7.41144e-05	6.09979e-05	8.80692e-05	9.04419e-05	7.86631e-05	140.14	9.8
Cluster_0681	9.62777e-06	8.8056e-08	1.18647e-05	8.73422e-06	1.56775e-07	1.51732e-07	1.45988e-07	8.15146e-08	1.09862e-07	2.43015e-07	1.53866e-07	1.11093e-05	141.09	10.4
Cluster_0689	3.32383e-06	8.8056e-08	8.36806e-08	8.0405e-07	1.04517e-07	3.79331e-08	1.66844e-07	2.45759e-07	3.66207e-08	1.89011e-07	1.31885e-07	3.83132e-07	142.12	8.76
Cluster_0690	9.54518e-08	2.93436e-07	1.20606e-06	3.36635e-07	1.82905e-07	1.51732e-07	3.98775e-06	8.59404e-07	3.66207e-08	3.5422e-06	7.33414e-07	1.40223e-07	142.12	7.24
Cluster_0692	9.44649e-07	1.4089e-07	1.11574e-07	1.01417e-06	7.83877e-08	6.17781e-07	4.17109e-08	1.83408e-07	1.28173e-07	1.35008e-07	3.65161e-06	1.00159e-07	143.07	0.45
Cluster_0700	1.43178e-07	8.8056e-08	1.11574e-07	2.21862e-06	5.22584e-08	1.70699e-07	1.25133e-07	1.01893e-07	9.15518e-08	1.89011e-07	8.79236e-08	4.00638e-08	143.07	20.18
Cluster_0701	3.18173e-08	1.58501e-07	1.39468e-07	5.55054e-06	7.83877e-08	1.32766e-07	4.17109e-08	1.22272e-07	1.64793e-07	8.10048e-08	1.97828e-07	1.80563e-06	143.07	20.32
Cluster_0702	4.50649e-07	9.7729e-07	2.51042e-07	2.77979e-06	4.30827e-07	4.16322e-07	1.45988e-07	6.1136e-08	3.66207e-08	8.68637e-07	5.96428e-07	1.51515e-06	143.07	21.08
Cluster_0709	1.43178e-07	7.04448e-08	2.59994e-06	9.12664e-08	4.06281e-06	1.52994e-06	1.66844e-07	3.40966e-06	1.46483e-07	1.98622e-06	6.59427e-08	3.70028e-06	143.08	23.1
Cluster_0711	6.36346e-08	5.28336e-08	5.57871e-08	5.47599e-08	1.04517e-07	2.86344e-06	1.45988e-07	1.63029e-07	1.64793e-07	2.43015e-07	1.53866e-07	1.00159e-07	143.07	24.28
Cluster_0715	2.60651e-06	1.4089e-07	1.39468e-07	5.47599e-08	1.82905e-07	3.79331e-08	1.45988e-07	1.63029e-07	1.46392e-06	1.35008e-07	1.41086e-06	6.00956e-08	143.11	5.14
Cluster_0716	1.08944e-05	2.87738e-06	1.67361e-07	4.15867e-06	1.82905e-07	2.59454e-06	6.66618e-06	3.48441e-06	2.78652e-06	1.08006e-07	1.09905e-07	8.01275e-08	143.11	8.52
Cluster_0719	1.43178e-07	3.52224e-08	2.51042e-07	1.27773e-07	1.30646e-07	5.68997e-08	1.25133e-07	1.83408e-07	3.66207e-08	1.89011e-07	8.79236e-08	1.20191e-07	144	8.14
Cluster_0720	4.68e-06	1.23278e-07	1.39468e-07	7.30131e-08	7.83877e-08	1.51732e-07	1.07659e-05	1.7154e-05	1.14703e-05	8.22827e-06	1.46436e-05	1.64427e-05	144.12	1.61
Cluster_0722	1.27269e-07	1.55801e-06	2.68681e-06	6.20679e-07	3.96336e-07	1.28032e-06	3.91071e-06	1.42651e-07	3.66207e-08	3.24558e-06	5.77366e-06	1.49613e-06	144.98	9.96
Cluster_0723	1.22461e-06	8.26403e-07	1.41856e-05	3.35853e-07	6.95358e-06	5.01142e-07	1.99399e-06	1.01882e-06	7.94856e-07	1.82821e-05	4.4005e-06	2.54998e-06	144.98	10.12
Cluster_0724	3.18173e-08	3.52224e-08	1.39468e-07	1.37849e-06	7.83877e-08	1.35981e-06	2.60599e-07	1.78642e-07	3.66207e-08	5.34864e-07	1.53866e-07	2.77687e-08	144.98	10.75
Cluster_0725	1.23817e-06	8.8056e-08	2.44547e-06	3.52502e-07	1.56775e-07	5.68997e-08	1.87699e-07	6.1136e-08	1.28173e-07	1.12587e-07	1.09905e-07	7.0631e-08	145.08	13.07
Cluster_0726	3.65975e-06	2.88671e-06	1.39468e-07	2.55616e-06	5.02633e-06	5.68997e-08	4.39008e-06	3.39587e-06	3.51365e-06	1.89011e-07	1.75847e-07	4.36551e-06	145.09	14.7
Cluster_0727	3.83067e-06	5.28336e-08	3.62721e-06	1.46026e-07	2.35163e-07	7.58662e-08	1.66844e-07	1.01893e-07	9.15518e-08	1.08006e-07	1.31885e-07	1.40223e-07	145.09	18.22
Cluster_0729	7.95432e-08	7.04448e-08	6.65883e-06	1.90165e-06	5.28289e-06	1.82891e-06	1.08905e-06	1.01893e-07	1.11848e-06	1.08006e-07	4.39618e-08	1.60255e-07	145.09	21.1
Cluster_0731	1.1136e-07	1.05667e-07	1.67361e-07	3.65066e-08	1.56775e-07	4.13239e-07	3.02325e-06	8.33024e-07	1.64793e-07	5.1856e-06	4.39618e-08	4.00638e-08	145.1	6.78
Cluster_0732	6.36346e-08	2.55091e-06	5.57871e-08	3.50867e-06	3.46366e-06	3.14037e-06	6.37005e-07	3.39343e-06	1.17299e-06	1.89011e-07	1.62534e-07	2.69306e-06	145.12	5.92
Cluster_0733	5.96706e-05	2.73252e-05	8.03616e-05	7.61224e-05	6.20851e-05	5.66238e-05	6.29435e-05	5.54784e-05	5.13953e-05	8.45708e-05	6.90984e-05	6.41892e-05	146.08	1.24
Cluster_0734	0.000650485	0.000522777	0.000671689	0.000722933	0.000703653	0.000608998	0.00076404	0.00081658	0.000687379	0.000805147	0.00077802	0.000631551	146.06	1.65
Cluster_0735	1.1136e-07	5.28336e-08	4.38857e-07	5.47599e-08	5.22584e-08	3.79331e-08	6.25664e-08	4.07573e-08	1.09862e-07	1.22143e-06	4.39618e-08	4.6452e-07	146.06	10.05
Cluster_0736	9.25692e-07	9.42489e-07	4.25455e-07	7.74503e-07	1.0211e-05	2.12905e-06	1.45988e-07	3.39848e-07	5.12087e-07	3.88883e-07	1.25582e-07	9.34778e-08	146.16	8.22
Cluster_0738	1.1401e-05	2.39759e-06	5.79365e-06	4.00355e-06	4.66874e-06	3.7277e-06	4.26966e-06	1.31591e-06	2.97187e-06	1.08498e-06	3.83797e-06	3.89014e-06	147.11	8.51
Cluster_0739	9.50687e-06	8.28277e-07	5.57871e-08	6.92871e-06	2.61587e-06	4.30375e-06	2.16812e-06	6.1136e-08	3.12804e-06	1.35008e-07	4.39618e-08	8.01275e-08	147.12	7.1
Cluster_0740	4.30682e-06	1.4089e-07	2.51042e-07	9.22459e-06	2.37402e-06	3.06523e-06	7.8423e-06	4.94439e-06	6.00413e-06	1.55098e-05	9.58415e-06	3.03264e-06	147.12	7.24
Cluster_0741	1.48678e-05	1.97539e-05	2.57134e-05	2.04811e-05	2.4332e-05	1.94824e-05	2.07526e-05	1.79697e-05	2.07328e-05	2.09738e-05	1.72275e-05	1.54548e-05	147.12	13.81
Cluster_0742	1.27269e-07	1.23278e-07	2.51042e-07	1.27773e-07	2.35163e-07	5.68997e-08	1.04277e-07	1.01893e-07	1.64793e-07	1.04304e-05	1.97828e-07	3.6662e-06	148.06	3.07
Cluster_0743	1.2732e-05	1.03268e-05	5.57871e-08	1.52375e-05	1.79266e-05	1.99386e-05	1.87699e-07	4.07573e-08	7.32414e-08	1.6201e-07	1.97828e-07	1.20191e-07	148.03	5.05
Cluster_0744	8.41214e-07	2.25088e-06	3.41207e-07	4.65e-07	1.9161e-06	1.51732e-07	2.15836e-06	1.42651e-07	2.65887e-07	2.71429e-06	1.69424e-06	5.10368e-07	148.09	7.56
Cluster_0745	3.62459e-05	1.70076e-05	2.64583e-05	5.31096e-05	6.88931e-05	4.74735e-05	5.76156e-05	6.77651e-05	7.16199e-05	7.54575e-05	7.43538e-05	5.9714e-05	148.93	1.27
Cluster_0747	0.0084839	0.00739492	0.0077616	0.00636965	0.00474269	0.00566413	0.00391449	0.00387242	0.00418939	0.00749665	0.00786515	0.00754286	149.02	8.88
Cluster_0749	9.28559e-05	0.000118795	0.000163292	0.000110133	0.00016125	0.000114676	0.000137871	0.000114601	0.000110448	0.000169111	0.000133406	0.000116989	149.03	10.38
Cluster_0752	3.18173e-08	1.23278e-07	1.11574e-07	7.30131e-08	1.56775e-07	5.68997e-08	1.66844e-07	1.42651e-07	9.15518e-08	2.43015e-07	6.59427e-08	1.40223e-07	149.02	11.03
Cluster_0754	1.91588e-05	7.04448e-08	0.000101532	9.12664e-08	1.30646e-07	3.80445e-05	6.25664e-08	1.01893e-07	5.73475e-05	3.67427e-05	7.92686e-05	1.20191e-07	149.02	11.52
Cluster_0759	5.4129e-05	4.20735e-05	1.95255e-07	6.2584e-05	4.72858e-05	6.20486e-05	6.39382e-05	4.26143e-05	6.1282e-05	1.6201e-07	6.59427e-08	6.06059e-05	149.05	16.5
Cluster_0760	4.77259e-08	3.52224e-08	1.11679e-05	1.27773e-07	7.83877e-08	8.49824e-06	1.04277e-07	8.15146e-08	9.15518e-08	1.35008e-07	1.31885e-07	1.80287e-07	149.02	17.21
Cluster_0762	7.95432e-08	8.8056e-08	1.11574e-07	9.12664e-08	2.35163e-07	5.68997e-08	1.87699e-07	8.88748e-06	1.64793e-07	2.16013e-07	1.09905e-07	1.60255e-07	149.02	17.59
Cluster_0772	4.77259e-08	9.06053e-05	2.51042e-07	4.19803e-05	7.83877e-08	4.0508e-05	0.000157717	0.000194619	8.04051e-05	0.000278671	0.000333887	0.000215941	149.06	1.5
Cluster_0773	6.36346e-08	1.4089e-07	0.000204544	5.47599e-08	1.04517e-07	5.68997e-08	1.66844e-07	1.68119e-05	0.000113421	2.16013e-07	2.06091e-05	1.20191e-07	149.06	1.85
Cluster_0774	0.00101898	0.0046398	8.75346e-05	0.00118653	0.00273169	0.00126597	0.00398347	8.93491e-05	0.000113987	0.00133351	0.000228399	6.02577e-05	149.06	2.13
Cluster_0775	0.000179983	0.000286277	0.000206555	0.000289565	0.00021884	0.000241038	0.000267066	0.000332336	0.000236734	0.000334427	0.000310297	0.000297354	149.02	2.78
Cluster_0780	1.15577e-05	4.37981e-06	1.39468e-07	4.5081e-06	2.52814e-06	1.25575e-06	1.40804e-05	2.51102e-06	4.91176e-06	7.50797e-07	1.75847e-07	4.99615e-06	149.13	8.56
Cluster_0781	0.000107143	7.81009e-05	8.20078e-05	9.78624e-05	6.91977e-05	8.62641e-05	7.49564e-05	0.000119881	0.000158842	7.69676e-05	0.000131631	7.87845e-05	151.1	3.06
Cluster_0783	0.000118035	6.04452e-05	4.2553e-05	9.81088e-05	6.53145e-05	6.5407e-05	6.3366e-05	5.6516e-05	5.65871e-05	2.16013e-07	4.39618e-08	5.05371e-05	151.15	8.52
Cluster_0797	0.000485094	0.00108838	0.000285535	0.000442823	0.000234612	0.000318145	0.000199763	0.000178011	0.00028379	0.000128054	0.000188693	0.000173746	151.99	1.6
Cluster_0798	4.01009e-06	1.26465e-05	5.17704e-06	1.23366e-05	5.0065e-06	4.622e-06	6.68624e-06	5.95296e-06	9.52748e-06	1.47991e-06	4.72454e-06	3.51955e-06	151.98	2.27
Cluster_0799	1.75981e-05	2.24334e-05	9.09982e-06	1.14787e-05	5.22584e-08	7.50595e-06	4.98162e-06	3.85297e-06	7.76647e-06	5.40032e-08	1.97828e-07	4.20644e-06	151.98	2.92
Cluster_0800	1.9042e-06	6.7975e-08	2.94226e-06	1.6428e-07	5.86114e-07	7.58662e-08	1.48523e-06	8.15146e-08	1.64335e-07	1.35008e-07	1.18796e-06	1.24392e-07	152.03	8.87
Cluster_0802	3.5284e-07	2.05917e-06	2.23148e-07	5.90083e-07	7.24766e-07	1.3924e-06	6.10401e-06	1.27152e-06	1.72983e-06	2.8982e-06	1.87109e-06	4.98608e-06	152.95	2.14
Cluster_0806	1.43178e-07	4.84749e-06	1.67361e-07	1.46026e-07	1.30646e-07	7.58662e-08	1.45988e-07	1.22272e-07	5.10494e-06	1.6201e-07	7.45915e-06	5.23705e-06	153.09	10.39
Cluster_0809	1.1136e-07	1.58501e-07	2.77094e-06	1.46026e-07	1.04517e-07	9.48328e-08	1.37982e-06	8.13496e-07	9.89442e-07	7.35812e-07	1.48973e-06	1.60255e-07	153.09	12.79
Cluster_0813	1.43178e-07	1.05667e-07	2.23148e-07	4.84677e-06	1.30646e-07	7.58662e-08	8.34218e-08	4.07573e-08	1.46483e-07	1.08006e-07	1.97828e-07	1.60255e-07	153.09	7.41
Cluster_0814	4.87072e-06	1.4089e-07	2.51042e-07	1.46026e-07	1.30646e-07	4.24016e-06	1.04277e-07	1.22272e-07	9.15518e-08	1.6201e-07	1.09905e-07	1.60255e-07	153.09	7.6
Cluster_0816	3.18173e-08	4.45087e-05	8.36806e-08	9.71758e-05	7.83877e-08	7.26398e-05	6.97291e-05	0.000147815	5.46769e-05	2.16013e-07	0.000141886	0.000103419	153.13	2.17
Cluster_0886	8.32989e-05	9.63389e-05	8.39697e-05	7.81887e-05	7.29459e-05	6.41257e-05	8.92942e-05	8.98632e-05	7.54724e-05	0.000111726	9.74107e-05	8.73611e-05	156.14	2.36
Cluster_0887	1.1136e-07	2.23307e-05	5.57871e-08	1.91588e-05	1.30646e-07	7.58662e-08	8.34218e-08	4.07573e-08	5.49311e-08	5.40032e-08	1.75847e-07	4.00638e-08	156.14	2.54
Cluster_0888	0.000194093	0.0001527	0.000161325	0.000161526	0.000150272	0.000138219	0.000140451	0.00043432	0.000124803	0.000170274	0.000227441	0.000197597	156.14	2.72
Cluster_0889	0.000100626	0.000101196	0.000137878	0.000102681	0.00015264	0.000103422	0.000131582	0.000142347	0.000124304	0.000122812	0.000107335	0.00010935	156.14	9.78
Cluster_0890	3.18173e-08	5.28336e-08	6.63653e-05	1.27773e-07	2.39253e-05	1.21629e-05	2.03673e-05	4.07573e-08	1.19024e-05	9.32618e-05	2.80615e-05	1.53349e-05	156.14	10.02
Cluster_0891	0.000404032	0.000441051	0.00046822	0.000409114	0.000521979	0.000428825	0.000444167	0.000543023	0.000391849	0.000471338	0.000542413	0.000474679	156.14	3.99
Cluster_0893	7.36596e-05	8.59044e-05	0.000106651	8.87009e-05	0.000110774	7.87624e-05	8.03227e-05	7.7919e-05	7.94509e-05	6.03814e-05	4.64323e-05	6.29865e-05	156.14	7.5
Cluster_0894	4.28453e-05	3.33393e-05	5.27543e-05	4.10946e-05	6.56357e-05	3.06495e-05	3.69479e-05	4.911e-05	3.48563e-05	5.9844e-05	5.87202e-05	4.94465e-05	156.14	8.25
Cluster_0896	3.73341e-05	8.8056e-08	3.49724e-05	3.65066e-08	5.22584e-08	6.32396e-05	1.45988e-07	6.35088e-05	3.66207e-08	0.000158118	0.000131513	3.10183e-05	157.16	8.79
Cluster_0897	1.86353e-05	7.04448e-08	1.65931e-05	1.0952e-07	5.22584e-08	2.8734e-05	1.45988e-07	3.46626e-05	1.09862e-07	8.48706e-05	8.73185e-05	1.12772e-05	157.15	9.16
Cluster_0899	9.18688e-05	6.63577e-05	9.89824e-05	0.000156699	0.000148544	0.000100036	0.000214803	0.000241049	0.000171046	0.000142416	0.000177523	0.000139308	157.13	1.37
Cluster_0900	0.000123252	7.56486e-05	4.96114e-05	0.000108539	9.29054e-05	6.90356e-05	0.000184111	0.000130291	0.000120472	6.98993e-05	0.000104078	8.74416e-05	157.14	1.59
Cluster_0901	3.18173e-08	1.58501e-07	2.23148e-07	4.96843e-06	2.09034e-07	5.14594e-06	1.66844e-07	8.15146e-08	5.11384e-06	1.35008e-07	8.79236e-08	1.00159e-07	158.15	0.59
Cluster_0902	2.54135e-05	3.2373e-05	1.11574e-07	0.000347323	5.22584e-08	0.000338558	0.000436685	7.08018e-05	3.66207e-08	8.48661e-05	7.24231e-05	0.000235496	158.15	1.8
Cluster_0903	3.29774e-06	4.08447e-06	6.39456e-06	4.01474e-06	6.86667e-06	8.27055e-06	2.82007e-06	7.6282e-06	3.80001e-06	6.22836e-06	4.20198e-06	4.86646e-06	158.16	2.09
Cluster_0904	8.22062e-06	4.20804e-06	2.73278e-06	3.63565e-06	2.78518e-06	7.58662e-08	3.09768e-06	5.0459e-06	1.15992e-06	4.0557e-06	3.64173e-06	1.62852e-05	158.15	2.73
Cluster_0905	4.82163e-06	3.58545e-06	7.59662e-06	7.48274e-06	1.06573e-05	5.68997e-08	1.03577e-05	4.8386e-06	5.34024e-06	7.77359e-06	7.69597e-06	4.00638e-08	158.16	2.8
Cluster_0906	3.2898e-06	1.04448e-06	2.90157e-06	2.11671e-06	3.6836e-06	2.31349e-06	6.01657e-06	6.89826e-06	5.20668e-06	6.07925e-06	3.13843e-06	2.7266e-06	158.15	2.95
Cluster_0907	9.54518e-08	5.28336e-08	2.23148e-07	7.30131e-08	7.55433e-06	1.32766e-07	1.04277e-07	8.15146e-08	7.32414e-08	2.16013e-07	1.97828e-07	4.92074e-06	158.15	3.14
Cluster_0908	4.77259e-08	5.28336e-08	5.57871e-08	6.28368e-06	4.13737e-06	1.51732e-07	1.66844e-07	5.71857e-06	3.66207e-08	2.96651e-06	4.85219e-06	1.60255e-07	158.16	3.22
Cluster_0909	2.2624e-06	1.4089e-07	9.05692e-06	1.27773e-07	8.42832e-06	7.00442e-06	5.61585e-06	5.53177e-06	2.95046e-06	3.92375e-06	3.21156e-06	7.08895e-06	158.15	3.37
Cluster_0910	2.16475e-06	1.58501e-07	1.0823e-05	8.60583e-06	3.15403e-06	7.00442e-06	4.25991e-06	1.01893e-07	1.09862e-07	7.385e-06	4.39618e-08	7.63008e-06	158.15	3.51
Cluster_0911	3.74428e-06	6.62419e-07	2.8963e-06	3.65066e-08	1.12401e-05	8.44751e-06	1.17148e-05	4.21204e-06	1.09862e-07	1.09252e-05	4.98846e-06	1.88795e-06	158.15	3.68
Cluster_0912	4.45095e-06	3.05723e-06	7.13193e-06	3.65066e-08	2.08384e-06	3.68819e-06	1.66844e-07	4.21204e-06	6.16805e-06	2.43015e-07	2.20159e-06	9.03689e-06	158.15	3.79
Cluster_0913	1.43178e-07	1.08665e-06	2.23148e-07	2.91348e-06	2.35163e-07	3.68819e-06	3.06707e-06	1.42651e-07	8.04608e-06	8.22372e-06	4.35714e-06	4.73455e-06	158.15	3.87
Cluster_0914	2.8889e-06	1.09015e-06	5.57871e-08	2.51546e-06	2.4399e-06	4.66784e-06	5.28609e-06	1.01893e-07	3.25366e-06	2.84369e-06	5.30429e-06	1.05041e-06	158.16	4.08
Cluster_0915	9.54518e-08	2.00887e-06	7.31933e-06	5.80642e-06	8.90665e-06	4.66784e-06	3.90042e-06	8.12603e-07	3.90909e-06	4.44905e-06	7.88406e-07	9.8589e-07	158.15	4.15
Cluster_0916	8.34738e-06	4.3656e-06	9.00806e-06	5.57696e-06	8.48794e-06	6.42289e-06	4.52314e-06	3.80626e-06	3.41946e-06	2.22743e-06	1.01555e-05	2.23628e-06	158.15	4.26
Cluster_0917	6.36346e-08	4.15733e-06	4.19726e-06	3.88496e-06	1.8052e-06	5.86293e-06	1.58243e-06	5.55523e-06	8.12936e-07	1.83869e-06	1.10161e-06	1.93795e-06	158.16	4.44
Cluster_0918	2.57789e-06	2.68219e-06	3.56039e-06	5.08192e-06	7.44474e-06	6.62175e-07	2.43051e-06	8.15146e-08	4.77264e-06	2.32503e-06	1.24714e-06	2.67053e-06	158.15	4.53
Cluster_0919	5.75725e-06	2.8527e-06	1.01623e-05	1.84316e-06	1.08112e-05	3.79163e-06	1.18363e-06	7.297e-06	2.07526e-06	2.32503e-06	3.11149e-06	3.5435e-06	158.16	4.66
Cluster_0920	3.84096e-06	1.39979e-06	2.69415e-06	8.38561e-06	3.06727e-06	6.05144e-06	3.28249e-06	4.35261e-06	4.11906e-06	6.19966e-06	1.15041e-05	7.80745e-06	158.16	4.8
Cluster_0921	5.74343e-06	6.80091e-06	1.02459e-05	7.46733e-06	4.33507e-06	6.42944e-06	2.17791e-06	8.54817e-06	1.41333e-05	7.10604e-06	3.51335e-06	5.47517e-06	158.15	4.99
Cluster_0922	1.1136e-07	5.58072e-06	1.11574e-07	9.72287e-06	1.56775e-07	5.54714e-06	1.87699e-07	1.63029e-07	4.34945e-06	4.7614e-06	4.39618e-08	4.76322e-06	158.15	5.13
Cluster_0923	2.48415e-06	3.64973e-07	1.01189e-05	5.80861e-06	5.05805e-06	3.41744e-06	4.1265e-06	4.27636e-06	2.93756e-06	1.31337e-06	1.85776e-06	4.05897e-06	158.15	5.23
Cluster_0924	9.54518e-08	6.92779e-06	2.38553e-06	5.6513e-06	2.96903e-06	2.77461e-06	6.25664e-08	2.55811e-06	3.10622e-06	6.4819e-06	4.90217e-06	8.01275e-08	158.15	5.42
Cluster_0925	3.02459e-06	1.23278e-07	4.17213e-06	7.30131e-08	6.58576e-06	3.01399e-06	1.45988e-07	5.14457e-06	2.09775e-06	1.03875e-05	1.97828e-07	4.59806e-06	158.15	5.53
Cluster_0926	6.06492e-06	3.72178e-06	1.67361e-07	4.69054e-06	2.0223e-06	3.79331e-08	7.68338e-06	5.9351e-06	7.32414e-08	7.30772e-06	3.14028e-06	3.9989e-06	158.15	5.74
Cluster_0927	3.19105e-06	2.05635e-06	9.57217e-06	2.67429e-06	5.80045e-06	7.80597e-06	3.82414e-06	7.51399e-06	1.14188e-06	1.49364e-05	4.5035e-06	8.20893e-06	158.15	5.89
Cluster_0928	5.68889e-06	9.38783e-07	1.52641e-05	8.58628e-06	5.16234e-06	2.20571e-06	1.22156e-06	4.04679e-06	6.5214e-06	4.95417e-06	5.64692e-06	1.14894e-05	158.15	6.35
Cluster_0929	3.88842e-06	3.75649e-06	4.17479e-06	4.2242e-06	1.99521e-06	7.36155e-06	1.10725e-05	3.94288e-06	6.12021e-06	7.58387e-06	8.47154e-06	2.92931e-06	158.15	6.61
Cluster_0930	3.51687e-06	5.87003e-08	1.59647e-06	3.46325e-06	7.27769e-06	6.82452e-06	4.20094e-06	4.80267e-06	3.74451e-06	1.32831e-05	4.13574e-06	3.92564e-06	158.15	6.8
Cluster_0931	3.18173e-08	2.61191e-06	1.95255e-07	1.28203e-06	4.56616e-06	2.07759e-06	8.34218e-08	4.07573e-08	8.2517e-06	3.11517e-06	3.80171e-06	1.62646e-06	158.15	6.92
Cluster_0932	1.42647e-06	1.05667e-07	1.84105e-06	5.51395e-06	1.35647e-05	1.07294e-06	1.81962e-06	3.30236e-06	5.72501e-07	3.66124e-07	6.09835e-06	3.46856e-06	158.15	6.99
Cluster_0933	1.23109e-06	1.33978e-06	1.67361e-07	2.6477e-06	5.54395e-06	5.68997e-08	4.14323e-06	2.24189e-06	3.66207e-08	3.44177e-06	1.79093e-06	8.01275e-08	158.15	7.06
Cluster_0934	7.95432e-08	7.04448e-08	1.00552e-05	3.65066e-08	2.35163e-07	1.70699e-07	1.45988e-07	5.83868e-06	5.49311e-08	9.29468e-06	1.53866e-07	4.00638e-08	158.15	7.2
Cluster_0935	2.71029e-06	3.982e-06	4.40083e-06	4.24652e-06	2.22329e-06	2.77904e-06	1.48008e-06	6.0295e-06	2.43353e-06	6.28344e-06	4.53088e-06	8.21808e-06	158.15	7.37
Cluster_0936	5.95596e-06	5.33039e-06	1.67361e-07	2.10593e-06	2.35163e-07	4.47844e-06	4.17109e-08	2.39071e-06	4.37634e-06	1.35008e-07	2.6891e-06	4.00638e-08	158.15	8.6
Cluster_0937	4.52015e-06	2.41231e-06	1.46678e-05	4.15748e-06	6.71046e-06	5.68997e-08	5.17673e-06	2.46748e-06	3.05272e-06	8.79174e-06	1.20709e-05	6.82237e-06	158.15	8.92
Cluster_0938	1.43178e-07	8.8056e-08	5.57871e-08	5.64987e-06	2.09034e-07	3.79331e-08	2.40941e-06	4.03914e-06	4.93613e-06	6.78876e-06	1.09905e-07	1.80287e-07	158.15	9.23
Cluster_0939	6.39674e-06	8.98353e-07	3.5215e-06	2.47343e-06	1.05625e-05	7.74535e-06	1.92772e-06	3.53186e-06	6.73901e-06	3.97858e-06	6.57635e-06	2.77226e-06	158.15	9.31
Cluster_0941	2.56307e-07	3.46747e-06	1.14444e-05	7.27505e-06	3.82156e-06	1.75496e-06	2.61452e-06	4.08724e-06	1.04373e-05	1.22037e-05	4.076e-06	9.32942e-07	158.15	10.15
Cluster_0942	4.32344e-06	1.29369e-05	2.11797e-05	1.75997e-05	1.7223e-05	1.96781e-05	1.52994e-05	1.78896e-05	1.25437e-05	7.97837e-06	6.79569e-06	1.094e-05	158.15	10.37
Cluster_0943	4.19077e-06	1.58501e-07	1.67361e-07	4.07913e-06	1.04517e-07	2.44678e-06	6.25664e-08	2.75244e-06	3.66207e-08	3.24256e-06	1.75847e-07	9.63278e-06	158.15	11.61
Cluster_0944	2.34159e-06	1.60642e-06	7.06033e-06	5.47599e-08	2.16067e-06	2.68889e-06	3.15738e-06	3.71938e-06	9.5329e-06	1.70771e-06	2.09432e-06	8.915e-06	158.15	11.76
Cluster_0945	6.06131e-06	2.27705e-06	3.33585e-06	7.91568e-06	5.74762e-06	8.0399e-06	1.47211e-06	2.14014e-06	2.45528e-06	1.15733e-05	4.39618e-08	5.17126e-06	158.15	12.06
Cluster_0946	5.17801e-06	7.07951e-06	3.30947e-06	6.8667e-06	1.36359e-05	7.21736e-06	7.15074e-06	2.26678e-06	4.34561e-06	7.29729e-06	6.3238e-06	6.918e-06	158.15	12.28
Cluster_0947	3.18173e-08	6.88422e-06	6.45381e-06	5.06369e-06	2.09034e-07	3.78203e-06	5.33802e-06	6.81849e-06	1.80147e-06	7.99241e-06	2.57562e-06	7.45009e-06	158.15	13.41
Cluster_0948	1.61599e-05	1.04529e-05	7.27866e-06	7.98365e-06	7.51288e-06	9.05933e-06	1.02893e-05	7.39774e-06	1.16963e-05	1.01839e-05	1.11733e-05	1.12598e-05	158.15	13.57
Cluster_0949	1.21613e-06	8.2262e-06	3.81935e-06	1.01638e-05	4.7426e-06	5.91415e-06	1.1663e-05	3.26192e-06	3.42231e-06	7.69946e-06	7.05589e-06	6.05941e-06	158.15	14.15
Cluster_0950	1.1136e-07	1.23278e-07	1.35035e-05	3.65066e-08	2.35163e-07	9.48328e-08	8.34218e-08	1.01051e-05	7.25482e-06	1.08006e-07	1.53866e-07	4.00638e-08	158.15	14.3
Cluster_0951	1.83959e-05	1.00498e-05	9.07939e-06	7.44671e-06	1.4472e-05	1.43507e-05	1.13499e-05	7.4865e-06	1.06841e-05	8.44971e-06	9.84117e-06	1.01154e-05	158.15	14.68
Cluster_0952	1.27269e-07	4.19996e-06	1.06387e-05	4.75829e-06	8.75084e-06	1.32766e-07	2.64523e-06	3.21359e-06	1.28173e-07	1.08006e-07	1.53866e-07	1.20191e-07	158.15	15.17
Cluster_0953	2.97715e-06	5.7408e-06	5.57871e-08	7.30131e-08	1.20383e-05	5.04958e-06	3.58071e-06	2.21147e-06	4.38467e-06	6.04076e-06	9.35203e-06	4.64231e-06	158.15	15.26
Cluster_0954	3.63223e-06	4.63005e-06	1.50195e-05	6.13937e-06	7.43178e-06	5.54198e-06	5.62033e-06	6.20292e-06	5.81344e-06	1.3179e-05	9.69749e-06	1.11718e-05	158.15	15.57
Cluster_0955	3.18173e-08	7.99517e-07	1.39468e-07	4.88782e-06	6.17183e-06	1.51732e-07	4.8228e-06	3.14433e-06	5.9385e-06	1.08006e-07	6.14874e-06	4.65866e-06	158.16	15.75
Cluster_0956	3.71775e-06	1.99208e-06	1.17038e-05	1.8996e-06	2.86094e-06	1.13799e-07	2.95087e-06	1.01893e-07	2.79441e-06	4.04649e-06	1.75847e-07	1.66617e-06	158.15	16.22
Cluster_0957	5.74172e-07	4.22376e-06	4.81166e-06	2.17223e-06	2.01855e-06	6.79197e-07	3.39607e-06	3.86201e-06	4.94714e-07	4.10978e-06	8.47738e-07	4.60418e-06	158.16	16.3
Cluster_0958	5.99911e-06	5.6516e-06	4.06603e-06	9.98811e-06	4.81249e-06	3.71921e-06	1.15259e-05	3.9108e-06	6.33537e-06	1.44982e-05	2.69634e-06	4.7701e-06	158.15	18.46
Cluster_0959	4.41177e-06	1.58501e-07	1.33097e-05	3.97504e-06	9.89682e-06	3.29131e-06	1.19501e-05	4.4467e-06	3.75332e-06	5.40032e-08	5.82659e-06	4.60514e-06	158.15	18.71
Cluster_0960	1.43178e-07	3.63788e-06	2.23148e-07	3.68406e-06	1.74812e-06	1.32766e-07	1.77512e-06	5.55635e-06	2.85227e-06	4.2867e-06	6.26904e-07	2.79319e-06	158.15	20.84
Cluster_0961	8.41328e-07	2.27668e-06	2.62475e-06	1.67078e-06	3.35919e-06	1.92042e-06	1.69925e-06	4.89855e-07	2.4455e-06	7.74292e-07	6.82367e-06	6.90334e-07	158.15	20.96
Cluster_0962	4.12727e-07	1.71677e-06	1.28168e-06	3.27683e-06	2.02559e-06	1.95534e-06	2.10568e-06	1.92639e-06	2.15308e-06	4.67322e-07	5.0869e-07	1.80287e-07	158.15	21.12
Cluster_0963	4.77259e-08	3.52224e-08	7.4354e-06	4.63376e-06	3.6299e-06	6.35817e-06	4.17109e-08	4.07573e-08	5.18266e-06	2.43015e-07	3.48767e-06	8.01275e-08	158.15	21.29
Cluster_0964	3.4451e-06	4.1341e-06	9.35886e-06	3.65763e-06	4.06874e-06	4.89237e-06	3.62075e-06	1.8321e-06	5.63842e-06	1.0337e-05	6.35081e-06	3.30359e-06	158.15	21.45
Cluster_0965	7.08538e-06	1.46096e-06	9.04191e-06	3.4641e-06	3.63531e-06	2.15612e-06	2.90797e-06	3.38028e-06	7.52412e-06	1.65811e-06	6.35081e-06	4.21333e-06	158.15	21.6
Cluster_0966	9.54518e-08	4.52813e-06	9.01918e-06	7.61094e-06	1.77357e-06	3.43006e-06	5.14519e-06	2.39017e-06	1.64793e-07	4.80113e-06	2.48486e-06	6.89292e-07	158.15	21.72
Cluster_0967	3.18173e-08	1.58501e-07	8.78503e-06	5.23535e-06	1.30646e-07	9.48328e-08	6.89407e-06	1.22272e-07	9.15518e-08	1.6201e-07	1.31885e-07	1.80287e-07	158.15	21.81
Cluster_0968	2.95917e-06	1.1131e-06	9.50182e-06	3.02017e-06	1.06791e-06	1.87232e-06	4.75848e-07	5.69091e-07	3.49303e-06	1.19113e-06	1.09905e-07	5.84034e-06	158.15	22.1
Cluster_0969	1.27269e-07	5.81859e-07	2.8169e-06	2.7466e-06	1.30646e-07	3.1251e-06	1.25364e-06	4.46179e-06	9.51112e-07	1.19113e-06	2.89762e-06	3.09062e-07	158.15	22.17
Cluster_0970	6.36346e-08	1.58501e-07	1.04039e-05	1.46026e-07	8.91389e-06	7.63938e-06	1.45988e-07	6.55968e-06	5.56675e-06	1.89011e-07	1.53866e-07	1.00159e-07	158.15	22.54
Cluster_0971	2.86191e-06	4.2185e-06	9.5267e-06	1.37537e-06	6.02167e-06	5.43358e-07	1.41342e-06	3.62024e-06	8.76145e-07	1.08532e-05	6.01027e-06	6.59521e-07	158.15	22.73
Cluster_0972	0.000159091	1.58501e-07	2.51042e-07	0.000233497	0.000327902	0.000240244	0.00028802	0.000321375	0.000290986	0.000347784	0.000312562	0.000232316	158.97	1.26
Cluster_0973	3.18173e-08	7.04448e-08	1.39468e-07	0.000467156	7.83877e-08	0.000335358	0.000761283	0.0004686	0.000378523	0.000487618	0.000326742	0.00104561	159.07	1.44
Cluster_0974	0.00013799	6.39985e-05	0.000114944	0.000180207	0.000204494	0.000166244	0.000274078	0.000413763	0.000252031	0.000389276	0.000396171	0.000395984	160.03	1.59
Cluster_0975	0.000737615	0.00142241	0.00060901	0.000662132	0.000417762	0.000587141	0.000316832	0.000118972	0.000459176	5.20092e-05	9.09969e-05	0.00010052	160.03	1.8
Cluster_0976	0.000135772	0.000181584	0.000139794	0.000161903	0.000151291	0.000151075	9.13425e-05	7.35506e-05	0.000104605	2.57342e-05	3.26277e-05	4.98656e-05	160.03	4.21
Cluster_0977	9.23777e-05	5.34075e-05	3.31849e-05	7.85931e-05	4.89596e-05	4.48884e-05	5.15066e-05	5.4605e-05	4.7303e-05	8.80384e-06	8.07045e-06	4.2702e-05	161.1	8.51
Cluster_0978	1.43178e-07	7.04448e-08	1.67361e-07	9.12664e-08	1.56775e-07	3.79331e-08	6.25664e-08	1.63029e-07	1.46483e-07	5.40032e-08	1.17514e-05	7.37482e-06	163.12	1.34
Cluster_0979	1.27269e-07	1.4089e-07	1.67361e-07	0.000209234	1.56775e-07	0.000230366	0.000329166	0.000167446	1.64793e-07	2.43015e-07	0.000133582	0.000472395	163.13	1.54
Cluster_0980	4.6493e-05	4.35172e-05	2.5341e-05	5.46527e-05	3.52109e-05	5.48633e-05	5.68863e-05	3.68935e-05	5.67942e-05	2.65544e-05	2.23798e-05	4.51512e-05	163.11	16.51
Cluster_0981	7.50137e-05	4.19113e-05	3.15632e-05	6.6452e-05	4.25608e-05	4.49375e-05	4.4996e-05	4.32425e-05	4.12516e-05	1.35008e-07	6.59427e-08	2.88812e-05	163.14	8.52
Cluster_0982	2.97024e-05	2.12788e-05	2.23148e-07	3.39488e-05	2.41312e-05	3.11905e-05	7.13069e-05	9.77534e-05	4.14008e-05	0.000112346	6.77027e-05	2.38807e-05	163.15	6.77
Cluster_0983	3.92172e-05	2.82316e-05	5.57871e-08	7.21448e-05	5.80588e-05	4.45419e-05	8.45488e-05	7.53245e-05	3.64511e-05	0.000107784	7.42294e-05	3.24174e-05	163.15	7.24
Cluster_0985	4.77259e-08	5.28336e-08	1.39468e-07	5.47599e-08	2.09034e-07	1.51732e-07	7.16211e-06	6.1136e-08	5.03775e-06	2.47637e-05	2.94989e-05	1.83309e-05	164.06	1.28
Cluster_0986	1.27269e-07	3.52224e-08	8.36806e-08	9.12664e-08	1.30646e-07	7.14657e-07	1.04277e-07	4.07573e-08	1.87409e-06	1.08006e-07	8.79236e-08	4.00638e-08	165.09	14.72
Cluster_0988	2.94215e-06	3.52224e-08	2.23148e-07	7.30131e-08	1.98007e-06	1.31543e-06	1.04277e-07	1.63029e-07	9.49113e-07	5.40032e-08	8.79236e-08	8.01275e-08	167.01	0.83
Cluster_0989	7.95432e-08	1.05667e-07	8.36806e-08	5.47599e-08	2.09034e-07	2.24021e-07	8.34218e-08	5.39228e-07	9.15453e-07	5.19139e-06	6.44954e-06	3.58911e-06	167.05	3
Cluster_0990	2.94215e-06	1.4089e-07	1.11574e-07	1.27773e-07	1.98007e-06	1.31543e-06	1.87699e-07	1.42651e-07	9.49113e-07	5.40032e-08	1.53866e-07	1.60255e-07	167.01	0.83
Cluster_0991	4.77259e-08	1.19192e-05	1.84841e-05	1.15813e-05	1.61311e-05	1.13809e-05	1.36889e-05	1.05396e-05	1.11458e-05	1.83451e-05	1.67082e-05	1.12709e-05	167.02	1.13
Cluster_0992	9.56076e-05	4.97077e-05	2.86818e-05	7.11047e-05	4.87501e-05	4.96096e-05	4.6321e-05	5.01143e-05	4.10584e-05	8.10048e-08	1.31885e-07	3.55187e-05	167.1	8.51
Cluster_0993	0.00171707	0.00147212	0.00153279	0.00127945	0.000992615	0.001134	0.000793469	0.000778193	0.000839195	0.00146671	0.00154801	0.00150725	167.04	8.88
Cluster_0996	1.27269e-07	1.4089e-07	1.39468e-07	1.46026e-07	7.83877e-08	1.51732e-07	5.04939e-06	8.15146e-08	1.64793e-07	1.6201e-07	8.79236e-08	1.40223e-07	167.04	10.24
Cluster_0997	8.00221e-06	9.71251e-06	1.26225e-05	8.15756e-06	1.12254e-05	4.60882e-06	1.51903e-05	1.02145e-05	1.64793e-07	2.05124e-05	1.74563e-05	1.0926e-05	167.04	10.39
Cluster_1000	0.000301884	5.04844e-05	0.00180175	0.000114466	0.000162216	0.000593318	0.000109548	0.00024804	0.00106315	0.000674793	0.00134071	0.000301863	167.04	11.53
Cluster_1004	4.77259e-08	4.52244e-06	1.67361e-07	4.16446e-06	2.35163e-07	3.79331e-08	1.87699e-07	4.07573e-08	7.32414e-08	7.09507e-06	1.31885e-07	1.80287e-07	167.04	13.34
Cluster_1006	1.27269e-07	7.34801e-06	1.95255e-07	5.47599e-08	1.04517e-07	1.70699e-07	8.34218e-08	4.07573e-08	3.66207e-08	1.16005e-05	1.09905e-07	1.60255e-07	167.05	13.58
Cluster_1007	3.18173e-08	8.31664e-06	1.95255e-07	1.0136e-05	1.30646e-07	1.70699e-07	4.17109e-08	1.42651e-07	1.09862e-07	1.35008e-07	9.02382e-06	1.00159e-07	167.04	13.81
Cluster_1009	7.11612e-06	5.05881e-06	2.23148e-07	6.52357e-06	1.56775e-07	4.15338e-06	6.25664e-08	1.42651e-07	7.32414e-08	8.23076e-06	4.90406e-06	4.2233e-06	167.05	14.72
Cluster_1011	4.77259e-08	5.28336e-08	2.23148e-07	1.0952e-07	1.30646e-07	9.48328e-08	2.73102e-06	6.6107e-06	3.66207e-08	8.10048e-08	8.79236e-08	1.00159e-07	167.05	15.26
Cluster_1014	3.18173e-08	7.04448e-08	1.67361e-07	1.0952e-07	1.30646e-07	3.79331e-08	8.34218e-08	4.07573e-08	1.46483e-07	3.3785e-06	1.09905e-07	4.42992e-06	167.05	19.18
Cluster_1019	0.0252195	0.0293994	0.0325823	0.0283695	0.0356765	0.0287019	0.0328057	0.0301932	0.030495	0.0316699	0.031698	0.0290693	168	1.57
Cluster_1020	1.68807e-05	1.28547e-05	9.69056e-06	9.49411e-06	5.22584e-08	8.41918e-06	1.2199e-05	9.64477e-06	6.22531e-06	1.89011e-07	4.39618e-08	1.60255e-07	167.99	2.55
Cluster_1021	1.1266e-05	5.06236e-06	2.23148e-07	8.2224e-06	1.27298e-05	1.01139e-05	1.87699e-07	6.1136e-08	4.26363e-06	3.12281e-06	8.79236e-08	2.34694e-06	167.99	5.05
Cluster_1023	7.65463e-06	9.55769e-06	1.95255e-07	1.19377e-05	1.22584e-05	9.48956e-06	1.04486e-05	1.07489e-05	9.15518e-08	1.6201e-07	1.25207e-05	8.01275e-08	167.99	9.21
Cluster_1024	7.65463e-06	9.55769e-06	1.11574e-07	1.19377e-05	1.22584e-05	9.48956e-06	1.04486e-05	1.07489e-05	1.09862e-07	1.6201e-07	1.25207e-05	1.00159e-07	167.99	9.21
Cluster_1025	3.10104e-05	3.88836e-05	3.53833e-05	3.63734e-05	4.74053e-05	2.78993e-05	3.07818e-05	3.87137e-05	2.73932e-05	4.4944e-05	4.27388e-05	4.00079e-05	168.12	8.22
Cluster_1027	0.000372894	0.000461567	0.000295386	0.000345632	0.000374606	0.000365487	0.000438153	0.0003756	0.000426829	0.000296862	0.000345935	0.000342368	168.14	1.57
Cluster_1036	1.1136e-07	8.8056e-08	7.70626e-06	3.65066e-08	1.56775e-07	3.79331e-08	1.04277e-07	1.01893e-07	1.46483e-07	1.89011e-07	9.29332e-06	1.20191e-07	169.09	17.11
Cluster_1042	1.27269e-07	1.58501e-07	2.23148e-07	1.0952e-07	7.83877e-08	1.70699e-07	1.25133e-07	1.01893e-07	1.28173e-07	6.56876e-06	1.53866e-07	1.80287e-07	169.09	18.54
Cluster_1047	6.27495e-06	8.8056e-08	1.11574e-07	1.07489e-05	1.56775e-07	1.70699e-07	8.34218e-08	6.85571e-06	1.09862e-07	1.89011e-07	6.59427e-08	8.01275e-08	169.09	20.48
Cluster_1060	9.54518e-08	7.34115e-06	1.67361e-07	3.65066e-08	1.56775e-07	5.68997e-08	1.45988e-07	1.42651e-07	5.49311e-08	1.6201e-07	4.39618e-08	1.20191e-07	169.09	23.16
Cluster_1064	3.18173e-08	1.58501e-07	1.95255e-07	1.6428e-07	1.11051e-05	3.79331e-08	1.87699e-07	6.1136e-08	5.49311e-08	8.10048e-08	8.79236e-08	1.00159e-07	169.09	23.91
Cluster_1097	9.54518e-08	1.23278e-07	8.36806e-08	5.47599e-08	2.35163e-07	9.00665e-06	1.25133e-07	8.15146e-08	1.09862e-07	5.40032e-08	1.97828e-07	1.00159e-07	171.11	22.86
Cluster_1101	0.000389513	0.000393187	0.000515842	0.000486545	0.000522303	0.000458504	0.000586182	0.00068032	0.000461851	0.000966022	0.000875975	0.000848114	172.12	2.42
Cluster_1102	0.0295612	0.0353957	0.0354922	0.030934	0.030691	0.0281315	0.0220399	0.011405	0.0245705	0.00328735	0.0043483	0.00565144	172.12	2.89
Cluster_1103	0.000366883	0.000374259	0.000511817	0.00039288	0.000414003	0.000327749	0.000409644	0.000608589	0.000370886	0.000596397	0.00052518	0.000384803	172.12	3.23
Cluster_1104	1.67145e-05	8.21123e-06	1.34923e-05	2.47537e-05	1.3158e-05	1.62421e-05	1.31281e-05	2.32746e-05	1.51191e-05	2.17917e-05	5.14665e-06	9.43962e-06	172.12	3.65
Cluster_1105	1.33995e-05	2.20015e-05	1.91232e-05	1.63925e-05	2.44418e-05	4.37058e-06	3.00754e-05	2.76913e-05	1.99408e-05	1.88137e-05	1.8159e-05	4.17297e-05	172.12	3.83
Cluster_1106	0.0223648	0.0266099	0.0235624	0.0246077	0.0267681	0.0247872	0.0172278	0.0109493	0.0190949	0.00498816	0.00624494	0.00790171	172.12	4.22
Cluster_1107	0.000127954	0.00015738	8.72284e-05	8.0206e-05	0.000107919	0.000105185	0.000100372	9.61367e-05	0.000131486	9.47199e-05	4.22123e-05	6.94351e-05	172.12	4.69
Cluster_1108	0.00694896	0.00722975	0.00436046	0.00859279	0.007819	0.0109054	0.00142942	0.000639057	0.0040445	0.000187886	0.00036148	0.000657977	172.12	5.04
Cluster_1109	5.81048e-05	0.000103429	3.74161e-05	4.78705e-05	8.07992e-05	8.15554e-05	7.5275e-05	6.10715e-05	0.000144273	8.58378e-05	7.35861e-05	6.75145e-05	172.12	5.45
Cluster_1110	0.000197182	0.000246929	0.000142573	0.000217165	0.000133156	0.000142551	0.000136937	0.000148019	0.000174893	0.000156742	0.00016471	0.000215501	172.12	5.8
Cluster_1111	0.000267308	0.000481571	0.000343205	0.000486706	0.000441564	0.000546378	0.000561133	0.000864474	0.000249743	0.000346739	0.000338799	0.000582001	172.12	6.14
Cluster_1112	3.38994e-05	3.53983e-05	2.29585e-05	2.80387e-05	3.6978e-05	3.46755e-05	1.87134e-05	3.58547e-05	2.69792e-05	1.57031e-05	9.30654e-06	1.32901e-05	172.12	6.45
Cluster_1113	0.000325183	0.000416101	0.000336978	0.000631118	0.000661519	0.000486388	0.000238246	0.000191812	0.000338935	0.000222493	0.000149172	8.89684e-05	172.12	6.73
Cluster_1114	0.0351351	0.0378532	0.0580138	0.0404889	0.0570206	0.0404913	0.045546	0.0445132	0.0398879	0.0359214	0.0357944	0.0400228	172.12	7.49
Cluster_1115	0.000778896	0.000785384	0.00194526	0.000947343	0.00165155	0.000704033	0.000932322	0.000847431	0.000697349	0.00140364	0.00146061	0.00105368	172.12	7.79
Cluster_1116	0.000237993	0.000251399	0.000188277	0.000278797	0.000243461	0.000259765	0.000283954	0.000283285	0.000337366	0.000160451	0.000150145	0.000200913	172.12	8.06
Cluster_1117	7.98576e-05	9.08997e-05	7.97688e-05	9.36285e-05	5.42085e-05	6.7743e-05	9.50517e-05	0.000103397	0.000109229	8.05208e-05	7.24309e-05	7.07351e-05	172.12	8.79
Cluster_1118	0.000269099	0.000313776	0.000279763	0.000297303	0.000399599	0.000268606	0.000254708	0.000152938	0.0002709	0.000117758	8.87493e-05	0.000165522	172.12	9
Cluster_1119	9.79966e-05	8.43337e-05	9.4496e-05	0.000108111	0.000156529	9.40292e-05	0.000146553	0.000139133	0.000167565	2.34361e-05	8.90712e-05	8.42697e-05	172.12	9.32
Cluster_1120	0.000825558	0.000802997	0.0013924	0.000953924	0.00130738	0.00087035	0.00113992	0.0010826	0.000896326	0.00127276	0.00118758	0.0011248	172.12	9.83
Cluster_1121	0.000128322	0.000139199	0.000307343	0.000182865	0.000328723	0.000201427	0.00023554	0.000230425	0.000220864	9.89747e-05	0.000309239	0.0003028	172.12	10.34
Cluster_1122	9.58199e-06	5.28336e-08	1.67361e-07	5.47599e-08	1.82905e-07	7.58662e-08	8.34218e-08	1.83408e-07	7.39623e-06	1.89011e-07	1.53866e-07	1.40223e-07	172.12	10.64
Cluster_1123	1.15803e-05	6.83094e-06	8.05118e-06	4.31317e-06	9.91935e-06	9.44113e-06	9.84062e-06	3.28169e-06	6.45758e-06	1.6201e-07	2.80249e-06	6.57591e-06	172.12	10.81
Cluster_1124	9.54518e-08	3.5212e-06	4.13707e-06	7.36266e-06	5.85386e-06	1.32766e-07	1.87699e-07	6.35325e-06	3.81799e-06	8.10048e-08	2.88032e-06	2.33293e-06	172.12	11.02
Cluster_1125	5.59331e-06	6.02061e-06	5.57871e-08	9.20545e-06	1.04517e-07	5.30475e-06	6.58766e-06	5.47544e-06	1.09862e-07	2.43015e-07	6.59427e-08	6.00956e-08	172.12	11.43
Cluster_1126	1.1136e-07	1.05667e-07	1.39468e-07	9.12664e-08	2.09034e-07	1.51732e-07	4.17109e-08	1.22272e-07	9.15518e-08	5.40032e-08	6.59427e-08	8.01275e-08	172.12	12.06
Cluster_1128	9.54518e-08	5.58951e-06	1.95255e-07	5.80825e-06	2.35163e-07	1.32766e-07	8.34218e-08	1.63029e-07	7.32414e-08	1.08006e-07	6.59427e-08	1.40223e-07	172.12	12.68
Cluster_1129	5.47167e-06	6.17744e-06	5.57871e-08	9.12664e-08	7.20314e-06	5.68997e-08	1.04587e-05	1.01893e-07	1.64793e-07	1.35008e-07	1.53866e-07	1.40223e-07	172.12	12.96
Cluster_1130	3.18173e-08	8.8056e-08	5.45836e-06	3.65066e-08	4.57728e-06	3.81278e-06	2.47446e-06	1.83408e-07	4.96002e-06	2.43015e-07	1.31885e-07	4.25049e-06	172.12	13.16
Cluster_1131	3.18173e-08	3.52224e-08	5.57871e-08	5.53193e-06	4.75206e-06	3.70885e-06	1.45988e-07	4.07573e-08	1.46483e-07	1.08006e-07	6.59427e-08	4.00638e-08	172.12	13.96
Cluster_1133	3.18173e-08	5.28336e-08	1.67361e-07	2.70546e-06	3.82127e-06	3.79331e-08	4.17109e-08	6.1136e-08	1.67133e-06	8.10048e-08	1.57458e-06	1.44628e-06	172.12	0.66
Cluster_1134	1.27269e-07	1.4089e-07	1.27391e-05	6.2402e-06	1.30646e-07	7.58662e-08	4.17109e-08	1.63029e-07	9.15518e-08	1.89011e-07	1.53866e-07	6.5478e-06	172.12	15.89
Cluster_1135	9.54518e-08	6.39663e-06	2.51042e-07	1.0952e-07	2.09034e-07	9.48328e-08	1.04277e-07	5.56195e-06	1.46483e-07	5.40032e-08	1.53866e-07	1.00159e-07	172.12	16.1
Cluster_1137	8.25405e-07	2.02632e-06	4.14975e-06	5.41637e-07	5.71901e-06	5.21361e-06	3.11433e-06	1.50744e-06	3.74364e-06	7.06077e-06	1.31885e-07	2.61014e-06	172.12	16.97
Cluster_1139	4.63504e-06	3.52224e-08	2.51042e-07	1.6428e-07	2.09034e-07	9.48328e-08	1.25133e-07	1.63029e-07	9.15518e-08	2.16013e-07	7.00504e-06	1.40223e-07	172.13	23.22
Cluster_1141	6.18633e-05	3.2253e-05	2.79746e-05	8.79861e-05	7.37838e-05	5.92647e-05	0.000109922	9.62104e-05	5.7484e-05	0.000147044	9.4748e-05	3.91863e-05	173.13	7.23
Cluster_1142	1.1136e-07	3.52224e-08	1.11574e-07	1.0952e-07	1.82905e-07	1.51732e-07	8.34218e-08	1.22272e-07	1.28173e-07	1.58437e-05	6.59427e-08	1.40223e-07	174.13	2.04
Cluster_1143	7.95432e-08	5.12421e-06	5.57871e-08	5.57815e-06	1.30646e-07	1.51732e-07	1.45988e-07	1.83408e-07	7.32414e-08	1.6201e-07	4.39618e-08	6.77465e-06	174.13	3.51
Cluster_1144	0.000174024	8.45977e-05	0.000208467	3.53453e-05	0.000127611	0.00029054	9.37816e-05	8.92659e-05	8.35563e-05	0.00211794	0.00129696	0.000132689	174.13	3.71
Cluster_1145	2.09932e-06	5.46545e-06	1.11574e-07	5.24441e-06	9.78413e-06	3.79331e-08	1.04036e-05	1.63029e-07	1.20093e-05	1.89011e-07	2.0558e-06	1.25038e-06	174.13	4.54
Cluster_1146	2.65544e-05	1.24384e-05	8.25015e-06	9.3168e-06	2.30369e-05	2.34164e-05	1.02971e-05	1.14043e-05	1.36385e-05	0.000178859	8.02904e-05	1.19014e-05	174.13	5.71
Cluster_1147	5.11893e-06	5.70326e-06	7.1208e-06	5.0815e-06	2.09034e-07	7.18265e-06	6.91857e-06	1.83408e-07	5.39462e-06	1.81837e-05	1.32201e-05	1.00685e-05	174.13	5.95
Cluster_1148	3.86832e-06	7.50321e-06	1.84468e-06	6.08524e-06	7.22472e-06	1.12007e-05	3.2649e-06	4.0098e-07	1.52199e-06	2.49305e-06	1.85577e-06	8.0695e-06	174.13	6.41
Cluster_1149	2.74179e-05	4.4596e-05	3.06047e-05	2.50561e-05	4.69701e-05	4.26141e-05	4.94399e-05	3.99e-05	2.52628e-05	4.1447e-05	3.21241e-05	3.60926e-05	174.13	8.24
Cluster_1150	2.58267e-05	2.47702e-05	2.59953e-05	2.2937e-05	1.50191e-05	2.26446e-05	2.00471e-05	1.27186e-05	2.42098e-05	1.36334e-05	1.05627e-05	9.44121e-06	174.13	8.88
Cluster_1151	9.41884e-06	2.4318e-05	1.54899e-05	2.27378e-05	1.91074e-05	1.03224e-05	2.00471e-05	8.991e-06	1.47848e-05	1.24765e-05	1.61023e-05	8.67421e-06	174.13	9.18
Cluster_1152	2.69518e-05	1.09387e-05	5.87535e-06	1.31818e-05	1.19881e-05	1.19378e-05	1.52382e-05	1.13544e-05	8.91207e-06	4.26511e-06	1.22986e-05	3.29895e-06	174.13	9.39
Cluster_1153	1.62485e-05	1.26829e-05	6.34944e-06	1.183e-05	3.34068e-05	9.21582e-06	1.96192e-05	1.26405e-05	1.83034e-05	2.16013e-07	4.55585e-06	1.24449e-05	174.13	9.57
Cluster_1154	1.63599e-05	9.60028e-06	1.27235e-05	1.00032e-05	1.73225e-05	1.47977e-05	2.22375e-05	1.84773e-05	2.46105e-05	3.26128e-05	1.42038e-05	1.12694e-05	174.13	10.01
Cluster_1155	2.44312e-05	1.87888e-05	2.36771e-05	1.34634e-05	2.08451e-05	2.96901e-05	1.00704e-05	1.49585e-05	2.79086e-05	2.33374e-05	1.81971e-05	1.41199e-05	174.13	10.16
Cluster_1156	5.78641e-05	3.62287e-05	2.03343e-05	5.51509e-05	3.58947e-05	4.96723e-05	5.28986e-05	5.19314e-05	3.64052e-05	2.54443e-05	1.53123e-05	3.2732e-05	174.13	10.39
Cluster_1157	1.74679e-05	2.69784e-05	1.2255e-05	2.30154e-05	2.46523e-05	1.66368e-05	1.60848e-05	2.37952e-05	2.09928e-05	8.52386e-06	1.07963e-05	1.35319e-05	174.13	10.78
Cluster_1158	1.48378e-05	7.64914e-06	1.16503e-05	9.20465e-06	1.50985e-05	1.41779e-05	2.36349e-05	1.2813e-05	2.25422e-05	1.0517e-05	8.21878e-06	6.16532e-06	174.13	11.15
Cluster_1159	1.03286e-05	1.23529e-05	5.9633e-06	1.00038e-05	8.85827e-06	2.39918e-05	1.19684e-05	2.41822e-05	1.69499e-05	4.57001e-06	3.73506e-06	7.3402e-06	174.13	11.35
Cluster_1160	2.54915e-06	1.9567e-06	2.51042e-07	3.10511e-06	1.59487e-06	3.52823e-06	7.72872e-06	1.4545e-05	9.03881e-06	3.22552e-06	1.09905e-07	5.359e-06	174.13	11.78
Cluster_1161	1.96601e-05	1.42803e-05	7.37749e-06	1.29585e-05	5.51693e-06	1.43804e-05	9.52101e-06	9.23612e-06	9.06348e-06	7.76559e-06	6.9239e-06	6.72921e-06	174.13	12
Cluster_1162	6.78513e-06	2.10781e-05	8.00511e-06	5.43812e-06	2.13875e-06	1.11445e-05	9.58931e-06	1.19087e-05	1.13775e-05	9.64804e-06	3.4973e-06	7.29658e-06	174.13	12.77
Cluster_1163	4.77259e-08	1.62737e-06	8.00511e-06	6.70803e-06	2.79699e-06	8.85551e-06	8.33431e-06	3.14938e-06	5.464e-06	7.8129e-06	1.09905e-07	2.94135e-06	174.13	12.93
Cluster_1164	5.88536e-06	5.22057e-06	3.54123e-06	8.40933e-06	1.96764e-05	5.58251e-06	4.72296e-06	8.31574e-06	1.14125e-05	5.65174e-06	1.89352e-06	1.22459e-05	174.13	13.65
Cluster_1165	6.40034e-07	3.56527e-06	4.43329e-06	6.966e-06	1.15249e-05	2.95713e-06	4.62447e-06	8.15146e-08	4.53456e-06	1.109e-06	3.96209e-06	3.2657e-06	174.13	14.37
Cluster_1166	3.14422e-06	5.65424e-06	2.0507e-06	1.0786e-05	5.84765e-06	6.54643e-06	1.29591e-05	8.4989e-06	1.14998e-05	3.22923e-06	7.57291e-07	1.66581e-07	174.13	14.74
Cluster_1167	8.93426e-06	2.05346e-06	1.08669e-05	6.58892e-06	5.72969e-06	1.09005e-05	1.92503e-06	2.35908e-06	2.52795e-06	7.16802e-06	2.20235e-06	2.5919e-06	174.13	14.92
Cluster_1168	3.27521e-06	5.33859e-06	2.23148e-07	5.02357e-06	2.56447e-06	6.97872e-06	3.83978e-06	6.99849e-06	8.47926e-06	1.08006e-07	5.31217e-06	2.59321e-06	174.13	15.29
Cluster_1169	5.06224e-06	4.9186e-06	6.53641e-06	7.89233e-06	2.09034e-07	6.0906e-06	5.35845e-06	1.19704e-05	8.17755e-06	6.88517e-06	5.58996e-06	1.20191e-07	174.13	15.54
Cluster_1170	3.18173e-08	5.29314e-06	6.53641e-06	4.12471e-06	7.93913e-06	1.43922e-06	1.27527e-06	2.21916e-06	4.09902e-06	1.08006e-07	6.59427e-08	6.00956e-08	174.13	15.7
Cluster_1171	3.47199e-06	1.4089e-07	1.67361e-07	3.62395e-06	1.30646e-07	2.44241e-06	6.25664e-08	8.15146e-08	1.28173e-07	1.08006e-07	1.75847e-07	1.20191e-07	174.13	15.79
Cluster_1172	9.54518e-08	3.26082e-06	1.11574e-07	1.0952e-07	2.35768e-06	1.86682e-06	1.04277e-07	2.44393e-06	1.8349e-06	5.40032e-08	1.53866e-07	1.00159e-07	174.13	17.14
Cluster_1173	1.83286e-06	2.57591e-06	5.57871e-08	2.56751e-06	6.78274e-06	3.79331e-08	3.80827e-06	2.33308e-06	3.20896e-06	5.40032e-08	1.97828e-07	1.80287e-07	174.13	17.59
Cluster_1174	3.88324e-06	8.44523e-07	1.39468e-07	2.1004e-06	1.92409e-06	1.32766e-07	8.34218e-08	3.04862e-06	4.2038e-06	2.43015e-07	4.39618e-08	1.00159e-07	174.13	17.64
Cluster_1176	4.77259e-08	3.41914e-06	9.69236e-07	1.41032e-07	1.56775e-07	1.25048e-07	4.17109e-08	1.22272e-07	1.30409e-06	1.7058e-06	1.50763e-06	2.41097e-06	174.13	18.49
Cluster_1177	7.16842e-07	3.98876e-06	1.67361e-07	1.19135e-06	5.22584e-08	1.51732e-07	1.89928e-06	2.10891e-06	1.46483e-07	1.08006e-07	1.18229e-07	1.20191e-07	174.13	18.79
Cluster_1178	2.81172e-06	7.04448e-08	7.78553e-07	2.86583e-06	7.28095e-07	9.39649e-07	3.44524e-06	1.62777e-06	4.28466e-06	3.99125e-07	1.34179e-07	1.52621e-06	174.13	18.97
Cluster_1179	9.54518e-08	7.04448e-08	2.23148e-07	2.25461e-06	1.56775e-07	2.69e-06	1.87699e-07	1.22272e-07	1.64793e-07	2.43015e-07	2.41006e-06	1.60255e-07	174.13	19.21
Cluster_1180	1.28857e-06	1.66744e-06	1.95255e-07	2.13383e-06	2.45976e-06	5.11147e-06	3.27004e-07	6.05256e-07	4.07512e-06	1.6201e-07	1.21826e-06	8.71285e-08	174.13	19.3
Cluster_1181	4.77259e-08	1.4089e-07	1.67361e-07	3.65066e-08	2.45976e-06	6.26237e-06	2.84618e-06	2.39451e-06	1.28173e-07	3.01986e-06	2.26476e-06	1.00159e-07	174.13	19.42
Cluster_1182	9.54518e-08	1.41679e-06	1.79534e-06	3.84606e-06	5.17618e-06	1.51732e-07	1.06292e-06	8.15146e-08	1.227e-06	8.10048e-08	3.01532e-06	1.1233e-06	174.13	20.07
Cluster_1183	5.5706e-06	9.32269e-08	1.67361e-07	3.65066e-08	2.71536e-06	8.68128e-07	5.53126e-06	1.63029e-07	7.29423e-06	9.2278e-07	2.20395e-06	4.75396e-06	174.13	20.18
Cluster_1184	2.30717e-06	3.62757e-07	2.12906e-06	1.09517e-06	2.1671e-06	1.18998e-06	1.36722e-06	3.71882e-06	1.26887e-06	1.33403e-06	1.75847e-07	8.01275e-08	174.13	20.47
Cluster_1185	7.95432e-08	8.8056e-08	1.95255e-07	9.12664e-08	1.04517e-07	1.32766e-07	1.04277e-07	8.15146e-08	3.66207e-08	2.43015e-07	4.39618e-08	1.20191e-07	174.13	20.54
Cluster_1186	5.54404e-06	5.40336e-07	1.95255e-07	1.94419e-06	2.05833e-07	1.68699e-06	2.12475e-06	1.1162e-06	9.93221e-07	2.50242e-06	1.24314e-06	1.3763e-06	174.13	20.91
Cluster_1187	6.36346e-08	2.9226e-06	1.95255e-07	7.13487e-06	2.09034e-07	6.2024e-06	1.25133e-07	8.15146e-08	2.00549e-06	5.40032e-08	6.59427e-08	8.01275e-08	174.13	21.05
Cluster_1188	7.95432e-08	1.05667e-07	2.7999e-06	2.10959e-06	1.04517e-07	9.48328e-08	1.66844e-07	1.54765e-06	3.26882e-06	1.35008e-07	1.75847e-07	1.60255e-07	174.13	21.46
Cluster_1189	3.01249e-06	2.6841e-06	1.95255e-07	1.23804e-06	1.21265e-06	7.59588e-07	9.55223e-07	3.35527e-06	1.96305e-06	7.72803e-07	6.48161e-06	1.80287e-07	174.13	21.57
Cluster_1190	1.89118e-06	1.05667e-07	1.39468e-07	1.91101e-06	5.22584e-08	6.19627e-06	2.55606e-06	1.63029e-07	7.32414e-08	2.43015e-07	1.31885e-07	8.01275e-08	174.13	21.82
Cluster_1191	9.54518e-08	6.28686e-07	1.02911e-06	2.97414e-07	1.04517e-07	1.41013e-06	1.72301e-06	1.8284e-06	8.18374e-07	2.16013e-07	9.22498e-08	5.09552e-07	174.13	22.42
Cluster_1192	2.86426e-06	1.1949e-06	2.51042e-07	9.12664e-08	7.83877e-08	4.61944e-06	1.25133e-07	2.83181e-06	1.09862e-07	1.28729e-06	5.65052e-06	1.20191e-07	174.13	22.54
Cluster_1194	1.42455e-06	1.26981e-06	1.11574e-07	3.37046e-06	3.11462e-06	1.69474e-06	2.20841e-06	1.32968e-06	4.75665e-06	1.3586e-06	1.57544e-06	1.75954e-06	174.13	23.08
Cluster_1195	1.27269e-07	3.52224e-08	2.27077e-06	2.61462e-06	2.79831e-06	7.58662e-08	1.66844e-07	1.63029e-07	9.15518e-08	1.35008e-07	1.53866e-07	1.20191e-07	174.13	23.22
Cluster_1196	3.18173e-08	2.66155e-06	2.51042e-07	2.12574e-06	1.08871e-06	6.22333e-06	1.05244e-06	6.1136e-08	4.47197e-07	1.35008e-07	6.59427e-08	6.00956e-08	174.13	23.53
Cluster_1197	7.95432e-08	2.66579e-06	5.57871e-08	1.48538e-06	2.77373e-06	3.90116e-06	1.25133e-07	1.83408e-07	1.28173e-07	5.70625e-06	6.59427e-08	8.01275e-08	174.13	24.05
Cluster_1198	4.77259e-08	3.57643e-06	2.23148e-07	1.6428e-07	7.83877e-08	1.51732e-07	2.84024e-06	1.83408e-07	7.32414e-08	5.40032e-08	1.97828e-07	1.69618e-06	174.13	24.3
Cluster_1199	6.36346e-08	1.042e-06	3.04884e-06	9.12664e-08	2.09034e-07	7.58662e-08	1.66844e-07	2.33103e-06	7.32414e-08	1.89011e-07	1.75847e-07	1.60255e-07	174.13	24.54
Cluster_1200	9.54518e-08	1.4089e-07	2.23148e-07	3.43185e-08	1.30646e-07	1.70699e-07	4.23402e-07	1.42651e-07	4.23405e-07	2.16013e-07	1.31885e-07	9.98657e-07	174.13	24.88
Cluster_1201	6.36346e-08	2.92298e-07	3.42647e-08	1.73571e-06	1.56775e-07	7.58662e-08	1.45988e-07	1.63029e-07	2.11702e-07	8.10048e-08	1.53866e-07	4.00638e-08	174.13	24.97
Cluster_1202	1.49355e-05	2.36116e-05	1.2102e-05	2.54547e-05	2.52379e-05	3.12889e-05	1.92064e-05	9.47312e-06	1.3308e-05	3.4359e-05	4.0641e-05	3.41725e-05	174.94	1.3
Cluster_1203	8.48355e-05	8.76089e-06	0.0168691	2.08617e-05	1.34462e-05	0.00011003	9.22568e-06	0.000109518	0.00750618	8.34237e-05	5.39837e-05	3.24443e-05	177.09	2.41
Cluster_1204	7.95432e-08	3.52224e-08	3.45377e-05	1.0952e-07	1.04517e-07	5.68997e-08	1.66844e-07	8.15146e-08	1.11289e-05	5.40032e-08	6.59427e-08	1.40223e-07	177.09	4.29
Cluster_1205	7.43315e-05	4.36281e-05	0.00339048	6.15791e-05	4.31849e-05	4.98779e-05	4.59214e-05	4.29702e-05	0.00135481	7.57511e-06	1.079e-05	3.22813e-05	177.1	8.54
Cluster_1206	2.92783e-06	4.09441e-06	0.000382245	9.12664e-08	1.30646e-07	7.63066e-06	1.87699e-07	3.11929e-05	0.000161914	1.25731e-05	0.000105237	2.96634e-05	177.13	5.51
Cluster_1207	0.000383665	0.000181312	0.000322051	0.000574599	0.000562368	0.000460169	0.000809961	0.00122822	0.000754687	0.00117715	0.00120252	0.00119795	178.04	1.64
Cluster_1208	3.73592e-06	5.28336e-08	1.39468e-07	2.88e-06	1.07191e-06	1.33062e-06	4.17109e-08	8.15146e-08	4.52527e-07	1.89011e-07	8.79236e-08	1.60255e-07	178.12	8.99
Cluster_1209	4.77259e-08	8.88765e-06	1.11574e-07	2.99179e-06	5.22584e-08	2.8249e-06	1.66844e-07	1.83408e-07	1.46483e-07	1.35008e-07	1.75847e-07	4.00638e-08	178.12	5.05
Cluster_1210	6.36346e-08	7.04448e-08	8.36806e-08	1.70776e-06	1.82905e-07	7.58662e-08	1.04277e-07	6.97395e-07	1.09862e-07	1.6201e-07	1.97828e-07	1.00159e-07	179.11	21.46
Cluster_1211	3.18173e-08	1.4089e-07	2.51042e-07	2.25943e-07	7.85187e-07	1.51732e-07	3.06748e-07	1.83408e-07	2.05995e-06	9.53221e-08	6.75291e-07	7.03489e-07	180.16	9.8
Cluster_1212	2.63523e-05	2.63317e-05	3.06924e-05	9.24838e-05	7.34324e-05	9.33224e-05	4.5878e-05	3.55847e-05	4.93095e-05	2.41822e-05	3.42524e-05	3.51167e-05	181.12	1.46
Cluster_1214	0.000117347	6.93818e-05	5.3805e-05	9.67176e-05	6.90115e-05	6.93115e-05	6.51398e-05	7.76671e-05	5.06827e-05	1.26198e-05	1.42104e-05	5.30451e-05	181.12	8.51
Cluster_1215	6.30755e-06	4.34788e-06	1.11413e-05	3.62873e-06	1.037e-05	5.14528e-06	4.9969e-06	1.42651e-07	1.46483e-07	4.32434e-06	3.3295e-06	3.1493e-06	183.1	3.03
Cluster_1216	1.1136e-07	8.29055e-07	1.67361e-07	3.65066e-08	1.56775e-07	1.70699e-07	1.68252e-06	1.42651e-07	3.28387e-06	8.10048e-08	1.35887e-06	4.00638e-08	183.14	14.49
Cluster_1218	5.68828e-05	4.98514e-05	6.92801e-05	5.43948e-05	7.53344e-05	6.0876e-05	6.63499e-05	7.66033e-05	6.87149e-05	8.81901e-05	8.26502e-05	7.36603e-05	183.99	1.6
Cluster_1219	1.1136e-07	1.4089e-07	1.39468e-07	7.30131e-08	5.22584e-08	6.97431e-06	4.17109e-08	1.01893e-07	3.66207e-08	1.35008e-07	1.75847e-07	8.01275e-08	184.07	4.26
Cluster_1220	1.43178e-07	8.8056e-08	2.51042e-07	1.0952e-07	1.30646e-07	9.48328e-08	1.45988e-07	6.1136e-08	5.49311e-08	5.40032e-08	4.39618e-08	8.01275e-08	184.07	4.35
Cluster_1221	4.48584e-07	2.46511e-07	1.95255e-07	4.91491e-08	2.09034e-07	1.13799e-07	1.04277e-07	1.87531e-06	7.26571e-07	1.63048e-06	4.85401e-07	1.08167e-06	184.07	4.87
Cluster_1222	6.36346e-08	1.58501e-07	1.95255e-07	1.0952e-07	2.35163e-07	1.51732e-07	1.87699e-07	1.01893e-07	7.32414e-08	1.6201e-07	1.09905e-07	1.00159e-07	184.07	5.43
Cluster_1223	3.92506e-06	8.8056e-08	7.2372e-06	7.08636e-06	1.56775e-07	9.94913e-06	4.17109e-08	3.79842e-06	3.66207e-08	2.43015e-07	1.97828e-07	7.17136e-06	184.07	6.36
Cluster_1224	3.23785e-06	1.23278e-07	8.36806e-08	1.0952e-07	5.60666e-06	4.83552e-06	2.39858e-06	1.01893e-07	2.10414e-06	5.10531e-06	1.75847e-07	8.01275e-08	184.07	6.8
Cluster_1226	4.68786e-06	3.3111e-06	2.55396e-07	8.54e-06	2.2402e-06	8.12061e-06	1.64339e-06	7.57047e-06	2.60247e-06	2.16013e-07	1.73485e-06	3.00985e-06	184.07	7.41
Cluster_1227	1.48849e-06	1.58501e-07	3.21973e-06	4.88752e-06	6.16927e-06	4.55096e-06	1.04277e-07	1.00783e-06	9.21412e-06	3.1969e-06	1.19116e-06	6.00956e-08	184.07	7.57
Cluster_1228	2.35682e-05	1.96439e-05	1.84017e-05	3.92253e-05	6.37483e-05	4.32681e-05	5.37136e-05	4.4026e-05	3.54877e-05	3.10089e-05	4.07642e-05	5.33374e-05	184.07	8.23
Cluster_1229	3.64201e-06	5.28336e-08	8.48209e-06	5.5518e-06	5.43781e-06	1.70699e-07	4.23572e-06	6.32883e-06	5.58734e-06	1.35008e-07	9.8791e-06	6.5627e-06	184.07	8.88
Cluster_1230	5.52303e-07	1.4089e-07	2.51042e-07	7.92445e-07	1.81028e-07	5.68997e-08	6.25664e-08	1.75258e-06	1.64793e-07	1.89011e-07	1.75847e-07	4.1533e-07	184.07	9.37
Cluster_1231	4.77259e-08	1.05667e-07	2.23148e-07	5.47599e-08	1.28735e-06	9.30039e-07	6.42467e-06	1.42651e-07	1.46612e-06	3.17978e-06	4.39618e-08	1.40223e-07	184.07	9.92
Cluster_1232	1.40944e-07	1.93009e-06	3.9876e-06	6.00002e-07	1.84305e-06	4.8459e-06	4.17109e-08	6.99643e-06	1.82177e-07	2.16013e-07	3.84391e-07	2.27027e-06	184.07	13.62
Cluster_1235	9.54518e-08	4.31167e-07	5.57871e-08	4.55685e-06	5.13833e-06	9.75922e-07	1.66844e-07	1.83408e-07	1.0522e-06	1.6201e-07	3.2188e-06	4.00638e-08	184.07	12.53
Cluster_1236	1.99017e-05	4.07832e-06	3.51856e-06	1.21851e-05	6.83387e-06	1.24052e-05	9.92599e-06	6.73692e-06	1.02058e-05	1.00588e-05	5.83013e-06	4.37104e-06	184.15	10.38
Cluster_1237	2.37139e-05	4.13745e-05	3.64018e-05	4.78061e-05	6.116e-05	3.34369e-05	5.98347e-05	3.4209e-05	4.30781e-05	1.1415e-05	1.31095e-05	1.9237e-05	185.04	1.28
Cluster_1239	5.79525e-06	2.78752e-06	7.74141e-07	5.54335e-06	4.38012e-07	1.63164e-06	1.75456e-06	2.36199e-06	2.63931e-06	5.40032e-08	8.16044e-08	6.88426e-07	185.13	8.51
Cluster_1241	0.000187762	0.000223025	0.000300819	0.000238973	0.00011862	0.000177559	0.000196807	0.00020497	0.000463964	0.000390673	0.000147284	0.000103409	187.13	1.6
Cluster_1242	1.79687e-06	1.05667e-07	8.36806e-08	9.96382e-07	1.05259e-06	5.34723e-08	2.08159e-06	6.67797e-07	9.15518e-08	1.11004e-06	1.77001e-07	7.78482e-07	188.13	10.38
Cluster_1243	1.87251e-05	7.18939e-06	1.7731e-05	1.44033e-05	6.86932e-06	1.433e-05	9.61456e-06	9.59911e-06	7.78411e-06	2.56463e-06	2.80803e-06	1.02847e-05	189.15	8.51
Cluster_1244	1.37899e-06	3.06565e-06	5.61013e-06	1.78331e-06	4.35836e-06	4.16855e-06	1.61886e-06	7.83651e-07	5.59884e-06	1.55116e-06	3.37742e-06	1.63577e-06	189.16	13.8
Cluster_1245	6.08459e-05	7.89109e-05	0.000131402	7.30519e-05	9.66856e-05	0.000111633	0.000103728	7.5088e-05	9.35608e-05	9.59235e-05	7.94598e-05	6.85392e-05	190.13	2.6
Cluster_1246	9.1426e-05	0.000116863	0.000150593	0.000101282	0.000160756	0.000115759	8.63504e-05	6.76461e-05	7.60615e-05	2.48107e-05	3.52223e-05	5.42222e-05	190.13	4.22
Cluster_1247	7.37839e-05	7.92713e-05	4.22144e-05	9.43254e-05	8.93708e-05	0.000125404	1.31614e-05	7.32877e-06	4.96382e-05	2.66042e-06	1.42479e-06	7.11256e-06	190.13	5.05
Cluster_1248	0.000474235	0.000480325	0.000559985	0.000524333	0.000576581	0.000468748	0.000460274	0.00042038	0.000453608	0.000320231	0.000337733	0.000381415	190.13	7.49
Cluster_1249	8.36307e-05	6.75031e-05	0.000164505	5.7247e-05	0.000137656	7.33473e-05	0.00011166	8.45244e-05	7.38673e-05	0.000160152	9.85064e-05	9.76982e-05	190.13	8.08
Cluster_1250	0.00018181	0.000200322	0.000226177	0.000186531	0.000259709	0.000208751	0.000225895	0.000231607	0.000201788	0.000205418	0.000213508	0.000188286	190.13	8.32
Cluster_1251	0.000740936	0.000654581	0.000942626	0.000759947	0.000970514	0.00077696	0.0009072	0.00099031	0.000846659	0.00100506	0.000915001	0.000849525	190.13	9.76
Cluster_1252	0.000432966	0.000302984	0.00064011	0.000469208	0.000477119	0.0004953	0.00042757	0.00037508	0.000303528	0.000640335	0.000553823	0.000482234	190.13	10.34
Cluster_1253	3.45357e-05	5.75853e-05	6.0058e-05	3.97075e-05	3.99535e-05	3.05687e-05	3.19519e-05	3.29223e-05	2.53581e-05	5.35813e-05	4.81699e-05	4.5966e-05	190.13	1.41
Cluster_1254	7.48077e-05	0.000142298	2.024e-05	0.000967456	1.97129e-05	0.000551055	8.73469e-05	0.000330746	5.39759e-05	2.89095e-05	0.000350908	0.000320202	191.18	2.19
Cluster_1255	1.83293e-05	1.07079e-05	4.3599e-06	3.21612e-05	1.695e-05	1.59608e-05	3.64192e-05	3.24517e-05	1.07044e-05	4.4442e-05	3.82339e-05	1.08176e-05	191.14	7.24
Cluster_1256	2.29308e-07	7.39015e-07	8.41795e-07	5.47599e-08	1.20274e-07	1.13799e-07	1.25133e-07	1.22272e-07	7.32414e-08	1.89011e-07	4.39618e-08	1.00159e-07	191.13	9.51
Cluster_1257	1.9996e-05	1.10726e-05	4.53561e-07	2.32069e-05	1.58572e-05	2.16214e-05	4.70166e-05	6.56478e-05	2.87552e-05	7.0375e-05	4.81706e-05	2.02794e-05	191.14	6.77
Cluster_1258	0.000230442	0.000287404	0.000122006	0.000234406	0.000174077	0.000218786	0.000128705	7.15935e-05	0.00016311	8.28973e-06	1.09723e-05	3.45954e-05	192	4.7
Cluster_1259	0.000156393	0.000265526	0.000129924	0.000189031	0.000125035	0.000176457	7.43781e-05	3.49001e-05	0.000110245	1.07287e-05	1.1514e-05	1.94243e-05	192	1.96
Cluster_1260	6.4263e-05	0.000120535	5.14935e-05	6.9932e-05	6.14649e-05	9.47575e-05	4.52051e-05	2.13837e-05	5.26356e-05	4.98446e-06	1.22909e-06	3.20358e-06	192	2.56
Cluster_1261	8.88477e-05	0.000101971	6.07523e-05	8.80978e-05	8.45847e-05	8.80719e-05	9.65908e-05	8.73618e-05	8.64081e-05	6.79191e-05	8.56311e-05	8.16016e-05	192.16	1.26
Cluster_1262	3.25719e-05	1.57073e-05	3.37448e-05	4.41106e-05	3.49517e-05	4.16011e-05	3.6892e-05	3.49166e-05	5.12019e-05	1.89011e-07	4.30752e-05	2.27902e-05	195.12	1.38
Cluster_1263	2.15606e-06	2.34403e-06	1.95255e-07	5.47599e-08	3.32085e-06	1.32766e-07	7.37576e-06	1.42651e-07	1.28173e-07	5.13624e-06	3.68989e-06	4.00638e-08	195.12	4.18
Cluster_1264	4.46486e-06	2.73284e-06	9.52057e-07	2.71679e-06	2.1132e-06	1.31842e-06	5.14811e-06	5.65296e-06	1.9646e-06	1.56326e-06	1.13836e-06	3.84902e-06	196.11	8.26
Cluster_1265	9.37093e-06	6.44905e-06	1.39468e-07	1.12229e-05	8.61145e-06	1.35135e-05	2.44091e-05	3.51667e-05	1.47413e-05	3.74057e-05	3.06068e-05	7.49639e-06	198.19	6.77
Cluster_1266	3.30775e-05	1.48127e-05	1.85717e-05	7.45941e-05	7.30006e-05	5.662e-05	8.32725e-05	9.54937e-05	8.59107e-05	9.32262e-05	9.74715e-05	6.04481e-05	198.86	1.26
Cluster_1267	2.92516e-05	0.00010337	3.17701e-05	3.86075e-05	1.53713e-05	5.04036e-05	0.000171125	4.0614e-05	0.000126472	0.000115717	2.86305e-05	6.57837e-06	199.18	1.7
Cluster_1268	6.77341e-07	8.60861e-07	1.50416e-07	2.67749e-07	1.82905e-07	1.63049e-07	1.02165e-06	8.15146e-08	4.78938e-06	1.46743e-06	3.57717e-07	1.53705e-06	199.17	8.26
Cluster_1269	2.92516e-05	0.00010337	3.17701e-05	3.86075e-05	1.53713e-05	5.04036e-05	0.000171125	4.0614e-05	0.000126472	0.000115717	2.86305e-05	6.57837e-06	199.18	1.7
Cluster_1270	7.20038e-05	8.54512e-05	6.07389e-05	7.68405e-05	5.41126e-05	6.78698e-05	9.48661e-05	3.31809e-05	0.000162838	4.14894e-05	3.70376e-05	5.10048e-05	200.2	2.73
Cluster_1271	1.12617e-05	8.8056e-08	2.51042e-07	7.00423e-06	4.08773e-06	5.68997e-08	3.09907e-06	3.70823e-06	1.09862e-07	1.08006e-07	1.31885e-07	1.40223e-07	203.18	8.78
Cluster_1272	0.00084716	0.00149566	0.00108989	0.00172185	0.00108002	0.00108786	0.0007246	0.000394275	0.000616193	0.000196613	0.000204134	0.000203831	204.09	2.81
Cluster_1273	9.54518e-08	5.88568e-07	5.57871e-08	3.92472e-06	1.56775e-07	2.61773e-06	8.34218e-08	1.22272e-07	1.99588e-06	2.16013e-07	1.09905e-07	1.20191e-07	204.09	4.8
Cluster_1274	0.00612757	0.00657368	0.00456071	0.00762495	0.00742752	0.00908655	0.00171331	0.000785284	0.00422186	0.000191386	0.000368891	0.000836352	204.09	5.05
Cluster_1275	1.8666e-06	2.501e-06	1.67361e-07	4.8021e-08	7.83877e-08	5.68997e-08	5.40335e-06	2.23425e-06	1.0467e-06	1.05535e-06	2.37368e-06	3.57304e-06	204.13	1.34
Cluster_1276	1.1136e-07	7.04448e-08	1.67361e-07	5.47599e-08	1.30646e-07	1.51732e-07	1.04277e-07	4.07573e-08	3.05718e-06	2.43015e-07	6.59427e-08	4.00334e-06	204.09	3.83
Cluster_1277	0.000713437	0.000992767	0.000663305	0.000783581	0.000789937	0.000743175	0.000480181	0.000339338	0.00054173	0.000142269	0.000180035	0.000236338	204.09	4.21
Cluster_1278	3.18173e-08	3.56032e-06	2.73385e-06	6.57935e-06	1.10822e-05	1.32766e-07	2.90363e-06	1.63029e-07	2.36617e-06	1.08006e-07	1.97828e-07	4.00638e-08	204.09	6.74
Cluster_1279	0.00176052	0.00175496	0.00179081	0.00193969	0.00211006	0.00180199	0.00166832	0.00147972	0.00165431	0.000624276	0.000856502	0.00116905	204.09	7.49
Cluster_1280	4.54343e-07	2.3414e-06	5.16341e-06	9.64185e-07	5.22584e-08	7.58662e-08	2.59732e-06	6.01439e-07	9.60973e-07	2.43015e-07	4.95701e-06	6.00956e-08	204.09	8.24
Cluster_1281	1.27269e-07	1.4089e-07	8.36806e-08	4.7707e-06	5.22584e-08	1.70699e-07	1.04277e-07	2.15898e-06	9.15518e-08	2.40985e-06	1.75847e-07	1.40223e-07	204.09	8.57
Cluster_1282	2.19582e-06	2.35142e-06	4.96119e-07	1.62596e-06	1.07369e-06	6.34577e-07	1.56775e-06	3.46452e-06	2.94396e-06	1.35008e-07	4.39618e-08	4.66162e-07	204.09	9.2
Cluster_1283	5.77051e-06	4.40258e-06	1.19224e-06	1.83568e-06	5.22584e-08	1.34802e-06	3.22556e-06	6.02387e-06	1.90255e-06	2.43015e-07	2.44151e-06	3.09772e-06	204.09	10.17
Cluster_1284	3.18173e-08	5.28336e-08	2.51042e-07	1.27773e-07	1.56775e-07	5.68997e-08	1.25133e-07	1.22272e-07	3.66207e-08	1.6201e-07	7.90376e-06	5.82354e-06	204.09	11.96
Cluster_1285	8.72648e-07	8.8056e-08	2.51042e-07	7.30131e-08	1.82905e-07	5.68997e-08	1.66844e-07	1.48739e-06	4.02323e-06	1.16567e-06	6.7258e-07	4.67995e-07	204.09	10.43
Cluster_1286	2.26273e-06	7.04448e-08	3.26184e-06	2.77086e-06	5.22584e-08	1.70699e-07	1.87699e-07	3.29372e-06	3.06231e-06	4.11056e-06	5.95628e-06	4.00638e-08	205.09	1.15
Cluster_1287	1.1136e-07	7.04448e-08	8.36806e-08	0.000128835	1.56775e-07	0.000112614	0.000146267	1.01893e-07	1.28173e-07	1.90186e-05	1.97828e-07	0.000279778	205.14	1.67
Cluster_1288	0.000224424	0.000288084	0.00019592	0.00022987	0.000176383	0.000199199	0.000145557	7.86289e-05	0.000146157	2.31717e-05	2.45043e-05	3.62427e-05	206.08	2.89
Cluster_1289	6.19079e-05	6.72136e-05	6.49162e-05	0.000100082	9.09253e-05	0.000111169	0.000227367	0.000198951	0.000184442	0.00011111	0.00013137	0.000126602	209.03	1.46
Cluster_1290	4.73882e-06	9.13828e-06	1.70729e-06	2.52192e-06	6.05293e-06	4.05646e-06	4.29238e-06	3.131e-07	1.73034e-06	2.45184e-06	9.1409e-06	3.65476e-06	209.14	1.29
Cluster_1291	3.56535e-05	1.67562e-05	9.15415e-06	4.91243e-05	4.19724e-05	2.58154e-05	5.18453e-05	6.2196e-05	2.56323e-05	8.30321e-05	5.23632e-05	2.73165e-05	209.16	7.24
Cluster_1292	3.79448e-05	2.65085e-05	8.35146e-06	4.30506e-05	2.83794e-05	3.88273e-05	8.5854e-05	0.000108993	4.75935e-05	0.000130052	8.01451e-05	3.25401e-05	209.16	6.77
Cluster_1293	5.51966e-05	0.000138495	1.31064e-05	0.000108923	7.78034e-05	6.10022e-05	0.00011864	7.29604e-06	1.36646e-05	5.85932e-05	1.51698e-05	6.08667e-06	211.18	1.73
Cluster_1294	9.54518e-08	1.4089e-07	2.51042e-07	1.6428e-07	7.83877e-08	9.48328e-08	8.34218e-08	1.01893e-07	9.15518e-08	1.35008e-07	1.09905e-07	1.00159e-07	211.11	2.63
Cluster_1295	1.77376e-05	3.55677e-06	3.43142e-06	7.19917e-06	1.01075e-05	8.47514e-06	9.13362e-06	2.29133e-06	5.03007e-06	3.49688e-06	4.558e-06	4.91729e-06	212.2	10.38
Cluster_1296	0.00012934	0.000315309	2.02444e-05	0.000263499	0.000225758	0.000135202	0.000294341	3.21167e-05	3.20847e-05	0.000160963	2.83271e-05	3.58273e-05	213.16	1.51
Cluster_1297	1.55144e-05	2.38238e-05	1.40545e-05	2.13104e-05	1.66043e-05	1.57797e-05	3.71637e-05	3.32236e-05	2.68431e-05	2.62503e-05	3.77481e-05	3.38875e-05	215.13	1.49
Cluster_1298	5.58106e-05	2.8139e-05	4.42421e-05	8.21842e-05	7.49226e-05	7.62365e-05	7.73391e-05	8.48109e-05	0.000112329	5.49387e-05	9.93955e-05	5.83156e-05	217.11	1.3
Cluster_1299	3.45253e-05	1.20845e-05	2.20959e-05	6.66318e-05	7.98942e-05	5.14047e-05	7.434e-05	9.37956e-05	8.29658e-05	8.19918e-05	8.77892e-05	5.25726e-05	217.93	1.28
Cluster_1300	8.38791e-05	8.03856e-05	6.92006e-05	9.27072e-05	8.05429e-05	7.35727e-05	6.41438e-05	5.49599e-05	6.73155e-05	1.0175e-05	2.88049e-05	4.27538e-05	220.08	7.5
Cluster_1301	7.7558e-05	6.65876e-05	0.000101739	8.55549e-05	0.000109249	8.46954e-05	8.94805e-05	9.2629e-05	8.29613e-05	9.92046e-05	7.48602e-05	7.94562e-05	220.08	9.79
Cluster_1302	3.28762e-05	5.53187e-05	2.18634e-05	5.45518e-05	4.24198e-05	3.88325e-05	6.61085e-05	9.27855e-05	5.4932e-05	6.92149e-05	7.97413e-05	7.5172e-05	220.08	1.68
Cluster_1303	3.08705e-06	3.38757e-06	4.66615e-06	7.55038e-06	5.00057e-06	4.65938e-06	7.34845e-06	1.18591e-05	4.86704e-06	1.50222e-05	1.02446e-05	5.78076e-06	221.18	6.77
Cluster_1304	0.00046957	0.000442223	0.000521268	0.000452682	0.000309582	0.000307285	0.000464358	0.000590939	0.000482352	0.000987026	0.000952512	0.000968321	222.1	2.48
Cluster_1305	2.73266e-05	3.36782e-05	5.355e-06	3.29857e-05	2.97283e-05	2.70356e-05	3.96763e-05	2.53993e-05	4.03976e-05	5.5654e-07	1.41393e-05	1.04549e-05	222.1	8.81
Cluster_1306	1.21423e-05	7.67075e-06	1.24958e-05	1.36403e-05	5.76109e-06	1.11551e-05	2.84914e-05	1.63571e-05	1.45037e-05	3.8305e-06	5.03077e-06	7.98226e-06	222.1	6.31
Cluster_1307	1.47934e-05	1.96761e-05	2.78852e-05	3.11942e-05	5.00044e-05	2.66361e-05	2.9434e-05	3.28267e-05	2.75811e-05	1.70099e-05	2.81181e-05	3.66578e-05	222.1	8.05
Cluster_1308	2.44459e-05	1.4089e-07	1.39468e-07	3.33561e-05	4.49897e-05	4.33227e-05	3.36176e-05	3.52729e-05	3.82762e-05	5.40032e-08	1.31885e-07	1.60255e-07	223.06	15.55
Cluster_1309	3.0486e-05	3.22366e-05	5.57871e-08	4.40564e-05	4.87751e-05	4.57977e-05	4.3612e-05	1.63029e-07	4.58406e-05	1.89011e-07	6.59427e-08	3.00723e-05	223.06	16.11
Cluster_1310	4.77259e-08	2.66291e-05	8.36806e-08	4.94169e-06	2.09034e-07	1.44587e-05	0.0001594	0.000313269	6.25793e-05	0.000564202	0.00078066	0.000380285	223.06	1.77
Cluster_1311	5.87204e-08	1.23278e-07	1.39468e-07	8.3511e-07	3.0273e-06	6.83347e-07	5.31734e-07	1.83408e-07	2.84258e-06	2.43015e-07	1.97828e-07	1.20191e-07	223.1	9.07
Cluster_1312	8.83603e-05	0.000211301	6.12357e-05	8.6944e-05	5.68799e-05	8.19689e-05	4.76779e-05	1.45177e-05	8.15628e-05	5.40032e-08	1.31885e-07	7.7539e-07	223.97	2.22
Cluster_1313	6.79072e-05	0.000100456	2.80804e-05	7.30627e-05	4.74519e-05	5.52829e-05	4.09146e-05	1.80646e-05	6.11186e-05	8.10048e-08	4.39618e-08	3.03264e-06	223.97	5.76
Cluster_1314	5.91988e-05	2.43472e-05	0.000124256	2.71063e-05	4.4695e-05	9.98956e-05	2.23272e-05	0.00010573	7.89558e-05	0.000190589	0.000337754	6.66571e-05	225.2	1.83
Cluster_1316	3.62269e-05	2.46861e-05	8.44702e-06	4.37806e-05	3.64341e-05	4.45063e-05	8.99446e-05	0.000115358	4.90367e-05	0.000143247	9.01945e-05	3.87972e-05	226.18	6.77
Cluster_1317	4.98579e-05	9.45367e-05	2.24111e-05	0.000120762	4.64227e-05	3.63236e-05	6.18544e-05	1.51117e-05	0.000132148	1.77939e-05	1.54385e-05	1.21174e-05	227.16	1.84
Cluster_1318	5.30214e-05	5.80821e-05	3.6175e-05	5.13358e-05	5.17628e-05	4.91976e-05	5.94785e-05	5.71185e-05	5.57695e-05	2.97558e-05	4.3176e-05	3.74891e-05	227.07	2.02
Cluster_1324	3.43948e-05	2.38789e-05	1.67361e-07	3.97588e-05	2.82083e-05	3.92678e-05	8.00847e-05	0.000104725	4.73051e-05	0.000125244	8.14711e-05	3.14039e-05	228.2	6.77
Cluster_1325	0.000145466	8.64604e-05	6.68173e-05	0.000206866	0.000200923	0.000138646	0.000265627	0.000269581	0.000132037	0.000354036	0.000262736	0.000106384	228.2	7.24
Cluster_1326	0.000292346	0.000567507	0.00049965	0.000235707	0.000476935	0.000281135	0.000520315	0.000876456	0.000198245	0.000535809	0.00249078	0.000736402	228.23	3.9
Cluster_1327	2.75371e-05	3.82143e-05	2.59351e-05	3.88362e-05	4.66642e-05	4.64191e-05	4.07399e-05	4.0167e-05	4.0291e-05	2.74067e-05	6.74379e-05	4.82705e-05	228.23	4.14
Cluster_1328	2.66983e-05	0.000119762	6.33938e-06	0.000154363	5.2331e-05	3.10025e-05	5.42383e-05	1.4628e-05	1.14086e-05	3.58863e-05	1.32983e-05	1.57134e-05	229.15	1.59
Cluster_1329	9.54518e-08	1.23278e-07	0.000137416	1.0952e-07	2.09034e-07	1.20609e-07	1.45988e-07	5.44934e-06	5.13489e-05	2.43015e-07	2.6585e-05	4.76259e-06	229.12	5.51
Cluster_1330	5.02276e-06	1.58617e-05	2.51116e-06	3.48414e-06	1.54049e-07	1.70918e-06	6.84693e-06	8.62762e-06	1.34302e-05	1.13028e-05	1.22459e-05	1.1928e-05	231.12	1.51
Cluster_1331	5.24792e-05	0.000157763	5.72835e-05	4.16773e-05	3.87762e-05	5.26048e-05	0.000178758	5.53223e-05	9.74641e-05	8.93932e-05	3.04314e-05	1.28876e-05	232.17	1.84
Cluster_1332	1.90809e-05	1.57252e-05	3.82405e-05	1.64244e-05	1.08839e-05	2.93747e-05	1.26112e-05	1.38448e-05	1.74264e-05	5.14428e-05	9.2192e-05	1.04445e-05	233.11	2.21
Cluster_1333	6.39976e-05	4.13934e-05	3.02865e-05	6.02453e-05	4.59775e-05	4.34494e-05	4.33412e-05	4.21498e-05	3.21433e-05	7.10614e-06	5.83704e-06	2.37771e-05	235.17	8.51
Cluster_1334	4.42724e-05	2.27635e-05	2.36517e-05	4.16434e-05	3.62068e-05	2.54434e-05	2.07003e-05	1.28744e-05	2.91006e-05	5.41385e-07	7.77652e-06	3.09704e-05	236.07	1.59
Cluster_1335	4.89385e-05	8.73162e-05	3.09244e-05	4.89661e-05	2.30341e-05	3.72816e-05	2.28847e-05	8.71717e-06	3.05763e-05	2.16013e-07	1.75847e-07	3.42835e-06	235.98	1.79
Cluster_1336	0.000134151	0.000210685	8.05455e-05	0.000135978	0.000105093	0.000104709	4.01308e-05	1.86815e-05	6.45467e-05	1.98222e-06	5.63554e-06	1.38961e-05	236.03	4.21
Cluster_1337	0.00103691	0.000927438	0.000686398	0.00112497	0.000963391	0.000950769	0.000779453	0.000654852	0.000806785	0.000119088	0.000231606	0.000455391	236.06	7.48
Cluster_1338	0.0074093	0.0075479	0.00541033	0.00897734	0.00711526	0.00734057	0.00503802	0.00348948	0.00618645	0.000982498	0.00112533	0.00236167	236.06	7.69
Cluster_1339	0.000155783	0.000191278	0.000107804	0.000142076	0.000230382	0.000154447	0.000157629	0.00011283	0.000146505	4.88158e-05	0.000107049	0.000152256	236.06	7.9
Cluster_1340	4.45364e-05	6.84649e-05	8.40082e-05	6.31433e-05	9.51152e-05	6.53038e-05	5.35364e-05	3.39145e-05	6.67081e-05	9.38655e-06	1.3216e-05	3.20622e-05	236.06	8.99
Cluster_1341	0.000763157	0.00114663	0.000367293	0.000730156	0.000286472	0.000421001	0.000190031	7.35851e-05	0.000301089	8.59756e-06	1.7062e-05	1.71869e-05	236.06	2.89
Cluster_1342	0.00131892	0.00189152	0.00139402	0.00150436	0.00111221	0.00111229	0.000616707	0.000327792	0.000784756	9.99439e-05	8.50192e-05	0.00016945	236.06	3.28
Cluster_1343	0.00135403	0.00171935	0.000847496	0.00143838	0.00107776	0.00133947	0.000799722	0.000456409	0.00101469	0.000112105	0.000120254	0.000274779	236.06	4.7
Cluster_1344	5.42204e-05	6.82313e-05	1.96098e-05	8.07129e-05	4.68068e-05	5.96892e-05	4.92641e-05	2.35368e-05	7.49094e-05	8.10048e-08	1.75847e-07	4.32331e-06	236.06	9.7
Cluster_1345	0.00143059	0.00148453	0.000594559	0.00191836	0.00140024	0.00259888	0.000103682	2.07457e-05	0.000637151	1.6201e-07	6.59427e-08	2.51569e-05	236.06	5.05
Cluster_1346	4.7979e-05	5.28336e-08	1.11574e-07	0.000100801	1.04517e-07	7.61863e-05	0.000194945	0.000103196	8.79714e-05	0.000126586	6.48686e-05	0.000247238	236.1	1.46
Cluster_1347	2.86641e-06	1.38225e-06	4.85634e-07	1.13198e-06	1.19776e-06	2.65449e-06	4.23034e-06	2.67294e-06	7.32414e-08	1.6201e-07	1.37252e-06	2.25894e-07	237.15	7.23
Cluster_1348	5.51347e-05	5.14583e-05	0.000108927	5.61755e-05	7.19883e-05	4.81763e-05	6.63148e-05	7.77167e-05	5.30668e-05	0.000160504	0.000132943	0.000124421	238.09	2.37
Cluster_1349	9.86745e-06	3.32207e-06	3.30929e-05	8.878e-06	3.76365e-05	8.84685e-06	6.55152e-06	1.7919e-05	1.08471e-05	1.8904e-05	2.37993e-05	2.67383e-05	238.09	2.54
Cluster_1350	7.48894e-07	2.02737e-07	2.51042e-07	7.65502e-07	2.09034e-07	3.51189e-06	3.21753e-07	1.22272e-07	5.49311e-08	1.35008e-07	1.97828e-07	1.60255e-07	238.09	6.08
Cluster_1351	9.53625e-05	0.00013396	6.93431e-05	8.68884e-05	6.5892e-05	9.53999e-05	0.000110402	9.95713e-05	0.000111267	6.55253e-05	6.75313e-05	7.95334e-05	239.03	1.72
Cluster_1352	1.40457e-06	2.40076e-06	2.7744e-07	1.97575e-06	1.48746e-06	1.46041e-06	2.68021e-06	2.34929e-06	2.01039e-06	1.90989e-06	1.41578e-06	2.02583e-06	239.1	9.79
Cluster_1353	8.38253e-05	8.32696e-05	7.15911e-05	0.000103909	9.76631e-05	8.46483e-05	0.000134056	0.000107582	0.000112548	8.83792e-05	0.000110974	8.52648e-05	239.16	1.3
Cluster_1354	0.000687517	0.0010439	0.000433324	0.00075716	0.000798558	0.000558684	0.00107739	0.00106837	0.000405729	0.000328749	0.000597687	0.000740613	240.05	1.88
Cluster_1355	0.000495589	0.00103048	0.000375845	0.000432196	0.000250246	0.000308594	0.000183687	7.99402e-05	0.000253308	6.6392e-05	4.77778e-05	0.000124564	241.01	1.52
Cluster_1356	1.01106e-06	5.74908e-07	1.95255e-07	8.31944e-07	2.37131e-07	1.70699e-07	3.27181e-06	1.07422e-07	7.62551e-07	1.49691e-05	2.09882e-05	1.97295e-05	242.1	1.29
Cluster_1357	0.000226404	0.000133728	9.69033e-05	0.000315175	0.000285129	0.000199547	0.000362834	0.000394082	0.000177408	0.00053838	0.000369774	0.000157556	244.19	7.24
Cluster_1358	0.000150957	0.000103831	5.99883e-05	0.000181628	0.000149858	0.000174064	0.000349729	0.000446449	0.000198288	0.000545594	0.00035297	0.000147405	244.19	6.77
Cluster_1359	1.27269e-07	1.4089e-07	2.51042e-07	5.87435e-07	7.83877e-08	1.47619e-06	9.13935e-07	1.24895e-06	1.28173e-07	1.48889e-07	7.35266e-07	1.00218e-07	247.15	1.52
Cluster_1360	4.11069e-05	1.92314e-05	4.86651e-05	6.50258e-05	7.02829e-05	7.00819e-05	9.55294e-05	0.000103281	7.78639e-05	9.47864e-05	8.29544e-05	9.38164e-05	249.06	1.63
Cluster_1361	3.18173e-08	7.04448e-08	1.11574e-07	1.46026e-07	1.30646e-07	7.58662e-08	1.66844e-07	7.53043e-06	1.28173e-07	1.08006e-07	1.31885e-07	1.80287e-07	249.21	1.88
Cluster_1362	6.33809e-06	8.79184e-06	2.23148e-07	8.20465e-06	1.04517e-07	6.62095e-06	9.15185e-06	1.22272e-07	6.72571e-06	1.35008e-07	1.75847e-07	1.80287e-07	250.09	4.53
Cluster_1363	6.36346e-08	9.10546e-07	2.95036e-07	1.86996e-07	1.04517e-07	1.85785e-07	1.66844e-07	1.73501e-06	3.66207e-08	2.75102e-06	1.49349e-06	9.72136e-08	254.25	3.47
Cluster_1364	4.06317e-05	7.21835e-05	4.4658e-05	4.87993e-05	5.79468e-05	5.76702e-05	5.61834e-05	5.1613e-05	4.76477e-05	2.75896e-05	3.24324e-05	3.4345e-05	255.01	1.77
Cluster_1365	3.00789e-05	3.42989e-05	2.51774e-05	2.93833e-05	3.11707e-05	4.21778e-05	4.02309e-05	3.31984e-05	3.10208e-05	2.65601e-05	3.4396e-05	2.92023e-05	255.08	2.82
Cluster_1366	0.000117523	0.000106636	5.55075e-05	0.00010068	8.38351e-05	0.000112337	0.000129239	0.000159087	9.67195e-05	7.15602e-05	0.000121929	0.000111324	255.23	5.15
Cluster_1367	6.95847e-07	3.52224e-08	6.79658e-06	5.47599e-08	2.09034e-07	1.13799e-07	1.25133e-07	1.01893e-07	4.31747e-06	1.6201e-07	8.79236e-08	1.00159e-07	255.23	7.41
Cluster_1368	7.95432e-08	1.17656e-07	0.000817184	1.0952e-07	2.35163e-07	6.86724e-07	8.34218e-08	1.42651e-07	0.000338461	1.89011e-07	1.17169e-06	8.77736e-07	255.23	8.54
Cluster_1369	9.35583e-05	0.000226886	2.2414e-05	0.00024771	0.000169995	0.000112039	0.000218024	2.16119e-05	3.46905e-05	9.22223e-05	3.62889e-05	1.32387e-05	255.24	2.75
Cluster_1370	1.16219e-05	7.01914e-06	3.75036e-05	9.58336e-06	1.56637e-05	1.21786e-05	1.08093e-05	9.8346e-05	3.32146e-05	1.27546e-05	0.00022791	5.55022e-05	256.26	5.33
Cluster_1371	0.000322178	0.000293013	0.000430093	0.000253876	0.000270709	0.000397572	0.000310202	0.000809205	0.000412347	0.000549647	0.00136095	0.000438981	256.26	5.81
Cluster_1372	0.000352785	0.000387926	0.000251674	0.000412783	0.000332845	0.000426622	0.000368082	0.000430687	0.000366276	0.000243906	0.000333136	0.000321724	256.26	6.09
Cluster_1373	1.06466e-07	3.52224e-08	2.51042e-07	3.65066e-08	1.30646e-07	1.70699e-07	4.17109e-08	1.57138e-06	1.46483e-07	3.45154e-07	1.53866e-07	4.24794e-07	256.26	13.8
Cluster_1374	3.63469e-05	3.66299e-05	2.78741e-05	5.37778e-05	4.31055e-05	5.99006e-05	6.12612e-05	4.84213e-05	6.80215e-05	1.95522e-05	2.4635e-05	3.39634e-05	257.25	12.36
Cluster_1376	0.0002526	0.000125014	0.00031582	9.27351e-05	8.9388e-05	2.59888e-05	0.000468837	0.000560396	0.000411888	0.000652929	0.000648328	0.000462246	258.11	1.22
Cluster_1377	7.75847e-05	2.8523e-05	0.000101677	2.1924e-05	2.79223e-05	6.87759e-06	0.000121804	0.0001548	0.00011116	0.0002185	0.000213237	0.000162237	258.11	1.45
Cluster_1378	0.00100778	0.000878622	0.000915211	0.000811332	0.000613427	0.000719987	0.000508525	0.000495865	0.000539389	0.000915129	0.000916944	0.000899629	261.15	8.88
Cluster_1379	4.85599e-06	5.28336e-08	2.23148e-07	3.36492e-07	1.82905e-07	1.0881e-05	1.25133e-07	1.22272e-07	1.09862e-07	4.78506e-05	4.39618e-08	1.40223e-07	261.2	3.4
Cluster_1380	7.72552e-05	0.000112508	2.14535e-05	4.21429e-05	1.62138e-05	3.27417e-05	2.2381e-05	6.82303e-06	2.92523e-05	1.29304e-06	6.72204e-07	7.15845e-05	262.98	1.53
Cluster_1381	2.90484e-07	9.03632e-06	3.35886e-05	8.73578e-07	2.97826e-05	9.48328e-08	3.16055e-05	6.02719e-05	2.74741e-05	0.000138688	0.00037265	8.11665e-05	263.07	1.76
Cluster_1382	3.72441e-05	3.98757e-05	1.77407e-05	4.4205e-05	2.81788e-05	3.38243e-05	4.57691e-05	4.82557e-05	4.26626e-05	1.33957e-05	2.89706e-05	2.58256e-05	263.16	4.55
Cluster_1383	5.36337e-05	5.36641e-05	6.27232e-05	4.80708e-05	3.74092e-05	3.72279e-05	4.17706e-05	5.93996e-05	4.6985e-05	0.000111473	0.000109497	0.00012472	264.15	3.85
Cluster_1384	1.57068e-07	1.57377e-06	1.11574e-07	1.09677e-06	1.30646e-07	1.13799e-07	1.87699e-07	3.71626e-07	1.10601e-06	1.75167e-05	1.90657e-05	9.82758e-06	265.11	1.35
Cluster_1385	8.07786e-06	5.25261e-06	1.58624e-07	9.74701e-06	4.39528e-06	7.30688e-06	8.05916e-06	1.90068e-05	5.00352e-06	6.58466e-06	7.38195e-06	5.50052e-06	265.25	7.22
Cluster_1386	0.000787747	0.00333523	6.74501e-05	0.000933996	0.0022148	0.00098185	0.00303642	8.05467e-05	9.87484e-05	0.00104445	0.000179996	0.000132547	267.16	2.13
Cluster_1387	1.43178e-07	7.79332e-07	2.51042e-07	3.00057e-07	5.22584e-08	1.51732e-07	7.29269e-07	1.01893e-07	1.46483e-07	2.43015e-07	3.66499e-07	3.80157e-07	267.17	2.63
Cluster_1388	0.000351464	0.000332365	0.000163525	0.000419144	0.000271949	0.000309119	0.000162761	0.000116263	0.000256663	1.46108e-05	2.59831e-05	7.51081e-05	268.03	7.69
Cluster_1389	0.00100399	0.00164099	0.000869261	0.00112313	0.000972349	0.000815686	0.000571638	0.000254262	0.000732579	5.14299e-05	3.4357e-05	0.000112565	268.03	4.09
Cluster_1390	8.10178e-05	0.000116112	2.98442e-05	8.26863e-05	4.03732e-05	5.18562e-05	3.3648e-05	1.73858e-05	5.10366e-05	1.08006e-07	1.31885e-07	8.2289e-06	268.04	4.96
Cluster_1391	0.00071317	0.000978797	0.000422189	0.000812272	0.000546418	0.000681354	0.000519096	0.000246151	0.000689668	3.84133e-05	3.10726e-05	9.1334e-05	268.03	5.76
Cluster_1392	0.00202128	0.00232711	0.00144872	0.00263793	0.00245944	0.00214056	0.00178436	0.00104341	0.00219707	0.000232188	0.000186395	0.000602091	268.03	8.96
Cluster_1393	0.000536087	0.000559146	0.000266293	0.00067524	0.000513917	0.000514993	0.000473374	0.000263211	0.000635222	2.99995e-05	2.27812e-05	9.40884e-05	268.03	9.7
Cluster_1394	4.57331e-05	4.60272e-05	2.7584e-05	4.13646e-05	3.51464e-05	5.04523e-05	4.67341e-05	7.49002e-05	4.23956e-05	3.2615e-05	6.4041e-05	4.3855e-05	268.26	5.65
Cluster_1395	1.1136e-07	1.97425e-06	2.23148e-07	7.30131e-08	1.04517e-07	5.68997e-08	4.11997e-07	1.83408e-07	3.66207e-08	6.74192e-05	1.97828e-07	1.20191e-07	269.2	2.34
Cluster_1396	0.000117908	7.38419e-05	5.66323e-05	0.000101304	7.60265e-05	8.00013e-05	7.59116e-05	7.66417e-05	5.74037e-05	1.86228e-05	1.0563e-05	5.63513e-05	269.23	8.52
Cluster_1397	9.23027e-06	3.54874e-05	1.95255e-07	8.40995e-06	2.28105e-05	1.80086e-05	2.66551e-05	3.29762e-06	1.70099e-06	4.13092e-05	5.44329e-06	7.15894e-06	270.19	2.46
Cluster_1398	5.01455e-05	5.49914e-05	8.36806e-08	2.41375e-05	6.3576e-05	7.96654e-05	5.28301e-05	1.6242e-06	5.49311e-08	0.000318098	7.73532e-07	1.40223e-07	270.24	3.45
Cluster_1399	0.000100294	7.51691e-05	6.41402e-05	8.39145e-05	8.41028e-05	9.69663e-05	7.04173e-05	0.000180503	7.87055e-05	7.17616e-05	0.000111547	8.27798e-05	270.28	6.53
Cluster_1400	0.000116665	0.000100142	0.000417127	0.00016851	0.000390967	0.000238615	0.000207589	0.000209573	0.000182339	0.000441397	0.000325259	0.000285014	270.95	1.43
Cluster_1401	5.96683e-05	7.69425e-05	4.07116e-05	0.000112083	6.12937e-05	7.41565e-05	7.80338e-05	2.97472e-05	0.00016875	5.93627e-05	3.4298e-05	1.99733e-05	271.22	2.99
Cluster_1402	9.36397e-05	4.81618e-05	4.81927e-05	9.36609e-05	7.57589e-05	6.58251e-05	6.86769e-05	4.94891e-05	5.87858e-05	3.10403e-05	3.32574e-05	5.39282e-05	271.26	10.65
Cluster_1403	2.49035e-05	6.47892e-05	5.57871e-08	2.00945e-05	6.14309e-05	4.53616e-05	5.83338e-05	6.92447e-06	8.70585e-07	8.62706e-05	3.14522e-05	1.80404e-06	272.2	2.22
Cluster_1404	0.000116756	0.000107045	6.19074e-05	0.000108417	8.84529e-05	0.000117061	0.000130274	0.000183391	0.000101916	8.06821e-05	0.000128742	0.000117403	272.26	5.78
Cluster_1405	6.89407e-05	5.595e-05	0.000229911	9.7185e-05	0.000230529	0.000136354	0.000109553	0.000122851	0.000102823	0.000244866	0.000197758	0.000163889	272.94	1.43
Cluster_1406	1.5804e-05	2.2617e-05	1.82717e-05	2.19846e-05	1.59093e-05	1.68934e-05	1.96783e-05	1.28309e-05	2.19054e-05	1.26243e-05	1.7393e-05	1.75115e-05	273.17	1.49
Cluster_1407	1.43178e-07	3.52224e-08	0.000154248	1.46026e-07	5.22584e-08	3.79331e-08	6.25664e-08	5.89846e-06	0.000108899	1.89011e-07	1.53866e-07	1.20191e-07	273.24	4.94
Cluster_1408	3.96994e-05	4.09249e-05	3.90982e-05	4.56872e-05	2.37468e-05	3.39623e-05	2.28349e-05	2.146e-05	2.38996e-05	5.20038e-05	6.28927e-05	5.65283e-05	274.27	1.8
Cluster_1409	4.58941e-06	9.18609e-06	2.51042e-07	6.05415e-06	7.49253e-06	4.75664e-06	1.28249e-05	7.6239e-06	3.74906e-06	7.27508e-06	9.4522e-06	8.05818e-06	275.16	10.42
Cluster_1410	2.70438e-06	4.50565e-06	2.23148e-07	7.30131e-08	2.35163e-07	5.66176e-06	5.16012e-06	1.83408e-07	5.49311e-08	1.96346e-06	8.79236e-08	1.80287e-07	275.16	10.55
Cluster_1411	3.44577e-06	9.52048e-06	1.67361e-07	1.0952e-07	1.27375e-05	5.56591e-06	2.08193e-05	1.22272e-07	8.49222e-06	2.43015e-07	1.75847e-07	5.71104e-06	275.16	10.73
Cluster_1412	9.54518e-08	1.14615e-05	3.70436e-06	3.44582e-06	7.83877e-08	1.97368e-06	5.36642e-06	1.42651e-07	3.42398e-06	5.34256e-06	1.31885e-07	2.40138e-06	275.16	11.04
Cluster_1413	3.40844e-05	3.96527e-05	2.11191e-05	0.000167427	4.15412e-05	4.32756e-05	7.45899e-05	3.54928e-05	4.37488e-05	2.46008e-05	3.55606e-05	3.44214e-05	275.26	4.86
Cluster_1414	2.76189e-05	4.48914e-05	2.59712e-05	5.18394e-05	3.47867e-05	5.3341e-05	4.4951e-05	4.40164e-05	5.62743e-05	5.06362e-05	5.68241e-05	5.05927e-05	277.18	2.11
Cluster_1415	6.48626e-05	0.000117353	9.39218e-05	0.000138842	0.00010489	0.000127577	0.000144243	0.000137342	0.000128728	0.000130477	0.000142876	0.000116884	277.18	2.36
Cluster_1416	1.04561e-06	2.0689e-06	5.57871e-08	1.8648e-06	2.09034e-07	1.00417e-06	4.81977e-07	1.41782e-06	1.60065e-06	9.63187e-07	1.31885e-07	3.64324e-07	277.21	6.29
Cluster_1417	3.85387e-05	3.29305e-05	2.47411e-05	3.37069e-05	2.68057e-05	3.96124e-05	4.42425e-05	5.92571e-05	2.99737e-05	2.40289e-05	4.53986e-05	4.364e-05	277.21	5.78
Cluster_1418	2.71208e-06	7.0087e-06	5.03434e-07	5.16573e-06	1.62868e-06	6.92851e-06	6.80239e-06	7.11394e-06	7.32511e-06	5.35997e-06	7.6946e-06	1.00217e-05	278.21	3.55
Cluster_1419	2.24339e-05	1.98653e-05	8.18517e-05	6.93038e-06	3.75923e-06	2.6015e-05	1.50746e-05	5.52513e-05	2.73737e-05	7.57406e-05	0.000107328	6.47671e-05	279.09	1.63
Cluster_1420	3.64835e-05	3.45023e-05	5.22459e-05	3.98495e-05	2.91832e-05	3.7007e-05	3.67503e-05	7.30565e-05	3.31814e-05	4.90132e-05	6.98738e-05	4.39951e-05	279.07	1.76
Cluster_1421	0.000140386	0.000164563	0.000119064	0.000153973	0.000120558	0.000133417	0.000157045	0.00016692	0.000168029	0.000101859	0.00011616	0.000110256	279.06	2.13
Cluster_1422	0.000432137	0.000109563	0.00255566	0.00019688	0.000303065	0.000902029	0.000159643	0.000441843	0.00147276	0.00105356	0.0018845	0.00050372	279.16	11.53
Cluster_1423	6.12764e-05	0.000100301	8.71277e-05	0.000106086	9.52951e-05	9.4034e-05	9.78158e-05	0.000133676	9.34548e-05	0.000122462	0.000117969	0.000108002	279.16	2.77
Cluster_1424	0.00127475	0.00113958	0.00125581	0.00106363	0.000855227	0.000991329	0.000708298	0.000694402	0.000739317	0.00128038	0.00124769	0.00118012	279.16	8.88
Cluster_1426	0.000417796	0.000411453	0.000401832	0.000470025	0.000486395	0.000417513	0.000385526	0.000350346	0.0003904	0.000162992	0.000211037	0.00029387	280.03	7.49
Cluster_1427	0.000109729	0.000147633	0.000107958	0.000115503	9.90337e-05	9.71314e-05	7.05879e-05	4.37347e-05	8.54793e-05	1.19949e-05	1.36409e-05	2.75867e-05	280.03	2.89
Cluster_1428	0.000204079	0.000241721	0.000208994	0.000219028	0.000222304	0.000211845	0.000155648	0.000105698	0.00015697	4.90644e-05	6.32308e-05	8.64917e-05	280.03	4.21
Cluster_1429	0.000186573	0.000167143	0.000189325	0.000161702	0.000222092	0.000143183	0.000210665	0.000135618	0.000148507	6.02537e-05	7.67914e-05	0.00012273	280.03	7.56
Cluster_1430	2.02347e-06	5.98624e-06	2.23148e-07	1.92065e-06	1.74352e-05	1.3061e-06	9.04334e-06	2.11132e-06	1.66249e-06	8.10048e-08	5.54193e-06	1.00159e-07	280.12	7.89
Cluster_1431	5.75279e-05	2.1258e-05	6.40647e-05	1.87251e-05	1.51067e-05	1.97595e-06	0.000105852	0.000136557	9.88029e-05	0.000157873	0.000171875	0.000119444	280.09	1.23
Cluster_1432	4.70776e-05	1.50557e-05	9.63224e-05	1.7073e-05	1.73579e-05	3.59848e-06	7.23608e-05	9.42791e-05	7.62722e-05	0.000192724	0.000164379	0.000116242	280.09	1.38
Cluster_1433	1.26416e-06	5.98624e-06	1.67361e-07	1.09487e-07	1.74352e-05	1.3061e-06	9.04334e-06	1.01893e-07	7.32414e-08	1.35008e-07	5.54193e-06	1.00159e-07	280.12	7.89
Cluster_1434	4.86923e-05	3.39496e-05	4.35795e-05	4.3409e-05	4.66671e-05	4.24908e-05	3.68569e-05	2.62612e-05	8.11546e-05	2.56719e-05	2.08503e-05	1.85067e-05	280.26	4.89
Cluster_1435	0.000614503	0.00119573	0.000514671	0.000613949	0.000393507	0.000501725	0.000313735	0.000139079	0.00041148	4.5542e-05	5.39705e-05	5.47074e-05	281.03	1.79
Cluster_1436	0.000690688	0.000514479	0.000777576	0.000734394	0.000717932	0.000748034	0.000626758	0.000532339	0.00133456	0.000478977	0.000496972	0.000356751	282.28	6.39
Cluster_1437	7.82514e-05	6.93484e-05	6.83924e-05	0.000103438	7.13873e-05	0.000136489	6.44683e-05	0.000103531	8.89726e-05	3.57776e-05	6.77369e-05	5.56524e-05	282.28	6.73
Cluster_1438	0.000155949	4.36008e-05	0.000442174	6.2989e-05	8.76367e-05	0.000316245	4.02404e-05	0.000434503	0.000253899	0.000670826	0.000515643	0.000228225	282.28	5.19
Cluster_1439	0.000113547	8.17535e-05	7.37517e-05	9.48106e-05	8.32358e-05	0.000115369	9.87949e-05	0.000189782	7.88265e-05	8.19359e-05	0.000113624	9.70525e-05	283.26	7.22
Cluster_1440	1.93349e-06	1.05667e-07	5.57871e-08	2.03503e-06	1.56775e-07	2.68674e-06	8.34218e-08	2.94008e-06	1.09862e-07	2.19684e-05	1.43464e-05	1.79534e-06	283.3	9.49
Cluster_1441	6.36346e-08	1.23278e-07	1.95255e-07	1.44305e-07	3.7775e-07	5.68997e-08	4.87174e-07	1.62428e-07	7.28376e-08	4.47043e-07	3.84238e-08	7.70507e-08	283.3	11.6
Cluster_1442	6.05974e-05	0.000348527	1.11574e-07	6.78229e-05	0.000174973	7.0879e-05	0.000285368	7.54278e-07	5.53522e-06	6.6435e-05	7.83955e-06	4.52578e-07	284.19	2.13
Cluster_1443	0.0111979	0.00973973	0.0104123	0.010355	0.0100417	0.0106341	0.0116139	0.0198235	0.0114335	0.00928568	0.0148128	0.0110204	284.3	8.01
Cluster_1444	0.000261553	0.000228623	0.000245026	0.000236342	0.000236078	0.000274484	0.000209194	0.000249177	0.000215559	0.000188446	0.000246825	0.000221548	284.3	8.29
Cluster_1445	2.58698e-06	4.33587e-07	2.51042e-07	3.37667e-07	1.0824e-06	1.32766e-07	2.14907e-06	5.8653e-07	7.32414e-08	7.43569e-07	4.11802e-06	1.83336e-06	284.3	8.8
Cluster_1446	1.38599e-06	1.39545e-06	0.000350395	5.795e-08	2.0938e-06	6.53676e-06	2.67818e-06	2.54389e-05	0.000143742	1.64216e-05	7.8359e-05	2.00387e-05	285.19	5.51
Cluster_1448	0.000494393	0.000758866	0.000436344	0.00058459	0.000509129	0.000736476	7.66096e-05	1.95645e-05	0.000247435	8.6572e-07	5.30769e-06	6.09281e-05	286.98	1.96
Cluster_1449	1.27269e-07	1.23278e-07	1.39468e-07	1.9957e-06	9.37763e-07	1.22456e-06	1.04277e-07	4.81172e-07	7.38071e-07	1.35008e-07	2.69713e-06	1.20191e-07	287.19	1.58
Cluster_1450	0.000278246	0.000180376	0.000141384	0.000242329	0.000182873	0.000195198	0.000188515	0.0001841	0.00015487	5.8639e-05	4.19442e-05	0.000140254	287.24	8.52
Cluster_1451	1.1136e-07	1.39647e-07	1.39468e-07	2.17483e-08	3.30408e-07	9.99324e-07	4.91299e-07	1.72241e-06	1.28173e-07	1.6201e-07	6.12487e-06	5.07183e-07	288.25	2.44
Cluster_1452	2.35326e-05	0.000103336	1.11574e-07	2.77965e-05	5.68767e-05	2.10807e-05	8.69109e-05	1.22272e-07	1.64793e-07	2.84125e-05	1.97828e-07	1.40223e-07	289.24	3.79
Cluster_1455	0.000191078	0.000149771	0.000167651	0.000169758	0.00013815	0.000161742	0.00015717	0.000216141	0.0002557	0.000153751	0.000230352	0.000152458	291.25	3.07
Cluster_1456	1.19844e-05	4.93846e-06	1.05832e-06	9.05844e-06	6.78361e-06	2.1348e-06	2.40325e-06	1.36975e-06	3.66207e-08	3.2463e-07	1.31885e-07	1.37813e-06	293.23	7.9
Cluster_1457	0.000269673	0.000461807	0.000418164	0.000601094	0.000443078	0.000535291	0.000584835	0.000511896	0.000604984	0.000545172	0.000541636	0.000506731	294.21	2.33
Cluster_1458	2.90895e-05	1.04631e-05	4.79079e-06	5.38187e-05	2.20257e-05	2.98783e-05	6.13152e-06	1.02725e-05	9.69887e-06	8.10048e-08	1.09905e-07	8.01619e-06	295.26	9.05
Cluster_1459	4.77259e-08	3.52224e-08	0.000112778	2.29833e-06	2.35163e-07	1.92039e-06	1.87699e-07	1.1238e-07	7.97079e-05	1.35008e-07	1.53866e-07	6.00956e-08	295.23	4.94
Cluster_1460	5.33767e-05	9.13292e-05	9.64103e-05	6.10441e-05	8.37722e-05	7.29948e-05	7.31545e-05	8.92339e-05	5.11383e-05	8.82403e-05	7.23992e-05	7.87833e-05	295.28	1.35
Cluster_1461	0.000174309	0.000311911	8.5786e-05	0.000164429	0.000118113	0.000165609	0.000224376	0.000116333	0.000225463	1.27681e-05	1.52781e-05	8.95977e-06	295.92	1.55
Cluster_1462	0.000103395	8.50052e-05	8.19191e-05	8.31639e-05	9.20361e-05	8.28436e-05	0.000106246	0.000148224	9.38955e-05	8.30215e-05	0.000112073	9.56266e-05	296.3	7.84
Cluster_1463	1.69223e-06	2.05005e-06	1.49872e-06	2.35842e-06	3.98479e-06	8.25506e-07	3.38185e-06	1.96728e-07	3.26617e-08	2.18082e-06	1.53866e-07	1.89545e-06	297.19	1.28
Cluster_1464	5.61817e-07	4.68192e-06	4.76632e-06	1.33871e-05	9.27788e-06	1.48621e-05	5.23777e-06	3.27001e-06	8.08021e-06	3.72181e-06	7.10056e-06	6.8001e-06	297.18	1.45
Cluster_1465	1.02185e-05	2.32897e-05	2.54311e-06	0.000149566	6.23419e-06	8.52157e-05	9.30402e-06	4.44842e-05	8.59983e-06	7.32446e-06	4.13627e-05	4.50448e-05	297.24	2.15
Cluster_1466	8.99563e-05	8.93767e-05	3.54309e-05	8.04343e-05	7.92337e-05	0.000107486	0.000140011	0.000102955	2.88761e-05	0.000121243	5.22083e-05	4.01921e-05	297.28	5.62
Cluster_1467	0.00075466	0.000395354	0.000368377	0.000793942	0.000622829	0.00056125	0.000464324	0.000360402	0.000385386	0.000156114	0.000161024	0.000408033	297.28	10.75
Cluster_1468	1.43178e-07	8.26604e-08	2.23148e-07	1.73611e-06	2.35163e-07	6.915e-08	9.52871e-07	1.83408e-07	7.32414e-08	1.08006e-07	1.09905e-07	2.65561e-08	298.21	1.64
Cluster_1469	1.03832e-06	2.20014e-06	1.95255e-07	3.76539e-06	3.55934e-06	8.90859e-06	1.44732e-06	2.44849e-06	5.98262e-06	1.35008e-07	1.90942e-06	1.02171e-06	298.35	5.77
Cluster_1470	7.26074e-05	6.00908e-05	5.76974e-05	5.45668e-05	5.04719e-05	6.17771e-05	5.52656e-05	0.000142101	5.66065e-05	6.23502e-05	0.000100448	5.90862e-05	298.31	8.72
Cluster_1471	3.76282e-05	3.07052e-05	3.2698e-05	4.04533e-05	3.43893e-05	3.8362e-05	4.02286e-05	7.66179e-05	3.54189e-05	3.57422e-05	8.3874e-05	4.02026e-05	298.31	9.1
Cluster_1472	6.40957e-05	0.000146578	2.36796e-05	0.00010429	5.35759e-05	1.35243e-05	0.00016	1.01893e-07	5.65124e-05	4.11275e-05	6.59427e-08	7.7645e-06	298.35	3.18
Cluster_1473	0.0022242	0.00436701	0.00103775	0.00331267	0.00190613	0.000393499	0.00503717	1.69042e-05	0.00192167	0.00160065	8.40877e-06	0.000449385	298.35	3.7
Cluster_1474	1.42846e-05	1.97074e-05	0.00329384	1.98317e-05	1.25662e-05	1.97722e-05	2.55749e-05	1.87544e-05	0.00142368	1.45005e-05	1.85894e-05	1.68312e-05	299.13	2.41
Cluster_1475	2.70003e-06	1.97609e-06	1.11574e-07	1.34471e-06	1.82905e-07	1.47048e-06	9.88587e-08	1.18177e-06	4.00511e-06	1.6201e-07	6.59427e-08	6.21483e-07	299.3	6.4
Cluster_1476	0.000332859	0.000191485	0.000179464	0.000333569	0.000282556	0.000239175	0.000247747	0.000190968	0.00024844	6.30748e-05	6.35228e-05	0.000212914	299.3	12.61
Cluster_1477	0.000166453	0.00016011	7.09583e-05	0.000202991	0.000146238	0.000160079	0.000135035	7.69255e-05	0.000197449	3.06937e-06	8.79236e-08	2.59774e-05	300	9.7
Cluster_1478	6.57216e-06	1.24543e-06	1.39641e-07	6.00927e-06	3.49516e-06	1.94615e-06	3.6191e-06	8.73495e-06	2.18054e-06	6.66822e-06	5.74839e-06	8.44562e-07	300.24	6.98
Cluster_1479	4.91649e-05	4.29695e-05	4.70446e-05	2.47223e-05	1.46112e-05	1.73809e-05	1.04783e-05	1.33033e-05	1.37813e-05	8.85569e-05	7.85037e-05	7.96791e-05	300.29	3.19
Cluster_1480	0.000174669	0.000149334	0.000146524	0.000146169	0.000145324	0.000177957	0.000157852	0.000342965	0.00014382	0.000151782	0.000223368	0.00015713	300.29	7.89
Cluster_1481	8.45008e-05	7.51849e-05	4.49431e-05	9.66196e-05	7.25948e-05	5.99725e-05	6.34381e-05	5.11826e-05	5.6426e-05	9.46828e-05	7.56382e-05	0.000103486	300.29	8.44
Cluster_1482	0.00298381	0.00343592	0.00312059	0.00313456	0.00328012	0.003219	0.00351874	0.00354239	0.00329747	0.00320147	0.00304142	0.00259688	300.99	3.05
Cluster_1483	6.18153e-06	8.81083e-06	1.97429e-05	4.80812e-06	4.3648e-06	1.93588e-06	1.28302e-05	1.56424e-05	1.08428e-05	2.84249e-05	2.14762e-05	1.96854e-05	301.12	1.42
Cluster_1484	0.000181268	0.000189195	0.000292166	0.000186875	0.000291646	0.000197486	0.000245975	0.000243621	0.000205265	0.000354569	0.000284339	0.000263939	301.22	8.24
Cluster_1485	4.56465e-05	9.43879e-08	3.51857e-05	1.72847e-05	7.83877e-08	6.65435e-05	1.45988e-07	6.46996e-05	2.43721e-05	0.000220242	0.000166104	3.81211e-05	301.31	8.77
Cluster_1486	4.56465e-05	2.16471e-07	3.5497e-05	1.72847e-05	1.04517e-07	6.65435e-05	1.45988e-07	6.46996e-05	2.43721e-05	0.000223167	0.000166104	3.81211e-05	301.31	8.79
Cluster_1487	3.03686e-05	1.05667e-07	3.07657e-05	8.22253e-06	7.83877e-08	4.4164e-05	4.17109e-08	4.50988e-05	1.64248e-05	0.000140896	0.000107931	1.82482e-05	301.31	9.17
Cluster_1488	6.81089e-05	0.000116211	0.000246039	6.25425e-05	0.000106312	6.37708e-05	2.07872e-05	7.7347e-06	1.97703e-05	7.70543e-06	5.98554e-06	4.50312e-06	302.92	1.48
Cluster_1489	7.63134e-06	1.00769e-05	8.68094e-06	3.47153e-06	1.79186e-06	3.99586e-06	1.30596e-06	1.42651e-07	1.04388e-06	1.89011e-07	1.31885e-07	4.00638e-08	302.97	1.82
Cluster_1490	2.34249e-06	3.43353e-06	1.97939e-07	5.74153e-06	2.54488e-06	1.45944e-06	5.21853e-06	2.59831e-06	2.9961e-06	4.6849e-07	2.15711e-06	3.6199e-06	303.18	1.35
Cluster_1491	9.59481e-05	6.56476e-05	0.000109336	9.27395e-05	0.000102997	9.40221e-05	8.30129e-05	6.97908e-05	0.000178867	6.89097e-05	6.9706e-05	5.16678e-05	304.26	6.4
Cluster_1492	8.03081e-05	6.97422e-05	3.05666e-05	9.14984e-05	5.57592e-05	4.40314e-05	4.58159e-05	4.67493e-05	3.68123e-05	5.54355e-05	5.20992e-05	0.000110449	305.25	8.44
Cluster_1493	1.44995e-05	2.84137e-05	1.23108e-05	1.27028e-05	1.01463e-05	9.04786e-06	6.39309e-06	4.77653e-06	7.84736e-06	8.10048e-08	3.65905e-07	1.60255e-07	305.92	1.67
Cluster_1494	7.04447e-05	6.84912e-05	7.25446e-05	6.76874e-05	6.25755e-05	7.34844e-05	8.35975e-05	0.000115682	7.14152e-05	6.54368e-05	9.72908e-05	8.02825e-05	306.28	8.01
Cluster_1495	0.000103506	8.53692e-05	5.86215e-05	7.58528e-05	6.74786e-05	9.51193e-05	8.85585e-05	0.000110365	7.89592e-05	6.44216e-05	9.89174e-05	8.35519e-05	306.28	8.27
Cluster_1497	1.43178e-07	8.8056e-08	1.95255e-07	7.30131e-08	1.82905e-07	1.32766e-07	1.66844e-07	1.42651e-07	9.15518e-08	3.8268e-05	1.46826e-05	8.01275e-08	307.22	2.48
Cluster_1498	7.95432e-08	1.05667e-07	2.51042e-07	1.27773e-07	7.83877e-08	1.70699e-07	1.66844e-07	2.13851e-05	1.08975e-05	9.36644e-05	0.00013098	0.000111318	307.26	10.39
Cluster_1499	4.10375e-05	4.54275e-05	5.74703e-05	5.03115e-05	8.23357e-05	5.33727e-05	5.15789e-05	4.97589e-05	4.46004e-05	7.21974e-05	6.49035e-05	6.41667e-05	308.04	9.79
Cluster_1500	3.85839e-07	9.643e-07	3.33452e-05	2.37591e-06	4.08693e-06	3.05626e-06	1.34524e-06	6.92915e-07	4.05738e-07	4.21099e-05	1.59705e-05	8.01275e-08	308.04	10.08
Cluster_1501	7.92012e-05	4.96036e-05	6.5243e-05	7.09845e-05	4.91438e-05	6.54368e-05	5.60761e-05	8.23547e-05	0.000106581	6.00603e-05	9.4961e-05	6.42498e-05	308.28	3.07
Cluster_1502	3.94597e-06	1.58501e-07	1.67361e-07	5.81429e-07	1.56775e-07	5.68997e-08	4.17109e-08	4.07573e-08	5.49311e-08	7.59747e-07	4.39618e-08	6.00956e-08	308.29	7.12
Cluster_1503	0.000130814	0.000187668	0.000213309	0.000312579	0.000207775	0.000231805	0.000314284	0.00030069	0.000299519	0.000280715	0.000269085	0.000281951	309.21	2.23
Cluster_1505	8.16947e-07	3.1933e-07	8.20857e-06	1.79983e-07	4.24707e-06	3.79331e-08	1.25133e-07	9.23175e-07	1.26892e-06	1.96269e-05	6.66674e-07	1.00159e-07	310.04	10.07
Cluster_1506	1.75312e-06	1.93685e-08	1.1225e-05	2.06354e-06	2.05127e-05	3.4965e-06	3.86704e-07	2.75089e-07	1.28173e-07	2.32325e-06	1.07067e-05	1.09606e-05	310.04	10.26
Cluster_1507	1.63386e-05	1.46572e-05	0.000221734	1.24353e-05	1.17736e-05	2.69811e-05	1.31925e-05	9.75716e-05	8.71689e-05	7.39466e-05	0.000197239	6.33764e-05	310.31	8.24
Cluster_1508	0.00163979	0.000414476	0.000450663	0.00113077	0.000700864	0.00105107	0.00088871	0.000435225	0.000444467	0.000378388	0.000410863	0.000388598	310.31	8.41
Cluster_1509	3.86279e-05	6.65169e-06	0.000152462	1.15093e-05	2.0018e-05	8.01773e-05	5.27458e-06	7.53118e-05	6.22114e-05	0.000174429	0.000323905	6.56885e-05	310.31	7.27
Cluster_1510	1.83136e-05	3.11172e-05	2.11771e-05	2.97944e-05	3.07503e-05	3.09102e-05	2.51226e-05	2.94065e-05	2.87375e-05	2.86772e-05	3.73715e-05	3.54457e-05	311.29	4.08
Cluster_1511	1.23868e-05	6.5513e-05	5.57871e-08	1.76216e-05	6.41316e-05	2.68145e-05	6.48217e-05	6.1136e-08	1.64793e-07	1.72328e-05	1.75847e-07	1.80287e-07	312.22	2.12
Cluster_1512	0.00956333	0.00838171	0.00891631	0.00902962	0.00940932	0.00972849	0.0099822	0.016879	0.0092957	0.00804268	0.0103506	0.00862518	312.33	10.15
Cluster_1513	5.86661e-05	2.89452e-05	4.42743e-05	4.48075e-05	5.88997e-05	6.2739e-05	4.67705e-05	4.89226e-05	3.51371e-05	4.04262e-05	5.27979e-05	3.58648e-05	312.33	10.41
Cluster_1514	0.000207858	0.000113133	9.37796e-05	0.00024438	0.000199338	0.000149996	0.000122761	9.32267e-05	7.69143e-05	3.39307e-05	3.06607e-05	6.95045e-05	312.29	9.1
Cluster_1515	2.47345e-05	3.50859e-05	0.00018127	3.78636e-05	9.2668e-05	4.53138e-05	5.579e-05	0.000124292	7.55414e-05	5.84463e-05	0.000352789	7.90104e-05	312.33	9.65
Cluster_1516	3.04527e-05	4.67224e-05	3.88141e-05	5.68635e-05	5.77119e-05	6.14548e-05	8.10948e-05	6.51955e-05	9.89709e-05	5.77329e-05	8.86853e-05	0.000121611	313.14	2.51
Cluster_1517	3.06393e-05	3.12875e-05	1.29664e-05	1.98318e-05	9.24306e-06	1.70549e-05	1.11261e-05	1.08397e-05	1.14179e-05	3.91513e-05	4.03544e-05	5.66642e-05	313.28	6.36
Cluster_1519	1.16749e-06	3.52224e-08	1.67361e-07	1.5544e-06	1.82905e-07	1.32766e-07	1.04277e-07	1.42651e-07	9.15518e-08	2.43015e-07	8.79236e-08	1.20191e-07	314.3	9.1
Cluster_1520	0.000914396	0.000490462	0.000456487	0.00102318	0.000777102	0.000721624	0.000594643	0.000452256	0.000493902	0.000188576	0.000185921	0.000488169	314.31	10.75
Cluster_1521	1.20744e-05	8.59724e-06	2.04421e-05	1.20471e-05	1.27332e-05	1.45053e-05	1.39976e-05	3.2562e-05	9.50873e-06	2.42697e-05	2.53008e-05	2.05833e-05	315.01	4.25
Cluster_1522	1.1136e-07	7.04448e-08	7.03217e-05	1.46026e-07	1.30646e-07	1.51732e-07	8.34218e-08	4.09552e-06	3.61808e-05	5.40032e-08	2.13782e-06	1.60255e-07	315.12	1.86
Cluster_1523	9.54518e-08	3.02849e-06	1.39468e-07	2.99269e-06	4.11346e-06	3.90467e-06	3.34288e-06	3.98833e-06	2.35035e-06	2.76193e-06	2.44961e-06	4.00663e-06	315.19	1.48
Cluster_1524	0.000154313	0.000146665	0.000172803	4.87577e-05	2.11877e-05	3.07523e-05	9.23886e-05	0.000101653	0.000100949	0.000254291	0.000191701	0.000155993	315.18	3.39
Cluster_1526	8.77483e-06	1.05667e-07	1.67361e-07	9.12664e-08	2.35163e-07	1.82786e-05	1.45988e-07	1.63029e-07	3.66207e-08	6.58201e-05	6.61481e-05	2.00917e-06	315.25	11.98
Cluster_1527	4.98623e-05	3.20399e-05	2.483e-05	8.899e-05	7.47119e-05	3.40192e-05	3.66268e-05	3.06153e-05	1.89832e-05	3.62267e-05	3.50096e-05	3.70747e-05	315.29	7.93
Cluster_1528	6.00944e-06	1.07709e-05	0.00221559	1.27773e-07	4.85899e-06	3.97896e-06	3.13028e-06	2.50265e-05	0.000756199	1.59751e-05	2.81802e-05	1.53875e-05	316.16	2.41
Cluster_1529	0.000231079	0.000118634	0.000128072	0.000246627	0.000184693	0.000176744	0.000183693	0.000129409	0.000182036	4.20268e-05	4.01213e-05	0.000137596	316.32	12.61
Cluster_1530	5.60871e-05	2.63213e-05	2.85056e-05	6.22544e-05	4.6662e-05	4.07657e-05	3.28638e-05	2.18918e-05	1.58082e-05	5.68098e-05	5.25245e-05	1.40827e-05	317.25	9.1
Cluster_1531	8.676e-05	4.77925e-05	3.89891e-05	7.38163e-05	6.81186e-05	5.77113e-05	4.54141e-05	4.68683e-05	4.13618e-05	1.86031e-05	1.96032e-05	4.41447e-05	317.25	7.1
Cluster_1532	5.57175e-05	7.92288e-05	6.74976e-05	0.000103383	8.36312e-05	9.73954e-05	0.000107571	0.000106345	8.83212e-05	9.36009e-05	9.78197e-05	8.92345e-05	317.31	7.87
Cluster_1533	5.74245e-05	3.84653e-05	3.60273e-05	9.51722e-05	6.95375e-05	4.88893e-05	8.62028e-05	8.31255e-05	7.27564e-05	0.000434965	0.000416392	0.000491403	317.31	8.12
Cluster_1534	9.54518e-08	2.34773e-07	8.36806e-08	1.6428e-07	7.83877e-08	1.32766e-07	1.87699e-07	1.11204e-05	2.70856e-07	1.6201e-07	1.31885e-07	6.88633e-06	318.2	2.63
Cluster_1535	5.45588e-06	1.4483e-05	1.12394e-06	3.37349e-06	7.83877e-08	1.14686e-06	3.09369e-07	4.07573e-08	1.33619e-06	1.89011e-07	1.53866e-07	8.01275e-08	318.95	1.64
Cluster_1536	1.1136e-07	2.89711e-07	1.39468e-07	1.882e-07	7.83877e-08	1.13799e-07	2.19888e-06	8.23302e-07	1.28173e-07	1.31865e-06	2.69126e-06	3.47589e-06	319.27	1.61
Cluster_1537	0.00034268	0.000179794	0.000172123	0.000374058	0.000282925	0.000238698	0.000197992	0.000162615	0.000160384	7.36411e-05	6.22153e-05	0.00018102	319.26	10.75
Cluster_1538	0.00159354	0.00104542	0.00081124	0.00138967	0.00111393	0.00108679	0.00107384	0.00102328	0.000886339	0.000348214	0.000241038	0.000838915	319.26	8.52
Cluster_1539	3.39455e-05	3.38698e-05	1.89736e-05	7.9609e-05	2.9086e-05	3.13751e-05	6.7844e-05	4.44903e-05	3.71023e-05	2.6566e-05	3.74276e-05	2.91196e-05	319.28	4.74
Cluster_1540	2.83785e-05	2.31608e-05	4.13638e-05	3.21032e-05	3.66087e-05	3.40192e-05	3.08542e-05	2.52215e-05	5.92519e-05	2.18211e-05	2.21963e-05	1.69137e-05	320.24	6.4
Cluster_1541	3.11167e-05	4.09028e-05	1.79052e-05	3.3205e-05	3.10773e-05	3.06896e-05	1.88048e-05	3.08644e-05	2.74643e-05	1.29238e-05	1.6707e-05	4.10256e-05	320.26	5.11
Cluster_1542	0.000366517	0.000542431	0.000656566	0.000375222	0.00030508	0.000401496	0.00023609	9.3194e-05	0.000354015	4.35784e-05	3.90831e-05	4.48907e-05	321.07	2.27
Cluster_1543	3.63073e-07	8.8056e-08	6.29756e-06	3.65066e-08	7.83877e-08	6.0073e-07	2.7555e-07	4.07573e-08	7.32414e-08	1.89011e-07	4.39618e-08	1.60255e-07	321.21	4.28
Cluster_1544	1.44228e-05	9.39299e-06	5.18201e-06	1.52563e-05	8.11436e-06	9.60464e-06	1.12034e-05	9.05191e-06	8.77449e-06	9.29549e-06	1.16425e-05	1.09627e-05	321.25	1.48
Cluster_1545	9.53994e-05	5.39973e-05	4.31606e-05	9.66992e-05	7.97707e-05	6.42315e-05	7.93141e-05	4.5815e-05	7.19297e-05	1.08006e-07	4.39618e-08	5.16827e-05	321.28	12.61
Cluster_1546	8.35375e-05	4.83765e-05	3.9053e-05	7.99098e-05	5.59498e-05	4.87472e-05	3.66416e-05	4.31222e-05	3.33055e-05	1.48992e-05	1.16011e-05	5.26438e-05	321.28	9.62
Cluster_1547	0.000114786	7.04073e-05	4.90039e-05	0.000122028	8.48271e-05	8.79118e-05	7.69692e-05	7.58758e-05	7.38553e-05	2.90253e-05	2.04575e-05	8.85341e-05	321.28	10.08
Cluster_1548	0.000137253	7.01498e-05	0.000103796	0.000110692	0.000114032	0.000127204	0.000115404	9.59579e-05	8.71679e-05	8.91963e-05	7.90728e-05	7.59635e-05	321.32	10.38
Cluster_1549	0.000508976	0.000567179	0.000274427	0.000477538	0.000429311	0.000460564	0.000338587	0.000475403	0.000471193	0.000226192	0.000159431	0.000405368	322.28	6.4
Cluster_1550	4.14309e-05	3.99391e-05	6.9214e-05	4.8405e-05	4.62584e-05	4.87323e-05	5.33932e-05	5.06757e-05	4.66103e-05	7.50591e-05	6.74258e-05	5.89516e-05	322.97	3.05
Cluster_1552	0.000373846	0.00037665	0.000303198	0.000387421	0.000342454	0.000407604	0.000417872	0.000524295	0.000401693	0.000292159	0.000342135	0.000328648	323.13	3.99
Cluster_1553	2.04964e-06	5.15881e-06	1.95255e-07	3.50203e-06	5.099e-06	4.32357e-06	1.26024e-06	2.34941e-06	3.96247e-06	4.0928e-07	1.71536e-06	6.07058e-06	323.15	1.4
Cluster_1554	2.05124e-06	3.73041e-06	2.23148e-07	3.17745e-06	2.81499e-06	3.43117e-06	1.82354e-06	5.06771e-06	3.77447e-06	3.02048e-06	2.43454e-06	2.1715e-06	323.17	1.5
Cluster_1556	4.18291e-05	5.6962e-07	4.87436e-05	1.60827e-05	2.09034e-07	7.47003e-05	7.41612e-08	8.76967e-05	2.71028e-05	0.000292227	0.00023379	5.38453e-05	323.29	8.78
Cluster_1557	4.82318e-05	1.58501e-07	5.16792e-05	1.80782e-05	5.02211e-07	7.54435e-05	2.35334e-07	6.49883e-05	2.72756e-05	0.000250325	0.000185448	4.05114e-05	323.29	9.16
Cluster_1558	0.00640568	0.00519648	0.00534632	0.00591739	0.00591846	0.00594896	0.00636449	0.0103131	0.00581141	0.00439314	0.00588031	0.00567506	324.33	10
Cluster_1559	5.99252e-05	5.57096e-05	3.59887e-05	6.35824e-05	5.28027e-05	4.66198e-05	2.55131e-05	4.35098e-05	4.63644e-05	4.84134e-05	3.24751e-05	5.79435e-05	324.29	7.37
Cluster_1560	6.33352e-05	1.29737e-05	1.51286e-05	4.37157e-05	2.87927e-05	3.61101e-05	3.42174e-05	1.65082e-05	2.02143e-05	1.26948e-05	1.29212e-05	1.0711e-05	324.33	9.41
Cluster_1561	4.47137e-06	4.26508e-06	2.51042e-07	6.13542e-07	2.35163e-07	1.11456e-06	4.16772e-06	4.25007e-06	9.17707e-06	3.08274e-06	1.08091e-06	2.04114e-06	325.04	2.64
Cluster_1562	0.00289966	0.00370979	0.00299458	0.00312665	0.00280029	0.00281021	0.0019658	0.00124985	0.0021632	0.000434363	0.000492864	0.000695515	325.09	2.9
Cluster_1563	2.63864e-05	6.88879e-05	2.77185e-05	1.82325e-05	1.95363e-05	1.6543e-05	4.6368e-05	6.21581e-05	4.28914e-05	3.69665e-05	4.69722e-05	8.24643e-05	325.13	1.54
Cluster_1564	4.36625e-05	9.03763e-05	7.38051e-05	0.000113936	7.99761e-05	9.39968e-05	9.88284e-05	9.54966e-05	9.85495e-05	0.000104795	0.000111378	0.000101587	326.2	1.76
Cluster_1565	4.36625e-05	9.03763e-05	7.38051e-05	0.000113936	7.99761e-05	9.39968e-05	9.88284e-05	9.54966e-05	9.85495e-05	0.000104795	0.000111378	0.000101587	326.2	1.77
Cluster_1566	8.34141e-06	1.56748e-05	1.51737e-05	3.27814e-05	1.10887e-05	1.96508e-05	3.44964e-05	2.92552e-05	3.01851e-05	1.89252e-05	2.51893e-05	2.77952e-05	326.23	2.21
Cluster_1567	0.00108979	0.000899988	6.97572e-05	0.000776368	0.000942444	0.00121786	0.00113239	4.99182e-05	8.49417e-05	0.00123953	1.32168e-05	4.00267e-05	326.31	7.28
Cluster_1568	9.80599e-05	0.000140503	3.5274e-05	0.000122031	0.000311967	0.000131304	0.000383732	0.000100396	0.000148454	0.000125097	6.99712e-05	6.10399e-05	326.38	3.35
Cluster_1569	0.000261579	0.00041209	0.000270752	0.000367813	0.000414725	0.000563203	6.01843e-05	1.80931e-05	0.000178179	1.4427e-05	5.73721e-06	2.05494e-05	327.01	2.59
Cluster_1570	0.000531662	0.000674172	0.000539385	0.000582837	0.000531346	0.000528997	0.000350679	0.000240594	0.000410965	7.50984e-05	9.10216e-05	0.000126257	327.09	2.9
Cluster_1571	0.000163919	0.000200266	0.000103913	0.000158415	0.000140552	0.000159821	0.000118092	0.000147751	0.00014661	8.92451e-05	6.2206e-05	0.000155341	327.25	6.4
Cluster_1572	3.42886e-06	3.81639e-07	2.51042e-07	5.60039e-06	5.8437e-07	4.56419e-08	1.12297e-06	4.27578e-06	4.61047e-07	5.40032e-08	4.39618e-08	1.27551e-06	328.27	9.03
Cluster_1573	1.27269e-07	1.05667e-07	1.95255e-07	9.12664e-08	5.22584e-08	9.48328e-08	1.66844e-07	4.07573e-08	3.66207e-08	1.08006e-07	8.79236e-08	4.00638e-08	329.24	10.24
Cluster_1574	2.86818e-05	2.78514e-05	9.80988e-06	1.05569e-05	5.01397e-06	7.38185e-06	8.25939e-06	2.5081e-06	8.43479e-06	5.01895e-05	5.53291e-05	5.53781e-05	329.27	4.65
Cluster_1575	3.69633e-05	1.71257e-05	1.8089e-05	3.18637e-05	2.06229e-05	1.86135e-05	1.81582e-05	1.31363e-05	1.34187e-05	2.8891e-05	3.25025e-05	3.97355e-05	329.27	4.91
Cluster_1576	0.00017919	0.000155231	0.000182999	0.000173942	0.000206476	0.000237001	0.000192768	0.000332038	0.000202332	0.000163647	0.000272896	0.000213708	329.35	8.01
Cluster_1577	0.000257177	0.000267654	0.000236252	0.000287719	0.000262381	0.000306125	0.000301972	0.000337678	0.000274831	0.000256003	0.000302546	0.000304907	331.21	4.18
Cluster_1578	1.335e-05	8.08091e-06	5.21751e-05	0.000131905	1.58711e-06	5.88579e-05	7.24612e-06	2.61305e-05	1.69234e-05	0.000202784	0.000164092	3.35274e-05	331.22	2.01
Cluster_1579	2.0396e-06	7.66036e-06	2.50536e-06	8.97887e-06	6.16564e-06	1.02364e-05	4.04561e-06	1.15358e-06	3.44927e-06	4.08985e-07	1.79438e-06	3.08209e-06	331.21	1.46
Cluster_1580	0.000164519	0.000139326	0.00010293	0.00017051	0.000125039	0.000137664	0.000138211	0.000132255	0.000111391	0.000141293	0.000126694	0.000144186	331.29	6.66
Cluster_1581	8.49116e-05	8.89948e-05	4.13722e-05	6.29497e-05	3.118e-05	5.12015e-05	2.80253e-05	2.18039e-05	2.62819e-05	0.000134273	0.000117729	0.000141904	331.29	6.35
Cluster_1582	8.19209e-05	9.59662e-05	5.56353e-05	0.000136239	0.000123112	9.89994e-05	9.58509e-05	3.94082e-05	0.000139608	8.13203e-07	8.79236e-08	1.3525e-05	331.98	10.83
Cluster_1583	1.46604e-05	5.52637e-05	9.68017e-06	0.000314752	5.40465e-05	0.000211915	4.58686e-05	8.51318e-05	2.15555e-06	5.05297e-05	8.06697e-05	9.42735e-05	332.28	2.15
Cluster_1584	0.000271498	5.95911e-05	8.78233e-05	0.00018832	9.67811e-05	0.000147251	0.000134993	7.07913e-05	6.57086e-05	5.6244e-05	7.82755e-05	4.95028e-05	332.29	8.4
Cluster_1585	5.9017e-05	6.84462e-05	8.20787e-05	5.97003e-05	9.41286e-05	6.31938e-05	8.31709e-05	7.91893e-05	6.61969e-05	7.69454e-05	6.66936e-05	6.25619e-05	332.97	1.57
Cluster_1586	6.76851e-06	8.73717e-06	2.18566e-06	8.59248e-06	1.17808e-05	4.71787e-06	1.1417e-05	1.54984e-06	4.09426e-06	2.03463e-06	3.25544e-06	2.51985e-06	333.19	1.32
Cluster_1587	4.08738e-05	5.58131e-05	2.11575e-05	4.58289e-05	4.0659e-05	3.8694e-05	4.06269e-05	4.13415e-05	3.9016e-05	1.95314e-05	3.67783e-05	3.78412e-05	333.3	4.39
Cluster_1588	0.000267377	0.000169546	0.00013503	0.000261754	0.000198218	0.000187943	0.000147547	0.000164524	0.000143897	6.60295e-05	5.47771e-05	0.000160378	334.28	7.1
Cluster_1589	9.69474e-05	2.70142e-05	2.55164e-05	6.42011e-05	3.79685e-05	4.95805e-05	5.43279e-05	2.41967e-05	3.31833e-05	2.58267e-05	1.99454e-05	1.66657e-05	334.31	7.33
Cluster_1590	1.43178e-07	1.23278e-07	1.39468e-07	1.46026e-07	7.83877e-08	1.70699e-07	1.87699e-07	1.01893e-07	5.49311e-08	2.16013e-07	1.97828e-07	4.00638e-08	334.31	10.01
Cluster_1591	7.1187e-05	5.87348e-05	7.44183e-05	6.02696e-05	6.0359e-05	6.34705e-05	7.01695e-05	0.000105033	5.66019e-05	6.73372e-05	8.06786e-05	6.56887e-05	334.31	10.16
Cluster_1592	5.28441e-06	3.76885e-06	9.11622e-07	3.90286e-06	1.4953e-06	5.29177e-06	5.1268e-06	1.05379e-05	4.02159e-06	1.26088e-05	1.99323e-05	5.56831e-06	335.22	1.53
Cluster_1593	0.000215817	0.000119653	0.000160615	0.000128445	0.000141099	0.000233304	0.000125102	0.000240684	0.000295062	0.000204588	0.000308316	0.000202318	335.28	3
Cluster_1594	5.47771e-05	1.02663e-05	9.45332e-05	0.000117243	0.000188417	0.000136225	0.00018067	0.000209043	0.000160072	0.000336995	0.000321679	0.000256765	335.92	1.46
Cluster_1595	8.19391e-05	0.000103457	7.09015e-05	9.10079e-05	9.12204e-05	9.33361e-05	0.000116781	7.34276e-05	0.00010824	1.87508e-05	1.94322e-05	7.65476e-06	335.95	1.71
Cluster_1596	7.36989e-05	7.92379e-05	2.41447e-06	4.85196e-05	4.61754e-08	1.11524e-05	4.63209e-05	5.0369e-05	4.8592e-05	1.5916e-05	2.50749e-05	1.65205e-05	335.96	2.43
Cluster_1597	0.00241897	0.00159129	0.00125863	0.0021917	0.00173103	0.00169084	0.00163856	0.00160019	0.00138881	0.000531498	0.000405119	0.00125116	336.29	8.52
Cluster_1598	0.00105505	0.000342905	0.000385314	0.000765417	0.000543198	0.000549776	0.000691041	0.000350773	0.000397636	0.000384987	0.000319193	0.000286038	336.33	8.76
Cluster_1599	0.000168928	5.50546e-05	5.88188e-05	0.000120544	0.000116859	0.000120505	6.63763e-05	2.59399e-05	3.1396e-05	1.72562e-05	1.61288e-05	1.39788e-05	336.33	9.04
Cluster_1600	4.06088e-05	1.56439e-05	1.15481e-05	3.24218e-05	2.54215e-05	2.25157e-05	2.77102e-05	1.60695e-05	1.27827e-05	1.3929e-05	1.74401e-05	1.27675e-05	336.33	4.14
Cluster_1601	0.000239508	0.000138396	9.47453e-05	0.000233022	0.000171718	0.000174485	0.000254427	8.28567e-05	9.60177e-05	8.81859e-05	7.90646e-05	7.27159e-05	336.33	4.57
Cluster_1602	5.2033e-05	4.0839e-05	2.35025e-05	4.7843e-05	3.60315e-05	3.81709e-05	4.86869e-05	2.43718e-05	3.29188e-05	4.40723e-05	4.26979e-05	5.17448e-05	336.33	6.18
Cluster_1603	1.05217e-06	1.44888e-06	0.000225384	1.57581e-06	2.35163e-07	2.75037e-06	4.17109e-08	6.1136e-08	9.02509e-05	6.40334e-07	7.02466e-07	1.00159e-07	337.08	2.4
Cluster_1604	1.41026e-06	3.79803e-07	5.57871e-08	2.69405e-07	2.09034e-07	9.48328e-08	2.54446e-07	2.30942e-06	5.49311e-08	1.6201e-07	6.59427e-08	1.80287e-07	337.27	5.39
Cluster_1605	0.000113619	8.36608e-05	7.49622e-05	0.000216947	0.00019163	9.77194e-05	9.93671e-05	8.66598e-05	5.5199e-05	9.22369e-05	9.37417e-05	0.000109167	337.27	7.93
Cluster_1607	1.91202e-05	1.11077e-05	1.74342e-05	2.21628e-05	2.76154e-05	2.64491e-05	5.04125e-05	5.83525e-05	4.26263e-05	3.99384e-05	3.99736e-05	4.12678e-05	338.18	1.46
Cluster_1608	0.000229902	7.39168e-05	0.000674039	9.12201e-05	0.0001689	0.000406437	9.18714e-05	0.000311431	0.00018806	0.000985463	0.00268803	0.000335183	338.34	9.39
Cluster_1609	0.000301747	0.000173342	0.00016896	0.000266213	0.000214778	0.000188689	0.000153303	0.000155996	0.000139231	1.08006e-07	4.39618e-08	0.000183767	338.31	9.63
Cluster_1611	0.0199685	0.0121664	0.016534	0.0217408	0.0222231	0.0226438	0.0233889	0.0170649	0.0155836	0.0160596	0.0153318	0.0136528	338.34	10.38
Cluster_1612	0.000577147	1.58501e-07	5.57871e-08	0.000437625	2.35163e-07	0.000417512	0.000406553	8.15146e-08	1.09862e-07	2.16013e-07	1.09905e-07	6.00956e-08	338.34	10.73
Cluster_1640	0.000101702	0.00018793	9.02972e-05	0.000174936	0.000148712	0.000115185	0.000228417	0.000168817	0.000250963	0.000117364	0.000112075	0.000112905	339.1	4.25
Cluster_1641	2.59928e-05	8.4453e-06	4.06775e-05	2.12748e-05	1.34064e-05	6.14636e-06	2.91705e-05	4.12264e-05	1.24035e-05	2.71002e-05	4.54217e-05	9.57319e-05	339.12	1.74
Cluster_1642	7.30964e-05	4.74779e-05	6.8223e-05	7.46682e-05	5.12597e-05	5.48108e-05	3.81262e-05	4.86904e-05	4.64755e-05	1.80052e-05	1.88271e-05	4.98956e-05	339.23	7.09
Cluster_1643	5.14777e-05	5.39171e-05	3.36084e-05	3.0925e-05	1.19901e-05	2.17248e-05	1.69851e-05	1.19487e-05	2.06879e-05	5.31445e-05	5.59078e-05	6.57403e-05	339.29	6.62
Cluster_1644	2.68934e-06	7.16828e-07	2.23148e-07	3.0696e-06	1.82905e-07	5.65868e-07	1.12921e-06	8.37556e-07	7.32414e-08	1.08006e-07	1.3433e-06	2.08221e-06	339.25	5.61
Cluster_1645	7.88998e-07	7.88608e-07	2.23148e-07	1.6759e-06	5.22584e-08	2.05729e-06	1.50831e-06	1.04059e-06	1.46483e-07	1.06848e-05	7.03245e-06	8.01275e-08	339.27	8.37
Cluster_1646	9.39787e-05	7.0559e-05	6.17185e-05	0.000177025	0.000140485	9.99128e-05	0.000157342	0.000161779	0.000130007	0.000748947	0.000685877	0.00073655	339.29	8.12
Cluster_1647	9.83325e-06	1.78532e-05	6.33233e-05	1.93559e-05	3.56871e-05	1.99795e-05	3.9854e-05	4.3972e-05	3.39653e-05	1.49592e-05	0.000124958	3.3402e-05	340.36	11.62
Cluster_1649	0.00060037	0.000254084	0.000197754	0.000497389	0.000379172	0.000448763	0.000469112	0.000238937	0.000302535	1.35008e-07	0.000120915	0.000130097	340.36	12.24
Cluster_1651	5.15438e-06	7.26627e-06	7.36868e-06	1.00255e-05	1.17904e-05	9.25247e-06	9.23488e-06	8.69921e-06	8.48116e-06	1.468e-05	1.61594e-05	1.13566e-05	341.15	1.41
Cluster_1652	2.17349e-06	1.58501e-07	0.000102157	9.12664e-08	7.83877e-08	3.00282e-08	8.34218e-08	2.16334e-06	3.14779e-05	1.26041e-06	1.83601e-05	1.0804e-06	341.25	5.51
Cluster_1653	0.00046662	0.000335534	0.000306686	0.000426665	0.000397926	0.000375459	0.000384844	0.000388565	0.000282231	0.000181503	0.000120848	0.000298929	341.25	8.52
Cluster_1654	1.10966e-05	7.57231e-06	7.28866e-06	1.46026e-07	5.22584e-08	1.51732e-07	6.25664e-08	1.84193e-06	3.13149e-06	5.40032e-08	1.75847e-07	1.09218e-05	342.3	7.33
Cluster_1655	4.37037e-05	5.01767e-05	1.79339e-05	3.86406e-05	2.8941e-05	3.69381e-05	2.38478e-05	3.58127e-05	3.19575e-05	2.11507e-05	1.43104e-05	3.8193e-05	343.2	6.4
Cluster_1656	5.50946e-05	2.72206e-05	3.02277e-05	3.76704e-05	3.34912e-05	2.47794e-05	2.37159e-05	2.07244e-05	1.60918e-05	7.34705e-06	8.31616e-06	3.13314e-05	343.26	9.63
Cluster_1657	0.000107695	6.50873e-05	6.03007e-05	9.35328e-05	7.14699e-05	5.18913e-05	4.67604e-05	3.8467e-05	2.19251e-05	2.09103e-05	1.70701e-05	3.96399e-05	343.27	7.9
Cluster_1658	4.77005e-05	4.68809e-05	5.60175e-05	3.88186e-05	3.73609e-05	4.4283e-05	4.95041e-05	9.05065e-05	5.10335e-05	5.13756e-05	8.78778e-05	5.4778e-05	343.37	8.01
Cluster_1659	0.000102214	7.65862e-05	5.67132e-05	0.000152168	0.000105526	8.70382e-05	0.000216169	0.000219766	0.000187191	0.000549654	0.000550709	0.000564416	343.32	8.27
Cluster_1660	0.000113464	0.000112595	8.16834e-05	0.000116694	8.85617e-05	0.000100472	0.000131409	0.000141483	0.000113485	4.29985e-05	6.12626e-05	6.62797e-05	343.32	10.95
Cluster_1661	4.3059e-07	5.65061e-07	0.000180215	3.65066e-08	5.22584e-08	1.16538e-06	1.87699e-07	8.15146e-08	0.000131749	6.62732e-07	6.60352e-07	8.01275e-08	344.19	2.4
Cluster_1662	0.000173642	0.000107713	0.00011384	0.000166158	0.000116896	9.66525e-05	7.6466e-05	6.61054e-05	4.87475e-05	3.11148e-05	3.3183e-05	8.98891e-05	345.28	8.78
Cluster_1663	5.84054e-05	4.09676e-05	3.48714e-05	0.000103232	6.10997e-05	5.52844e-05	7.41848e-05	8.12369e-05	7.80525e-05	0.000214137	0.000208875	0.000245543	345.34	10.24
Cluster_1664	0.000287636	0.00027702	0.000173234	0.000248082	0.000209622	0.000162667	0.000101298	0.000129811	9.97013e-05	0.000144074	0.000140627	0.000216683	346.28	5.9
Cluster_1665	1.43178e-07	1.58501e-07	1.95255e-07	7.30131e-08	2.35163e-07	1.13799e-07	1.04277e-07	4.07573e-08	5.49311e-08	1.89011e-07	1.75847e-07	6.00956e-08	346.31	9.86
Cluster_1666	5.38208e-05	5.14999e-05	4.33433e-05	4.70843e-05	4.3901e-05	5.09226e-05	4.68518e-05	8.54132e-05	4.34471e-05	3.42108e-05	4.96202e-05	5.14563e-05	346.31	10
Cluster_1667	5.49745e-05	6.21553e-05	7.8474e-05	5.91936e-05	6.64298e-05	4.92227e-05	4.13181e-05	2.62695e-05	3.75464e-05	1.34383e-05	1.60867e-05	2.09341e-05	347.07	2.89
Cluster_1668	1.27269e-07	2.98497e-06	1.95255e-07	1.46026e-07	2.35163e-07	3.79331e-08	4.17109e-08	1.95578e-06	5.49311e-08	1.89011e-07	9.15913e-08	3.27228e-06	347.09	1.56
Cluster_1669	7.64081e-06	2.18852e-06	3.68661e-06	1.0952e-07	2.78563e-06	1.415e-05	4.26391e-07	2.18666e-07	1.47097e-06	0.00011154	7.15109e-05	2.19389e-06	347.25	3.71
Cluster_1670	5.39406e-06	3.52224e-08	4.196e-06	2.08159e-07	1.04517e-07	1.10953e-05	8.34218e-08	1.63029e-07	1.72178e-06	7.4929e-05	3.29326e-05	1.97569e-06	347.25	5.71
Cluster_1671	6.08347e-05	3.18072e-05	3.08933e-05	6.22029e-05	4.97918e-05	3.13314e-05	2.14404e-05	1.57685e-05	1.69937e-05	4.43388e-06	9.42394e-07	1.39447e-05	347.29	10.16
Cluster_1672	0.000609006	0.000633673	0.000530833	0.000643994	0.000601071	0.000700542	0.000669494	0.000779441	0.000604008	0.000585124	0.000704994	0.000706411	348.23	4.18
Cluster_1673	7.34411e-06	3.25427e-06	1.67361e-07	1.11416e-05	2.66143e-06	3.27945e-06	1.04277e-07	1.63029e-07	5.11312e-07	1.89011e-07	8.79236e-08	5.44699e-07	348.29	4.44
Cluster_1674	9.15511e-07	4.41572e-06	1.67361e-07	3.04402e-06	3.51557e-07	3.96346e-07	6.35612e-06	4.88303e-06	3.67806e-06	1.74052e-07	1.09905e-07	1.31026e-06	348.24	1.35
Cluster_1675	6.59649e-05	1.66232e-05	2.95496e-05	6.21509e-05	3.47115e-05	5.02546e-05	4.4043e-05	2.01366e-05	2.15358e-05	1.813e-05	2.12498e-05	1.73657e-05	348.27	8.41
Cluster_1676	9.15511e-07	4.41572e-06	1.67361e-07	3.04402e-06	7.83877e-08	3.96346e-07	6.35612e-06	4.88303e-06	3.67806e-06	1.74052e-07	6.59427e-08	1.20191e-07	348.24	1.35
Cluster_1677	6.13232e-05	5.13719e-05	3.76474e-06	4.13619e-05	5.11999e-05	6.14862e-05	6.2774e-05	1.01893e-07	3.37881e-06	7.44794e-05	1.53866e-07	2.90906e-06	348.29	7.27
Cluster_1678	0.000315574	0.000312468	0.000201126	0.000278095	0.000233381	0.000213819	0.000120322	0.000159779	0.000154453	0.00014935	0.000133599	0.000236535	348.29	6.64
Cluster_1679	4.29555e-05	8.03436e-05	5.24223e-05	5.45959e-05	2.94533e-05	4.73266e-05	0.000138198	0.000167479	0.000129082	0.000132468	0.000136589	0.00011531	349.17	2.56
Cluster_1680	8.85334e-06	9.36679e-06	6.77066e-06	9.67268e-06	1.21617e-05	1.03763e-05	7.45144e-06	1.08205e-05	7.09761e-06	2.11353e-06	1.31885e-07	7.93111e-06	349.21	6.4
Cluster_1681	5.56326e-05	9.67832e-05	5.64099e-05	4.65541e-05	4.37253e-05	4.80649e-05	5.16821e-05	3.05973e-05	5.16146e-05	9.95666e-06	8.52594e-06	6.1892e-06	349.91	1.62
Cluster_1682	2.8746e-05	0.000104891	2.04371e-07	3.54892e-05	0.000104439	4.99822e-05	8.81612e-05	4.42883e-06	2.33371e-06	7.8663e-05	2.14348e-05	4.00638e-08	350.25	2.12
Cluster_1683	4.3339e-05	1.47901e-05	2.42261e-05	4.5807e-05	5.56529e-05	3.41743e-05	3.50056e-05	1.31438e-05	1.06177e-05	6.64332e-06	9.46657e-06	4.80632e-06	350.2	10.48
Cluster_1684	3.05481e-05	3.96545e-05	2.15767e-05	4.15022e-05	3.62529e-05	3.00679e-05	4.2241e-05	2.95604e-05	3.95292e-05	1.8287e-05	2.58472e-05	2.87229e-05	350.33	4.39
Cluster_1685	2.86207e-05	3.00634e-05	1.98224e-05	4.03405e-05	3.76961e-05	3.10287e-05	4.17376e-05	2.08321e-05	2.88683e-05	2.5135e-05	1.95418e-05	1.78115e-05	350.33	10.15
Cluster_1686	6.01568e-05	5.84257e-05	4.22265e-05	6.51388e-05	5.96562e-05	4.4511e-05	2.05228e-05	2.56799e-05	2.99498e-05	2.27296e-05	1.85834e-05	2.96756e-05	350.31	8
Cluster_1687	6.458e-05	5.71406e-05	3.72411e-05	4.97565e-05	5.05781e-05	3.4229e-05	1.86621e-05	2.80395e-05	1.68455e-05	3.76568e-05	3.53439e-05	5.86277e-05	351.23	5.9
Cluster_1688	6.16312e-05	3.65241e-05	3.47311e-05	4.79977e-05	3.7582e-05	3.17245e-05	2.4905e-05	2.86397e-05	2.35485e-05	5.32136e-05	5.58675e-05	5.24133e-05	351.25	4.92
Cluster_1689	2.38753e-05	1.80134e-05	1.33908e-05	2.16663e-05	1.58554e-05	1.84723e-05	2.16186e-05	2.1446e-05	2.24261e-05	2.17861e-05	3.88436e-05	2.16697e-05	351.3	1.57
Cluster_1690	0.000126174	2.42059e-05	3.01231e-05	8.92098e-05	4.88899e-05	7.69826e-05	0.000100297	4.95093e-05	2.77273e-05	2.3542e-05	1.93881e-05	1.74805e-05	352.32	4.74
Cluster_1691	0.000214067	0.000112892	0.000156968	0.000126187	0.000124009	0.000199373	0.000116661	0.000238378	0.000269663	0.000187609	0.000315531	0.000194745	352.31	3
Cluster_1692	0.00464603	0.0035338	0.0037427	0.00444696	0.00453694	0.00463359	0.00489006	0.00783825	0.0045507	0.0023842	0.00331512	0.00356959	352.36	11.94
Cluster_1693	6.4078e-05	2.30443e-05	1.85209e-05	4.571e-05	3.21166e-05	4.00131e-05	4.37853e-05	2.01678e-05	2.31349e-05	1.25929e-05	1.11187e-05	1.22214e-05	352.36	11.29
Cluster_1694	0.000228956	0.000217826	0.000281809	0.000229414	0.00024605	0.000243849	0.00025747	0.00028995	0.000221018	0.000293149	0.000319183	0.000281139	353.18	4.17
Cluster_1695	0.000107609	0.000105761	6.72896e-05	7.28295e-05	3.86868e-05	6.05028e-05	4.3986e-05	2.91797e-05	3.27937e-05	0.000157761	0.000167438	0.000166892	353.27	6.36
Cluster_1696	0.00021006	0.000188284	0.000155958	0.000233324	0.000192054	0.000187166	0.000204455	0.00019909	0.000164098	0.000225038	0.000185941	0.000205046	353.26	6.66
Cluster_1697	0.000107609	0.000105761	6.72896e-05	7.28295e-05	3.86868e-05	6.05028e-05	4.3986e-05	2.91797e-05	3.27937e-05	0.000157761	0.000167438	0.000166892	353.27	6.35
Cluster_1698	7.78771e-07	5.77421e-07	2.51042e-07	1.99004e-06	8.29856e-08	1.73885e-06	8.37778e-07	2.53519e-07	2.76207e-08	1.2133e-07	1.09905e-07	7.68838e-07	353.26	6.54
Cluster_1699	7.96958e-06	1.16595e-06	1.11574e-07	7.07307e-06	1.82905e-07	1.87395e-06	2.29858e-07	3.10654e-07	6.86587e-07	1.08006e-07	3.15949e-06	7.29224e-07	353.32	10.68
Cluster_1700	1.9938e-05	7.90302e-05	8.35017e-06	2.69445e-05	8.0208e-05	3.65811e-05	5.98767e-05	1.49768e-05	2.02434e-05	6.09611e-05	3.07165e-05	8.21198e-06	354.28	2.15
Cluster_1701	7.26483e-05	1.38525e-05	1.46228e-05	4.34228e-05	2.67757e-05	4.39234e-05	4.50213e-05	3.68033e-05	1.99014e-05	1.91402e-05	1.70065e-05	1.04729e-05	354.34	6.04
Cluster_1702	8.67441e-05	6.50062e-05	4.48953e-05	9.06283e-05	6.78813e-05	7.72738e-05	8.88104e-05	4.57272e-05	6.04803e-05	4.81228e-05	3.4523e-05	5.21328e-05	354.34	6.18
Cluster_1703	0.000850305	0.000628835	3.95872e-05	0.000589985	0.000750346	0.000986007	0.000877477	3.2243e-05	4.5207e-05	0.000959758	7.36977e-06	2.08173e-05	354.34	9.4
Cluster_1704	5.47717e-05	4.12916e-05	6.51727e-05	6.90418e-05	9.46253e-05	7.72478e-05	6.38417e-05	5.84448e-05	6.17056e-05	4.72647e-05	4.27414e-05	4.0516e-05	354.95	1.56
Cluster_1705	1.5557e-05	8.68623e-06	9.32643e-06	2.03928e-05	9.81936e-06	1.60105e-05	4.21641e-06	6.35696e-06	9.9368e-06	1.84298e-07	4.04038e-07	1.0401e-05	355.2	7.06
Cluster_1706	7.70374e-05	1.68428e-05	2.65415e-05	7.31978e-05	6.83888e-05	9.98326e-05	5.73626e-05	2.09636e-05	3.10785e-05	1.63911e-05	2.64753e-05	2.11531e-05	355.37	8.4
Cluster_1707	0.000135592	9.13423e-05	0.000153549	0.000125004	0.000149519	0.000136839	0.000141138	0.000132125	0.000110117	0.000132765	0.000136169	0.000112305	355.37	10.38
Cluster_1708	1.43178e-07	1.58501e-07	8.36806e-08	1.0952e-07	1.56775e-07	1.13799e-07	1.66844e-07	1.83408e-07	3.66207e-08	2.16013e-07	9.81404e-07	1.60255e-07	355.37	7.25
Cluster_1709	4.61068e-05	5.93198e-05	5.95091e-05	5.00985e-05	4.95508e-05	5.23244e-05	6.10767e-05	7.15151e-05	4.63633e-05	5.77221e-05	8.32114e-05	4.68487e-05	356.28	2.99
Cluster_1710	8.04124e-05	6.02254e-05	7.41864e-05	9.09798e-05	7.86428e-05	0.000118742	0.000101484	9.63658e-05	8.53507e-05	9.23902e-05	0.000129001	0.000121606	356.35	12.22
Cluster_1711	0.000118658	0.000160641	0.000124967	0.000136872	0.000112801	0.000114103	5.4372e-05	2.56517e-05	7.65216e-05	5.53604e-06	3.06121e-06	1.34879e-05	357.06	3.27
Cluster_1712	0.000141937	0.000124242	0.000115806	0.000147664	0.000155832	0.000123806	0.000136801	0.000130643	0.00010322	6.15826e-05	4.29481e-05	0.000114462	357.22	8.52
Cluster_1713	2.77002e-07	1.58501e-07	2.51042e-07	3.65066e-08	1.82905e-07	1.70699e-07	8.34218e-08	1.42651e-07	7.32414e-08	1.08006e-07	4.39618e-08	4.18015e-07	357.28	9.52
Cluster_1714	0.000304924	0.000338369	0.00020589	0.000193694	0.000115	0.000156775	0.000126264	0.000124293	0.000172472	0.000398401	0.000399506	0.000429827	357.3	6.62
Cluster_1715	0.000223869	0.000153281	0.000156874	0.000210011	0.00015438	0.000142653	0.000132213	0.000150928	0.000139561	0.000135804	0.000168055	0.000151643	357.3	6.91
Cluster_1716	5.86395e-05	5.73473e-05	7.38822e-05	4.97489e-05	6.06262e-05	5.89511e-05	5.90389e-05	8.54722e-05	5.10834e-05	8.15299e-05	9.16119e-05	7.25264e-05	357.38	8.01
Cluster_1717	1.43178e-07	7.04448e-08	2.23148e-07	1.6428e-07	2.35163e-07	1.13799e-07	1.87699e-07	1.42651e-07	1.64793e-07	2.43015e-07	1.09905e-07	8.01275e-08	357.38	10.01
Cluster_1718	0.000227224	0.000189705	0.000202401	0.000240409	0.000282161	0.000331327	0.000235124	0.000430729	0.000249789	0.000189934	0.000256263	0.000223643	357.38	10.15
Cluster_1720	5.44803e-06	2.53276e-06	0.000589781	1.82196e-06	4.93077e-06	1.13699e-05	6.30381e-06	4.75472e-05	0.00022711	2.55401e-05	0.000139007	4.05592e-05	358.28	5.51
Cluster_1721	6.31055e-05	5.51076e-05	3.93708e-05	8.11488e-05	0.000101075	4.96393e-05	0.00010336	3.79676e-05	7.19664e-05	1.97713e-05	1.16654e-05	2.70605e-05	358.37	5.11
Cluster_1722	5.44803e-06	2.53276e-06	0.000589781	1.82196e-06	4.93077e-06	1.13699e-05	6.30381e-06	4.75472e-05	0.00022711	2.55401e-05	0.000139007	4.05592e-05	358.28	5.51
Cluster_1723	6.31055e-05	5.51076e-05	3.93708e-05	8.11488e-05	0.000101075	4.96393e-05	0.00010336	3.79676e-05	7.19664e-05	1.97713e-05	1.16654e-05	2.70605e-05	358.37	5.1
Cluster_1724	4.54145e-07	5.99118e-06	4.56605e-07	4.1214e-06	9.51201e-07	2.78811e-06	3.75489e-06	4.71143e-06	5.05675e-06	4.50966e-06	6.57552e-06	7.18133e-06	359.19	1.51
Cluster_1725	0.000336359	0.000297646	0.000194173	0.000252416	0.000216637	0.000230681	0.000260223	0.000279212	0.000221233	0.000177133	0.000146875	0.000247324	359.32	8.79
Cluster_1726	0.00126868	0.000759187	0.000758515	0.0010971	0.000882365	0.000651167	0.000550681	0.000484863	0.000324555	0.00030016	0.000285143	0.000581491	360.29	7.9
Cluster_1727	4.33594e-05	3.31462e-05	3.21659e-05	6.57286e-05	4.45736e-05	3.47466e-05	8.42014e-05	9.29951e-05	8.43731e-05	0.000278266	0.00028134	0.00026476	360.35	8.26
Cluster_1728	1.27269e-07	2.81934e-06	1.39468e-07	5.87955e-05	1.56775e-07	5.68606e-05	1.87699e-07	1.14692e-05	7.32414e-08	2.16013e-07	1.0914e-05	1.65236e-05	360.31	2.16
Cluster_1730	0.0011209	0.00117687	0.00206484	0.0012656	0.00191878	0.00131105	0.00194438	0.00229822	0.0017842	0.00342301	0.00331903	0.00297355	360.33	10.38
Cluster_1731	0.000141181	5.28336e-08	5.57871e-08	0.000101826	2.35163e-07	8.83372e-05	8.62654e-05	8.15146e-08	9.15518e-08	1.35008e-07	8.79236e-08	4.00638e-08	360.32	10.73
Cluster_1732	2.66392e-06	1.4089e-07	1.2723e-06	5.47599e-08	5.22584e-08	7.23592e-06	1.87699e-07	1.01893e-07	1.64793e-07	4.87744e-05	3.44732e-05	1.40223e-07	361.23	3.71
Cluster_1733	5.28579e-06	6.15687e-06	8.17104e-06	3.70509e-06	7.83877e-08	1.13799e-07	6.25664e-08	4.50091e-06	1.09862e-07	6.51908e-06	8.09659e-06	3.8897e-06	362.25	4.16
Cluster_1734	3.18173e-08	1.23278e-07	5.57871e-08	1.27773e-07	2.35163e-07	1.13799e-07	2.15574e-06	3.17925e-06	7.32414e-08	1.6201e-07	1.31885e-07	3.67625e-06	362.22	1.62
Cluster_1735	4.47301e-05	1.92665e-05	1.73805e-05	3.26605e-05	2.22593e-05	2.05218e-05	1.502e-05	1.39999e-05	1.21e-05	1.90721e-06	5.70644e-06	1.3763e-05	362.31	9.29
Cluster_1736	0.00137503	0.000844912	0.000864795	0.00129383	0.00101762	0.000797895	0.000650819	0.000566104	0.000466841	0.000332586	0.000319424	0.000719531	362.31	8.78
Cluster_1737	7.90227e-05	3.65916e-05	2.90565e-05	6.25676e-05	6.10211e-05	5.96834e-05	7.09378e-05	3.30403e-05	3.97903e-05	1.91163e-05	1.38504e-05	1.58071e-05	362.34	12.23
Cluster_1738	7.95432e-08	1.05667e-07	9.63826e-05	1.0952e-07	5.22584e-08	9.48328e-08	1.66844e-07	1.63029e-07	2.92486e-05	1.6201e-07	2.36363e-05	1.40223e-07	363.22	5.51
Cluster_1739	1.27269e-07	3.88421e-06	5.57871e-08	7.30131e-08	1.56775e-07	2.60076e-06	3.65022e-06	1.83408e-07	5.2589e-06	1.08006e-07	4.39618e-08	4.00638e-08	363.17	11.44
Cluster_1740	4.06899e-05	1.85513e-05	2.48971e-05	7.58589e-05	6.37753e-05	3.58446e-05	3.64584e-05	3.14005e-05	1.66366e-05	2.30829e-05	2.25546e-05	2.02211e-05	363.29	8.1
Cluster_1741	1.27269e-07	1.4089e-07	1.11574e-07	1.6428e-07	7.83877e-08	1.51732e-07	4.17109e-08	1.22272e-07	1.28173e-07	3.93552e-06	5.64823e-06	6.23663e-06	363.29	6.65
Cluster_1742	6.36346e-08	3.61487e-06	4.72213e-07	4.46167e-06	4.23094e-06	8.39028e-06	4.89319e-06	5.43459e-06	4.49322e-06	3.59986e-06	3.95862e-06	6.48867e-06	364.23	1.48
Cluster_1743	1.69144e-05	4.32088e-05	3.65176e-06	1.37354e-05	5.2845e-05	2.96837e-05	4.34585e-05	1.60967e-05	2.22226e-06	5.62843e-05	3.49262e-05	8.01878e-06	364.27	2.46
Cluster_1744	4.00057e-05	2.90239e-05	2.72493e-05	5.95315e-05	9.29076e-05	6.63573e-05	3.99925e-05	4.30713e-05	4.3562e-05	1.0895e-05	1.01883e-05	4.35084e-05	364.32	8.51
Cluster_1745	7.95432e-08	1.58501e-07	5.57871e-08	1.0952e-07	7.83877e-08	1.32766e-07	8.34218e-08	1.42651e-07	5.49311e-08	5.40032e-08	2.56699e-05	1.80287e-07	364.35	9.94
Cluster_1746	0.000299964	0.000179829	0.000197841	0.000319949	0.000272856	0.00019009	0.000139742	0.000103164	0.000106169	4.30659e-05	3.74076e-05	0.000100128	364.32	10.16
Cluster_1747	5.99302e-05	8.37201e-05	4.84444e-05	6.5483e-05	4.3476e-05	7.31004e-05	7.84534e-05	5.15436e-05	5.98164e-05	2.95132e-05	2.50723e-05	1.15517e-05	365.03	2.58
Cluster_1748	0.00525552	0.00650892	0.00601507	0.00607144	0.0065328	0.00600232	0.0044169	0.00331038	0.00475366	0.00152343	0.00192039	0.00257582	365.12	4.22
Cluster_1749	3.30189e-06	1.4089e-07	2.51042e-07	1.0952e-07	1.30646e-07	7.58662e-08	0.000272163	6.1136e-08	9.15518e-08	2.43015e-07	1.53866e-07	1.60255e-07	365.22	6.55
Cluster_1750	0.000269127	0.000161824	0.000183838	0.000239389	0.00018423	0.000146005	0.000130678	0.000114897	7.86297e-05	7.64242e-05	7.8071e-05	0.000139851	365.25	7.9
Cluster_1751	0.000190417	0.000145236	0.000135243	0.000277118	0.000224989	0.000174813	0.000357888	0.000397062	0.000354527	0.00101885	0.000972409	0.000977891	365.3	8.27
Cluster_1752	9.94814e-05	0.000100376	7.64668e-05	9.9341e-05	7.84625e-05	8.97312e-05	0.000119335	0.000130507	0.000104901	4.53712e-05	4.83912e-05	6.38955e-05	365.3	10.95
Cluster_1753	4.05822e-05	2.85973e-05	2.63074e-05	8.34747e-05	7.86462e-05	3.71485e-05	3.46438e-05	2.69382e-05	1.55697e-05	1.88833e-05	2.94838e-05	2.73722e-05	365.3	10.04
Cluster_1754	5.42598e-05	0.000106215	2.56683e-05	4.37938e-05	1.66305e-05	4.02692e-05	2.22004e-05	3.74066e-06	3.8465e-05	2.16013e-07	4.39618e-08	4.00638e-08	366.12	1.78
Cluster_1755	1.98234e-05	1.50535e-06	3.47659e-06	1.6428e-07	6.48084e-06	3.60704e-05	5.52807e-06	9.1503e-07	1.09862e-07	0.000270891	1.08312e-05	1.57202e-06	366.25	5.1
Cluster_1756	6.36346e-08	7.60718e-07	8.36806e-08	5.47599e-08	6.30681e-08	1.70699e-07	1.25133e-07	8.15146e-08	9.15518e-08	2.43015e-07	1.31885e-07	5.12437e-07	366.26	1.69
Cluster_1757	1.08527e-06	5.28336e-08	1.39468e-07	3.86009e-06	7.40872e-07	2.06576e-06	1.53648e-07	1.42651e-07	2.05378e-07	5.40032e-08	1.00856e-07	3.13576e-07	366.34	9.63
Cluster_1758	8.07493e-05	3.97853e-05	3.05748e-05	9.46282e-05	7.27682e-05	5.31631e-05	5.16966e-05	3.45251e-05	3.46199e-05	2.902e-06	7.07443e-06	2.84715e-05	366.34	11.64
Cluster_1759	0.00120032	0.000354882	0.000389894	0.000900364	0.000658506	0.00087715	0.000863664	0.000445974	0.000489962	0.000223954	0.000233663	0.000210687	366.37	12.14
Cluster_1760	0.000156153	4.17267e-05	0.000354044	4.90989e-05	6.25606e-05	0.000226135	5.50585e-05	0.00018561	0.000103362	0.000578106	0.00114584	0.000134299	366.37	11.33
Cluster_1761	0.000193547	0.000130932	0.000171631	0.000182629	0.000148615	0.000134073	9.59663e-05	0.000100723	7.95634e-05	6.92228e-05	6.72817e-05	0.000128947	367.27	8.78
Cluster_1762	0.000103346	8.07463e-05	8.97845e-05	0.000168632	0.000123343	9.84052e-05	0.000137212	0.000142026	0.000120937	0.000470469	0.000424015	0.000406677	367.32	10.24
Cluster_1763	0.000117251	9.32435e-05	6.14577e-05	9.69138e-05	0.000117512	0.000115354	9.30313e-05	0.000112814	0.000108719	9.5205e-05	0.000105882	0.000124042	368.14	1.77
Cluster_1764	6.67254e-08	1.23278e-07	5.21604e-06	3.65066e-08	1.30646e-07	6.70315e-06	1.87699e-07	1.63029e-07	1.2537e-06	2.22377e-05	1.61844e-05	6.00956e-08	368.15	9.95
Cluster_1765	0.000222525	0.000240784	0.00038817	0.000235921	0.00028396	0.000248938	0.000267475	0.000289832	0.000230318	0.000432643	0.000390179	0.000336192	369.15	4.19
Cluster_1766	5.37324e-05	4.54647e-05	3.94232e-05	5.97073e-05	4.80972e-05	4.80078e-05	4.83724e-05	4.38147e-05	4.15427e-05	5.68279e-05	4.29754e-05	4.69855e-05	369.24	6.66
Cluster_1767	8.84312e-07	8.8056e-08	2.23148e-07	9.12664e-08	1.30646e-07	2.09338e-07	1.66844e-07	1.83408e-07	6.60343e-08	1.89011e-07	7.94542e-07	4.71632e-07	369.38	9.86
Cluster_1768	0.000119312	9.00354e-05	9.77102e-05	0.00011729	0.000155135	0.000152662	0.000118678	0.000224908	0.000121998	8.44441e-05	0.000119923	0.000116145	369.38	10
Cluster_1769	7.45663e-05	9.24113e-05	0.000118891	7.20929e-05	0.000100124	7.24874e-05	7.8215e-05	6.28152e-05	5.45314e-05	7.86169e-05	6.39398e-05	4.85143e-05	369.38	10.38
Cluster_1770	1.1136e-07	3.52224e-08	1.49977e-05	9.12664e-08	1.56775e-07	1.13799e-07	8.34218e-08	1.63029e-07	1.28173e-07	8.16833e-05	3.88302e-05	0.000119499	369.35	20.86
Cluster_1771	1.27269e-07	8.8056e-08	1.67361e-07	1.27773e-07	1.30646e-07	7.58662e-08	1.66844e-07	1.83408e-07	1.28173e-07	0.000710413	0.000398687	0.000860953	369.35	21.17
Cluster_1773	1.43178e-07	1.23278e-07	0.000290546	1.46026e-07	5.22584e-08	5.68997e-08	4.17109e-08	6.1136e-08	1.46483e-07	0.00101988	0.000541541	0.00119856	369.35	21.66
Cluster_1774	7.95432e-08	3.52224e-08	2.51042e-07	7.30131e-08	2.09034e-07	9.48328e-08	1.04277e-07	4.07573e-08	9.15518e-08	1.14834e-05	6.71702e-06	2.41464e-05	369.35	21.91
Cluster_1775	2.23979e-06	3.52224e-08	4.64747e-05	1.6428e-07	2.35163e-07	1.32766e-07	1.04277e-07	6.1136e-08	3.66207e-08	0.000227678	0.000111039	0.000274589	369.35	22.14
Cluster_1776	0.000477492	0.000605395	0.001047	0.000625485	0.000971008	0.000686339	0.000731967	0.000640277	0.000635228	0.000855175	0.000644592	0.000586925	369.35	13.81
Cluster_1777	2.96957e-05	2.07561e-05	8.26613e-06	1.72517e-05	3.25589e-05	9.58991e-06	1.95104e-05	1.81541e-05	1.79443e-05	3.49164e-05	4.69429e-05	4.72381e-05	369.35	8.26
Cluster_1779	5.46788e-06	3.90064e-06	1.67361e-07	4.33741e-06	1.25856e-05	2.39096e-06	1.98893e-05	3.36222e-07	1.07496e-05	2.16013e-07	8.10173e-07	6.00956e-08	369.39	5.49
Cluster_1780	3.90159e-05	5.93863e-05	3.61871e-05	2.92158e-05	1.7249e-05	2.05237e-05	6.00038e-06	3.3047e-06	1.31106e-05	2.18632e-07	1.65972e-06	1.89801e-06	370.15	1.52
Cluster_1781	8.12319e-05	9.23452e-05	0.000102917	0.000118394	0.000116131	0.000128572	4.87978e-05	1.82964e-05	6.64017e-05	1.08006e-07	1.31885e-07	4.29253e-06	370.15	2.89
Cluster_1782	3.18173e-08	5.28336e-08	2.23148e-07	1.46026e-07	1.82905e-07	1.13799e-07	1.04277e-07	8.15146e-08	1.64793e-07	1.35008e-07	1.0193e-06	6.47036e-06	370.35	20.56
Cluster_1783	0.00340299	0.00368024	0.0033111	0.00417695	0.00472708	0.00479925	0.0013945	0.000671446	0.00290428	0.000158912	0.000295074	0.000688281	371.08	5.05
Cluster_1784	9.9434e-05	0.000143884	5.86038e-05	8.84438e-05	5.025e-05	9.37424e-05	0.000174737	0.000173619	0.000229204	0.000172756	0.000224579	0.00018513	371.1	6.25
Cluster_1785	4.47079e-05	5.61616e-05	2.00797e-05	5.54331e-05	4.82861e-05	6.81236e-05	6.2767e-05	4.59088e-05	7.25455e-05	4.36682e-05	6.75601e-05	6.04201e-05	371.1	8.09
Cluster_1786	1.06667e-05	1.36939e-05	2.37575e-06	9.58724e-06	6.38946e-06	5.97225e-06	2.28822e-05	1.4112e-05	2.42965e-05	1.31291e-05	2.13704e-05	1.63736e-05	371.1	8.94
Cluster_1787	4.22157e-06	8.56029e-07	1.11574e-07	2.08393e-06	7.83877e-08	5.86738e-08	8.34218e-08	8.68102e-08	1.09862e-07	1.89011e-07	1.20168e-06	3.54678e-07	371.24	6.65
Cluster_1788	9.54518e-08	1.58501e-07	1.39468e-07	5.47599e-08	2.09034e-07	9.48328e-08	8.34218e-08	1.01893e-07	1.64793e-07	1.89011e-07	1.31885e-07	1.80287e-07	371.25	2.42
Cluster_1789	0.000323036	0.000291744	0.000967537	0.00034759	0.000403477	0.000471681	0.000417383	0.00270743	0.000506667	0.000518494	0.000628022	0.00162431	371.32	9.12
Cluster_1790	1.91214e-05	1.02115e-05	9.61879e-07	1.32763e-05	2.74321e-05	4.1429e-05	2.61989e-05	3.78053e-07	4.40316e-08	1.96694e-05	3.01891e-07	1.80287e-07	371.36	7.27
Cluster_1792	8.62384e-05	7.4911e-05	7.73057e-05	6.99102e-05	6.86891e-05	8.08196e-05	7.51647e-05	0.000139398	6.53916e-05	6.21012e-05	0.000101148	7.80095e-05	371.4	10.15
Cluster_1793	3.54578e-05	6.14775e-05	1.7209e-05	4.09571e-05	6.45996e-05	6.96828e-05	2.78376e-05	4.28834e-05	2.82119e-05	2.85847e-05	2.25872e-05	3.12758e-05	372.15	5.41
Cluster_1794	3.54578e-05	6.14775e-05	1.7209e-05	4.09571e-05	6.45996e-05	6.96828e-05	2.78376e-05	4.28834e-05	2.82119e-05	2.85847e-05	2.25872e-05	3.12758e-05	372.15	5.41
Cluster_1795	0.00030088	3.85817e-05	0.00348121	6.98006e-05	0.000117198	0.000556577	4.98867e-05	0.000373128	0.00127453	0.00205369	0.00124774	0.000370515	372.26	7.84
Cluster_1796	9.60318e-05	1.21538e-05	0.00115401	2.91202e-05	4.82265e-05	0.000174036	1.64963e-05	0.000111357	0.000424464	0.000676379	0.000315578	0.000122379	372.26	8.04
Cluster_1797	8.41602e-05	1.26896e-05	0.000873741	2.63359e-05	5.599e-05	0.000208522	2.17754e-05	8.9813e-05	0.000334278	0.00054109	0.000370407	0.000108423	372.26	8.16
Cluster_1798	0.000117842	2.36471e-05	0.00121745	5.23504e-05	0.000110462	0.000221767	2.44549e-05	0.000118336	0.000320653	0.000836418	0.000696353	0.000158596	372.26	8.33
Cluster_1799	6.71492e-05	8.8056e-08	0.000355897	5.47599e-08	2.35163e-07	0.00010325	8.34218e-08	6.10741e-05	0.000152827	0.000240069	0.00030269	6.27525e-05	372.26	8.47
Cluster_1800	4.02224e-05	3.45991e-05	3.7019e-05	4.94133e-05	3.63668e-05	4.05936e-05	4.93454e-05	2.94931e-05	3.50965e-05	3.78972e-05	4.11728e-05	4.07813e-05	372.35	3.29
Cluster_1801	0.000106627	6.98597e-05	7.08304e-05	0.000105534	7.68828e-05	7.13477e-05	5.92704e-05	6.68783e-05	6.23058e-05	5.9719e-05	8.20453e-05	7.35019e-05	374.33	6.91
Cluster_1802	5.79851e-05	6.21531e-05	2.94609e-05	3.02214e-05	1.00501e-05	2.62647e-05	1.86916e-05	1.83019e-05	2.54409e-05	6.00116e-05	6.68777e-05	7.07639e-05	374.33	6.62
Cluster_1803	5.32741e-05	4.21694e-05	4.19491e-05	4.96116e-05	5.5349e-05	4.8181e-05	6.38065e-05	8.88884e-05	5.75458e-05	1.81784e-05	3.0532e-05	3.6911e-05	374.34	11.94
Cluster_1804	8.71562e-07	2.41461e-06	1.39468e-07	7.08655e-07	3.90309e-08	5.68997e-08	9.1695e-05	8.15146e-08	5.49311e-08	1.89011e-07	1.97828e-07	1.60255e-07	375.18	6.5
Cluster_1805	2.83654e-05	1.91617e-05	7.33613e-06	7.04945e-06	3.20561e-06	7.73511e-06	8.01318e-06	1.29392e-05	9.85704e-06	7.48283e-06	8.65075e-06	9.82882e-06	375.24	1.47
Cluster_1806	0.00011355	0.000194249	3.00976e-05	9.92163e-05	2.05652e-05	8.86322e-05	0.000116782	8.69968e-05	0.000150661	9.90288e-06	1.90348e-05	1.72272e-05	375.99	2.59
Cluster_1807	2.36477e-05	2.31118e-05	1.61933e-05	2.4522e-05	2.30692e-05	2.4463e-05	1.74944e-05	1.14561e-05	2.09859e-05	8.10048e-08	3.02185e-06	1.05457e-05	376.2	7.49
Cluster_1808	0.00079048	0.000656099	0.000650604	0.000789371	0.000914192	0.00104386	0.000730731	0.00103888	0.000847097	0.000887656	0.000821387	0.000953688	376.26	1.74
Cluster_1809	2.84233e-06	1.22126e-05	1.58386e-06	0.000456684	2.54905e-07	0.000110419	1.52657e-07	5.10354e-06	3.10864e-06	2.16013e-07	1.09905e-07	1.6271e-05	376.31	2.17
Cluster_1811	0.000162935	0.00019239	0.000350776	0.00020579	0.00032097	0.000203384	0.000227422	0.000247465	0.000206324	0.000301684	0.000264129	0.000226117	376.3	10.38
Cluster_1812	4.99374e-05	3.51002e-05	2.23148e-07	3.08599e-05	4.32825e-05	5.55136e-05	4.82857e-05	4.07573e-08	9.15518e-08	6.43603e-05	1.84034e-05	1.60255e-07	376.32	9.4
Cluster_1813	0.000106193	8.59682e-05	7.47258e-05	6.73885e-05	5.90912e-05	6.9537e-05	6.46588e-05	8.30543e-05	7.45111e-05	5.8961e-05	4.3912e-05	7.58195e-05	376.34	8.8
Cluster_1814	1.70239e-05	3.08504e-05	2.48705e-05	3.92656e-05	3.37942e-05	4.14933e-05	5.04482e-05	7.62548e-05	2.18952e-05	2.52196e-05	2.36557e-05	5.598e-05	377.21	6.13
Cluster_1815	2.14976e-05	1.9757e-06	0.000208683	3.77347e-06	5.98297e-06	3.2279e-05	1.87699e-07	2.40165e-05	7.28386e-05	0.000137919	8.10693e-05	2.53536e-05	377.21	7.84
Cluster_1816	6.00866e-06	1.58501e-07	9.80143e-05	3.65066e-08	1.30646e-07	1.78966e-05	6.31556e-06	6.63068e-06	3.20131e-05	6.82889e-05	3.66367e-05	7.90857e-06	377.21	8.04
Cluster_1817	1.30824e-05	5.68713e-07	4.74182e-05	1.06097e-06	4.77571e-06	1.89142e-05	6.92505e-07	1.06302e-05	5.2269e-05	6.59842e-05	4.97385e-05	1.47234e-05	377.21	8.18
Cluster_1818	1.85046e-05	2.1115e-06	0.000132369	4.71297e-06	5.94201e-06	1.50702e-05	1.291e-06	1.63982e-05	4.36251e-05	0.000145768	0.000127829	2.89369e-05	377.21	8.32
Cluster_1819	1.19433e-05	2.53382e-06	0.00173357	4.28903e-06	5.36507e-06	1.14948e-05	3.43222e-06	5.27967e-06	0.00069222	3.90799e-05	4.97822e-05	9.54633e-06	377.27	8.54
Cluster_1820	3.29773e-05	4.09795e-05	2.05219e-05	2.01052e-05	1.32372e-05	1.58922e-05	1.434e-05	1.28727e-05	1.96517e-05	4.23794e-05	5.03774e-05	4.4412e-05	377.26	5.13
Cluster_1821	7.82808e-05	3.47685e-05	3.76111e-05	6.70501e-05	3.83937e-05	3.20311e-05	3.93613e-05	3.62937e-05	2.66874e-05	2.14211e-05	3.05267e-05	3.01417e-05	377.27	5.39
Cluster_1822	4.36219e-05	4.7267e-05	2.029e-05	4.64345e-05	3.12807e-05	3.45757e-05	4.4865e-05	5.14077e-05	3.73745e-05	2.68067e-05	3.33004e-05	3.12126e-05	377.32	4.28
Cluster_1823	3.94068e-05	4.01087e-05	1.71267e-05	4.48792e-05	3.91038e-05	3.29795e-05	3.95937e-05	4.04091e-05	4.55088e-05	2.17776e-05	2.44247e-05	1.9963e-05	377.33	4.58
Cluster_1824	9.38333e-05	3.74035e-05	0.000107741	0.000130109	0.000154492	0.000140446	0.000174208	0.00019128	0.00016719	0.000163093	0.000152421	0.000158948	378.22	1.64
Cluster_1826	1.67169e-06	5.28336e-08	0.000259691	5.99113e-07	2.35163e-07	1.67736e-06	8.12588e-08	1.88199e-05	8.08129e-05	9.90531e-06	5.80958e-05	1.66133e-05	379.2	5.51
Cluster_1827	0.000106079	0.00013129	5.19263e-05	5.64829e-05	3.62355e-05	5.25649e-05	3.23077e-05	3.08071e-05	5.00962e-05	9.65421e-05	0.000103079	0.000123915	379.29	4.86
Cluster_1828	4.88103e-05	2.1883e-05	2.86059e-05	4.03764e-05	2.33176e-05	1.67379e-05	2.5664e-05	3.87411e-05	1.6421e-05	1.51631e-05	2.71401e-05	3.34083e-05	379.28	5.07
Cluster_1829	1.67169e-06	1.23278e-07	0.000259691	7.48164e-07	1.56775e-07	1.67736e-06	8.12588e-08	1.88199e-05	8.08129e-05	9.90531e-06	5.80958e-05	1.66133e-05	379.2	5.51
Cluster_1830	6.34743e-06	5.42582e-06	3.18765e-06	1.02227e-05	7.03675e-06	6.35706e-06	0.000124352	4.33438e-06	3.25573e-06	2.038e-06	8.70526e-07	5.00821e-06	379.27	8.08
Cluster_1831	0.000299405	0.00034596	0.000239786	0.000195089	0.00012711	0.00017512	0.00015387	0.000133226	0.000189003	0.000451714	0.000405793	0.000455153	379.28	6.61
Cluster_1832	0.000373137	0.000265191	0.00030314	0.000376854	0.000286427	0.00025428	0.000244084	0.000280645	0.000226362	0.000270093	0.000325081	0.000291855	379.28	6.91
Cluster_1833	6.03771e-05	2.62975e-05	6.88884e-05	2.71499e-05	4.57054e-05	7.64182e-05	3.12393e-05	9.35945e-05	9.31315e-05	8.33554e-05	9.90915e-05	7.23726e-05	379.31	2.93
Cluster_1834	3.34159e-05	3.03292e-05	1.82447e-05	6.20481e-05	2.7715e-05	2.79505e-05	7.72512e-05	4.18024e-05	2.67576e-05	2.63378e-05	3.00541e-05	2.49649e-05	380.34	4.62
Cluster_1835	2.96774e-05	2.04383e-05	3.24672e-05	3.91783e-05	5.20988e-05	5.04684e-05	4.80464e-05	7.26124e-05	4.40835e-05	1.16855e-05	1.86969e-05	2.22492e-05	380.39	13.6
Cluster_1836	1.19239e-06	6.24793e-06	9.40207e-07	6.53161e-06	7.92758e-06	5.71992e-06	7.75923e-06	8.04691e-06	4.92642e-06	4.63606e-06	5.47599e-06	8.78399e-06	381.19	1.5
Cluster_1837	0.000132199	9.24212e-05	0.000102738	0.000112942	0.00011005	7.86937e-05	7.05809e-05	5.71732e-05	4.35446e-05	4.36291e-05	3.93876e-05	7.14849e-05	381.22	7.9
Cluster_1838	5.78208e-07	2.813e-07	2.23148e-07	1.6428e-07	2.35163e-07	9.48328e-08	1.04277e-07	1.83408e-07	1.64793e-07	1.89011e-07	1.75847e-07	1.29328e-06	381.29	4.85
Cluster_1839	6.9316e-06	1.12449e-06	1.18557e-06	6.46143e-06	1.54957e-06	1.82301e-06	6.25664e-08	1.98251e-06	2.18282e-06	1.88832e-07	5.08067e-06	3.86924e-06	381.3	5.93
Cluster_1840	0.000316453	0.000361782	0.000247469	0.000289977	0.000276025	0.000234816	0.000267074	0.000323283	0.000253202	0.000223174	0.000179346	0.000310124	381.31	8.78
Cluster_1841	0.0001499	0.000216794	0.000115461	0.000159864	0.000155513	0.000176267	0.000190315	0.000180758	0.000176868	0.000132846	0.000152552	0.000170007	382.3	8.65
Cluster_1842	8.3214e-06	1.98939e-05	2.51042e-07	5.7148e-06	1.30646e-07	7.51679e-06	8.74406e-06	2.04366e-06	8.40983e-06	1.89011e-07	4.39618e-08	1.00159e-07	382.98	2.6
Cluster_1843	7.66332e-05	6.66132e-05	9.19671e-05	8.67749e-05	9.09788e-05	5.38235e-05	5.18936e-05	4.53739e-05	3.97461e-05	2.14055e-05	2.1347e-05	6.4769e-05	383.24	8.78
Cluster_1845	0.00065061	0.000586726	0.00111533	0.00100235	0.00209855	0.00149235	0.00101748	0.000801285	0.000884632	0.000753187	0.000625491	0.000628954	383.4	10.38
Cluster_1846	3.10248e-05	7.04448e-08	1.39468e-07	2.94006e-05	3.35154e-05	4.60011e-05	2.9519e-05	1.42651e-07	3.66207e-08	1.08006e-07	1.09905e-07	1.00159e-07	383.4	10.72
Cluster_1847	2.25407e-06	9.02914e-07	1.33804e-05	2.24975e-06	1.02718e-07	1.4343e-05	1.45988e-07	1.64833e-06	1.14368e-06	2.96383e-05	0.000100752	4.79545e-06	383.4	9.38
Cluster_1848	9.57956e-07	3.30891e-06	2.5316e-07	1.25437e-06	2.09034e-07	2.27273e-06	3.04873e-06	2.36527e-06	1.20327e-06	8.10048e-08	2.89493e-06	1.46545e-06	384.3	8.65
Cluster_1849	3.07316e-05	6.88392e-05	2.51042e-07	8.1644e-05	4.25506e-05	3.85678e-05	6.66466e-05	3.80323e-06	9.40171e-06	1.45655e-05	2.22954e-06	1.20191e-07	384.4	2.75
Cluster_1850	5.31449e-07	9.08505e-06	1.39468e-07	7.17269e-07	1.82905e-07	3.31236e-06	2.04063e-06	6.1136e-08	3.31569e-06	5.40032e-08	1.75847e-07	6.00956e-08	384.98	2.59
Cluster_1851	2.92633e-05	2.54688e-05	1.32074e-05	3.9539e-05	2.82345e-05	4.51767e-05	2.40563e-06	1.42651e-07	1.32511e-05	2.43015e-07	1.97828e-07	8.01275e-08	385.09	6.48
Cluster_1852	1.27269e-07	1.05667e-07	1.39468e-07	5.47599e-08	1.04517e-07	9.48328e-08	1.45988e-07	1.01893e-07	5.49311e-08	1.89011e-07	1.97828e-07	9.81582e-07	385.33	9.71
Cluster_1853	7.08634e-06	6.54454e-06	2.36409e-07	0.000148155	9.72399e-05	0.000116212	2.27704e-06	6.1136e-08	9.15518e-08	1.22209e-06	4.0668e-06	5.95271e-06	385.35	10.67
Cluster_1854	1.43178e-07	1.4089e-07	2.23148e-07	1.46026e-07	1.82905e-07	1.13799e-07	1.04277e-07	1.63029e-07	7.32414e-08	1.08006e-07	1.97828e-07	9.81582e-07	385.33	9.71
Cluster_1855	1.1136e-07	8.8056e-08	2.23148e-07	2.00426e-06	7.83877e-08	2.48402e-07	1.87699e-07	4.0511e-08	1.64725e-07	5.40032e-08	8.79236e-08	8.01275e-08	385.41	10.02
Cluster_1856	0.000120653	0.000110026	0.000118723	0.000102687	0.000116054	0.000120318	0.000116404	0.000164578	0.000105149	0.000121637	0.000137342	0.000110912	385.42	10.16
Cluster_1857	0.000231632	3.49998e-05	0.00240829	6.0485e-05	9.84892e-05	0.000487989	3.81526e-05	0.000243276	0.000859887	0.00151005	0.00107665	0.000278415	386.27	8.82
Cluster_1858	0.000109897	1.18418e-05	0.000860869	2.6788e-05	4.24998e-05	0.000205501	1.681e-05	9.25991e-05	0.000340067	0.000531401	0.000465587	0.000112469	386.27	9.06
Cluster_1859	0.000122803	1.8141e-05	0.000896543	4.39981e-05	6.78337e-05	0.000239596	2.51549e-05	9.27329e-05	0.000321559	0.000552924	0.00054902	0.000118419	386.27	9.17
Cluster_1860	0.000111366	2.23688e-05	0.000678264	4.99243e-05	8.57168e-05	0.000194575	2.83727e-05	9.75473e-05	0.000251273	0.000433978	0.000561845	0.000107266	386.27	9.33
Cluster_1861	4.3611e-05	1.19836e-05	0.000252491	2.19477e-05	3.46805e-05	8.08204e-05	1.06613e-05	3.93214e-05	0.000103525	0.000150914	0.000264175	4.26512e-05	386.27	9.46
Cluster_1862	3.8134e-05	2.04651e-05	1.07996e-05	5.31339e-05	4.60547e-05	3.05698e-05	6.29862e-05	6.96114e-05	2.49271e-05	0.000102442	6.5828e-05	2.61926e-05	386.33	7.24
Cluster_1863	5.48337e-07	1.07568e-07	0.000201067	1.46026e-07	7.01219e-06	9.81488e-06	1.27321e-06	2.94655e-05	0.000123472	1.35768e-05	6.2061e-05	2.17352e-05	386.31	5.51
Cluster_1864	2.36143e-05	1.5384e-05	3.13172e-06	3.19138e-05	1.53836e-05	2.92714e-05	5.48386e-05	7.75456e-05	2.77858e-05	7.96013e-05	5.92883e-05	2.02191e-05	386.33	6.77
Cluster_1865	1.03401e-05	1.477e-05	2.53742e-05	1.79439e-05	2.64352e-05	1.78073e-05	2.10949e-05	1.62219e-05	1.97172e-05	1.73906e-05	1.61989e-05	1.36495e-05	386.38	13.81
Cluster_1867	2.99726e-05	4.2381e-05	5.40448e-05	3.92085e-05	4.99027e-05	4.29744e-05	3.59854e-05	3.63087e-05	3.14985e-05	3.51828e-05	3.18372e-05	3.5649e-05	387.01	2.87
Cluster_1868	5.54309e-05	7.13197e-05	9.39124e-05	6.48325e-05	8.23042e-05	6.11112e-05	5.19132e-05	4.05418e-05	5.43231e-05	2.16459e-05	3.24684e-05	4.09356e-05	387.1	4.21
Cluster_1869	4.77259e-08	8.8056e-08	8.71887e-06	3.65066e-08	1.61238e-06	3.48533e-07	1.66844e-07	1.10581e-06	2.00518e-06	7.94022e-06	7.83881e-06	2.29845e-06	387.28	9.67
Cluster_1870	3.18173e-08	1.58501e-07	2.51042e-07	1.46026e-07	2.09034e-07	3.79331e-08	1.45988e-07	1.83408e-07	7.32414e-08	5.94877e-06	4.62192e-06	6.00956e-08	387.28	4.85
Cluster_1871	4.8066e-07	8.31873e-07	3.92994e-06	1.46026e-07	5.22584e-08	5.68997e-08	6.25664e-08	1.42651e-07	1.09114e-06	1.75226e-05	1.37555e-05	1.75571e-06	387.28	6.53
Cluster_1872	1.27269e-07	1.77949e-06	1.95255e-07	9.12664e-08	1.04517e-07	5.68997e-08	1.45988e-07	4.07573e-08	1.09862e-07	1.6201e-07	1.97828e-07	1.80287e-07	387.36	9.95
Cluster_1873	1.27269e-07	1.77949e-06	5.57871e-08	3.65066e-08	1.30646e-07	1.32766e-07	4.17109e-08	1.42651e-07	1.09862e-07	1.89011e-07	1.75847e-07	8.01275e-08	387.36	9.95
Cluster_1874	1.6392e-06	3.67425e-06	5.57871e-08	3.40823e-06	4.75544e-07	2.21457e-06	3.32005e-06	1.21284e-06	7.15658e-06	2.43015e-07	3.15299e-07	4.00703e-07	388.26	1.52
Cluster_1875	4.48399e-05	3.90456e-05	0.000149338	4.16972e-05	5.24494e-05	6.8013e-05	5.58291e-05	0.000441294	7.53465e-05	7.81673e-05	9.54422e-05	0.000265933	388.33	9.13
Cluster_1876	6.82903e-05	3.30506e-05	4.3176e-05	5.06558e-05	3.67928e-05	2.2804e-05	1.76471e-05	1.45708e-05	1.42446e-05	2.74109e-05	2.99634e-05	2.17899e-05	388.31	9.38
Cluster_1877	3.68012e-05	1.9406e-05	1.94244e-05	4.19948e-05	5.45066e-05	3.40814e-05	2.17203e-05	1.42248e-05	8.00517e-06	4.65542e-06	5.01041e-06	2.06046e-05	388.32	7.89
Cluster_1878	0.000208479	6.38701e-05	7.88139e-05	0.000165047	0.000118962	0.000150939	0.000163645	9.4303e-05	9.48216e-05	4.03306e-05	3.88729e-05	3.35447e-05	388.36	12.14
Cluster_1879	3.18173e-08	1.05667e-07	5.57871e-08	7.30131e-08	5.22584e-08	1.13799e-07	1.87699e-07	1.01893e-07	7.32414e-08	1.6201e-07	5.08767e-06	1.40223e-07	389.36	11.32
Cluster_1880	3.48344e-06	1.02158e-05	2.51042e-07	1.12503e-05	7.83877e-08	5.93245e-07	8.34218e-08	7.30869e-07	8.84485e-06	9.16899e-06	1.29033e-05	6.1342e-06	390.18	2.96
Cluster_1881	1.27269e-07	1.62598e-06	1.11574e-07	4.04297e-06	5.64873e-07	2.21249e-06	2.25439e-06	1.83501e-06	2.709e-06	2.16013e-07	1.31885e-07	6.00956e-08	390.27	1.37
Cluster_1882	4.7077e-07	1.4089e-07	1.95255e-07	1.46026e-07	1.82905e-07	2.31505e-07	8.05791e-07	1.83408e-07	3.66207e-08	2.84575e-06	7.58722e-07	2.96897e-06	390.27	4.15
Cluster_1886	0.0138647	0.0111316	0.0126862	0.0100823	0.00825207	0.00949138	0.00651698	0.00651683	0.00728835	0.0124553	0.0122914	0.0116714	391.29	8.88
Cluster_1887	1.43178e-07	8.8056e-08	8.36806e-08	1.46026e-07	0.000145283	1.13799e-07	1.04277e-07	8.15146e-08	1.09862e-07	1.89011e-07	0.000119163	0.000115897	391.29	9.69
Cluster_1888	3.18173e-08	3.52224e-08	1.39468e-07	4.9899e-05	2.35163e-07	5.11987e-05	1.87699e-07	6.1136e-08	1.28173e-07	1.35008e-07	1.09905e-07	1.80287e-07	391.29	9.9
Cluster_1890	7.04088e-05	9.84429e-05	0.000182396	1.27773e-07	0.000165961	8.05376e-05	8.78813e-05	8.65743e-05	1.64793e-07	0.000179109	0.000122628	0.000111491	391.29	10.39
Cluster_1894	0.000347917	8.2783e-05	0.00191163	0.000147593	0.000204344	0.00067175	0.000105827	0.000319201	0.00111504	0.000810094	0.00137653	0.000362041	391.29	11.52
Cluster_1896	3.18173e-08	2.37509e-05	5.57871e-08	3.65066e-08	2.09034e-07	5.68997e-08	1.87699e-07	1.83408e-07	1.09862e-07	1.35008e-07	1.75847e-07	2.99213e-05	391.29	12.24
Cluster_1898	4.56975e-05	4.58709e-05	6.88745e-05	5.03803e-05	6.72349e-05	4.79954e-05	4.85284e-05	3.63495e-05	4.80504e-05	7.3882e-05	5.66644e-05	4.7021e-05	391.28	13.55
Cluster_1899	5.10951e-05	5.37798e-05	7.36927e-05	4.43655e-05	7.14645e-05	5.31598e-05	4.7346e-05	5.28484e-05	4.50464e-05	5.16002e-05	5.40776e-05	4.62082e-05	391.29	14.68
Cluster_1900	1.98144e-05	1.47526e-05	2.54604e-05	1.82222e-05	1.04517e-07	3.24215e-05	3.0057e-05	1.63029e-07	2.5939e-05	8.10048e-08	4.39618e-08	2.22877e-05	391.28	16.42
Cluster_1901	4.77259e-08	3.52224e-08	2.51042e-07	1.00783e-05	7.83877e-08	1.32766e-07	6.25664e-08	1.22272e-07	1.28173e-07	2.43015e-07	1.53866e-07	6.00956e-08	391.28	17.21
Cluster_1902	8.50273e-06	8.8056e-08	7.73581e-06	5.47599e-08	1.45052e-05	7.58662e-08	1.04277e-07	1.42651e-07	5.49311e-08	1.89011e-07	1.09905e-07	9.27855e-06	391.28	17.36
Cluster_1908	1.1136e-07	2.49915e-06	9.89061e-06	1.16026e-05	5.60206e-06	3.05839e-06	3.31518e-06	4.85129e-06	3.80069e-06	7.13436e-06	6.67167e-06	6.91474e-06	391.28	18.8
Cluster_1911	6.36346e-08	1.0539e-05	5.57871e-08	9.31913e-06	1.82905e-07	7.58662e-08	4.17109e-08	4.07573e-08	9.15518e-08	8.10048e-08	1.53866e-07	1.18487e-05	391.28	20.58
Cluster_1913	9.54518e-08	5.28336e-08	8.36806e-08	5.47599e-08	2.09034e-07	7.02878e-06	6.25664e-08	4.07573e-08	1.28173e-07	2.43015e-07	1.27248e-05	8.74933e-06	391.28	21.26
Cluster_1916	1.27269e-07	1.05667e-07	1.05761e-05	7.47729e-06	2.35163e-07	7.58662e-08	1.66844e-07	1.83408e-07	1.46483e-07	1.6201e-07	8.16617e-06	8.34292e-06	391.29	23.09
Cluster_1920	3.02136e-06	3.07282e-06	1.67361e-07	2.55324e-06	9.48618e-06	1.70699e-07	4.17109e-08	4.07573e-08	1.28173e-07	9.81448e-06	1.31885e-07	8.01275e-08	391.28	24.49
Cluster_1921	5.0086e-06	1.05667e-07	2.23148e-07	7.30131e-08	1.82905e-07	9.48328e-08	1.04277e-07	6.11881e-06	1.09862e-07	1.6201e-07	1.31885e-07	1.40223e-07	391.28	24.56
Cluster_1922	1.43178e-07	5.28336e-08	8.21993e-06	1.6428e-07	8.16341e-06	3.79331e-08	2.60422e-06	4.07573e-08	5.49311e-08	4.05091e-06	3.46379e-06	2.87408e-06	391.28	24.78
Cluster_1923	4.87902e-06	5.28336e-08	1.28056e-05	2.81198e-06	2.35163e-07	2.87848e-06	1.66844e-07	3.19248e-06	1.28173e-07	6.94349e-06	1.31885e-07	3.67552e-06	391.29	24.92
Cluster_1924	1.27269e-07	3.09767e-07	2.23148e-07	1.6428e-07	2.0253e-06	1.32766e-07	2.30607e-07	4.72402e-07	3.60552e-06	7.37745e-05	8.48478e-05	8.61075e-05	391.34	7.41
Cluster_1925	7.24981e-07	6.98652e-06	1.67361e-07	9.03848e-07	7.66426e-08	2.15634e-06	3.30853e-06	6.86123e-06	1.91489e-06	3.77254e-06	2.11619e-06	3.59068e-06	392.26	1.5
Cluster_1926	0.000104755	2.73311e-05	4.75185e-05	0.000103094	0.000100303	8.20665e-05	3.72402e-05	9.94551e-06	7.03758e-05	1.07258e-06	6.59427e-08	7.82576e-06	393.06	1.52
Cluster_1927	0.000125206	0.000145575	0.000157575	0.000173054	0.000215517	0.000185813	5.27125e-05	1.91596e-05	0.000104375	1.71508e-07	9.02241e-06	2.45362e-05	393.06	5.05
Cluster_1928	2.9012e-05	1.80289e-06	0.000384905	3.09638e-06	9.38195e-06	5.17287e-05	1.4575e-06	3.94559e-05	0.000128325	0.000253105	0.000155775	3.94039e-05	393.19	7.84
Cluster_1929	1.92773e-05	1.05667e-07	0.000164323	2.04772e-06	1.07181e-06	2.8253e-05	1.66844e-07	1.43211e-05	5.06861e-05	0.000106567	5.41856e-05	1.4765e-05	393.19	8.04
Cluster_1930	6.13344e-06	3.52224e-08	9.45121e-05	1.46026e-07	7.16727e-07	1.50175e-05	8.34218e-08	7.31993e-06	2.55709e-05	4.4764e-05	2.70666e-05	2.54676e-06	393.19	8.15
Cluster_1931	8.20848e-06	1.23278e-07	0.000175268	1.88232e-06	9.53353e-06	2.96563e-05	1.45988e-07	1.13519e-05	3.16755e-05	0.000106683	8.97096e-05	1.66769e-05	393.19	8.34
Cluster_1932	0.000177593	0.000229334	0.000203826	0.00036205	0.000382641	0.000285021	0.00014623	7.8291e-05	0.000182624	2.71529e-05	2.79414e-05	4.21028e-05	393.21	6.74
Cluster_1933	0.00283758	0.00237631	0.00238249	0.00281774	0.00346793	0.00373867	0.00265934	0.00367713	0.00310397	0.00325453	0.00309727	0.00348464	393.29	1.74
Cluster_1934	4.21266e-05	4.06388e-05	0.000149965	4.5425e-05	5.1774e-05	6.09105e-05	5.70894e-05	0.000366889	7.51898e-05	7.79929e-05	0.000101975	0.000237052	393.3	9.13
Cluster_1935	4.91285e-06	7.04448e-08	0.00317879	1.85394e-06	7.83877e-08	5.78502e-06	1.04277e-07	5.74238e-06	0.00114405	1.35008e-07	8.44053e-06	2.16043e-06	394.3	8.54
Cluster_1936	7.55818e-05	8.86785e-05	5.73033e-05	7.01903e-05	7.03541e-05	6.04777e-05	7.51457e-05	9.49323e-05	8.21673e-05	4.72186e-05	6.14417e-05	5.46954e-05	394.35	4.56
Cluster_1937	5.16427e-05	1.35992e-05	0.000379855	1.13356e-05	3.20157e-05	0.00014364	1.23359e-05	7.01284e-05	0.000187823	0.000136811	0.000799378	8.63941e-05	394.35	12.53
Cluster_1938	6.0521e-05	7.95903e-05	5.462e-05	4.61213e-05	2.39157e-05	3.29741e-05	3.25837e-05	2.70858e-05	4.07442e-05	9.41176e-05	9.08076e-05	9.58488e-05	395.26	6.61
Cluster_1939	7.90623e-05	5.95041e-05	6.86541e-05	8.20222e-05	7.17446e-05	5.52114e-05	5.22478e-05	6.62482e-05	5.41574e-05	6.24586e-05	8.37333e-05	7.58984e-05	395.26	6.91
Cluster_1940	0.000151129	0.000140651	0.000110694	0.000159858	0.000157354	0.000167699	0.000164283	0.000159482	0.000135577	8.22549e-05	0.000102985	0.000103183	395.4	4.17
Cluster_1941	4.61253e-05	5.95778e-05	2.49565e-05	2.313e-05	1.33343e-05	2.07722e-05	1.48874e-05	1.28992e-05	2.736e-05	4.95408e-05	5.25633e-05	5.53946e-05	396.31	4.85
Cluster_1942	7.96507e-05	4.45783e-05	5.0212e-05	6.27102e-05	3.32614e-05	2.91585e-05	3.71535e-05	5.03993e-05	3.65286e-05	3.36129e-05	4.51737e-05	5.36051e-05	396.31	5.07
Cluster_1943	1.91971e-06	2.60397e-08	5.57871e-08	1.8209e-07	1.82905e-07	1.29888e-06	6.25664e-08	1.82628e-07	1.46483e-07	3.71693e-08	2.22619e-06	1.60255e-07	396.33	2.61
Cluster_1944	0.000357294	0.000165926	0.000384331	0.000185089	0.000257146	0.000427739	0.000218048	0.000524267	0.000541115	0.000505609	0.000578219	0.00040724	396.33	2.94
Cluster_1945	0.000199466	0.000151104	0.000157414	0.000215208	0.000268907	0.000268551	0.000230398	0.000326956	0.000222314	8.55527e-05	0.000102593	0.000139559	396.42	14.48
Cluster_1946	4.95173e-05	5.03136e-05	0.000292911	6.07072e-05	0.000211369	8.47573e-05	7.11133e-05	6.26731e-05	6.22717e-05	0.000243905	0.000141347	0.000137768	396.9	1.58
Cluster_1947	0.000283399	0.000344195	0.000188752	0.000336338	0.000257519	0.000322189	0.000173898	0.000106599	0.000234343	1.83476e-05	2.61111e-05	5.86229e-05	397.09	4.7
Cluster_1948	2.174e-05	0.000133598	2.23148e-07	3.06533e-05	0.000116381	0.000128211	3.75363e-05	0.000142309	7.95455e-06	0.000150883	8.00645e-05	0.000105769	397.26	1.78
Cluster_1949	1.89542e-05	2.52793e-05	2.08868e-05	3.70028e-05	2.38285e-05	3.35689e-05	3.47868e-05	3.8288e-05	3.38879e-05	2.13233e-05	3.34777e-05	3.41656e-05	397.28	2.08
Cluster_1950	5.54856e-05	7.09776e-05	5.9955e-05	5.31748e-05	5.5273e-05	4.34562e-05	5.56997e-05	5.75903e-05	4.88561e-05	4.5561e-05	3.34729e-05	6.01469e-05	397.27	8.79
Cluster_1951	2.00333e-06	9.58429e-07	3.43599e-07	3.65066e-08	5.22584e-08	1.51732e-07	1.45988e-07	4.07573e-08	9.15518e-08	8.10048e-08	1.21807e-06	1.19214e-06	397.27	8.48
Cluster_1952	4.3175e-06	5.4301e-07	2.51042e-07	5.05776e-06	2.75239e-07	3.50587e-06	4.82892e-06	1.42651e-07	9.15518e-08	2.43015e-07	1.31885e-07	3.61684e-07	397.38	4.74
Cluster_1954	8.45184e-05	5.1537e-05	4.85606e-05	8.04436e-05	0.000101847	0.000104586	9.19874e-05	0.0001598	9.4315e-05	2.77542e-05	4.13666e-05	6.32969e-05	397.41	11.94
Cluster_1956	0.000120996	0.000110262	0.000119855	0.000111726	0.000133302	0.000122606	0.000125272	0.000186135	0.000105457	9.56046e-05	0.000129681	0.000132391	397.42	10
Cluster_1957	0.000189242	0.000190505	0.00032498	0.000222931	0.000332246	0.000233353	0.000224998	0.000182705	0.000181717	0.000206594	0.000169752	0.000150248	397.42	10.38
Cluster_1958	1.10888e-05	5.28336e-08	2.51042e-07	7.61312e-06	1.72186e-06	7.91525e-06	6.37793e-06	8.97769e-07	8.27883e-07	8.10048e-08	4.39618e-08	8.01275e-08	398.38	6.04
Cluster_1959	1.43178e-07	3.52224e-08	5.57871e-08	5.54321e-07	2.35163e-07	5.68997e-08	4.17109e-08	8.15146e-08	5.49311e-08	1.6201e-07	7.50936e-08	1.40223e-07	398.36	4.13
Cluster_1960	4.77259e-08	1.23278e-07	0.000784186	1.46026e-07	1.30646e-07	6.14625e-06	8.34218e-08	1.63029e-07	0.000310153	9.53796e-06	1.42413e-05	1.60255e-07	399.25	8.55
Cluster_1961	9.54518e-08	1.4089e-07	5.57871e-08	1.27773e-07	5.22584e-08	5.68997e-08	1.12671e-07	2.28698e-06	2.78261e-07	1.6201e-07	6.13719e-07	1.60255e-07	399.35	10.74
Cluster_1962	2.54077e-06	8.8056e-08	9.07664e-05	4.97949e-07	9.58013e-06	2.01578e-05	4.17109e-08	4.74329e-06	2.3621e-05	6.1545e-05	4.94434e-05	1.79203e-05	400.29	8.33
Cluster_1963	4.14627e-07	1.23278e-07	7.37702e-05	7.1357e-07	4.06039e-06	2.04738e-05	1.66844e-07	3.65578e-07	3.40788e-05	4.09035e-05	2.35064e-05	1.95243e-06	400.29	8.04
Cluster_1964	4.77259e-08	1.23278e-07	3.74282e-05	3.65066e-08	7.83877e-08	1.03118e-05	6.25664e-08	2.21608e-06	1.85913e-05	2.05931e-05	1.58326e-05	1.61902e-07	400.29	8.15
Cluster_1965	1.81138e-05	1.23278e-07	0.000167495	6.25182e-06	9.21157e-06	3.88552e-05	2.76801e-06	1.87068e-05	6.69244e-05	8.81942e-05	0.000111966	1.93183e-05	400.29	10.04
Cluster_1966	1.31707e-05	1.93318e-07	0.000142198	4.47065e-05	3.58635e-05	3.3447e-05	2.43284e-06	1.05935e-05	5.38211e-05	8.23994e-05	0.000102406	1.57025e-05	400.29	10.14
Cluster_1967	3.66781e-05	5.58514e-06	0.000170969	1.48663e-05	1.84719e-05	5.53846e-05	5.01271e-06	2.96076e-05	7.07564e-05	9.72839e-05	0.000159643	2.97395e-05	400.29	10.29
Cluster_1968	1.41315e-05	3.52224e-08	0.000244807	2.84436e-06	6.44796e-06	6.00753e-05	4.17109e-08	2.45715e-05	0.000119022	0.000155975	9.39237e-05	2.97408e-05	400.29	7.84
Cluster_1969	5.35504e-05	5.06375e-06	0.000370033	8.85384e-06	1.70113e-05	0.000109388	8.59815e-06	4.37092e-05	0.000154031	0.000229173	0.000250262	6.38106e-05	400.29	9.8
Cluster_1970	9.6439e-05	0.000107405	0.000102727	0.000106588	0.000110237	0.000106658	0.000131139	0.000172118	0.000111407	0.000142181	0.000207809	0.000125271	400.31	2.94
Cluster_1971	1.31419e-05	1.62021e-05	1.27822e-05	6.62542e-06	6.65925e-06	4.92998e-06	1.20502e-05	2.289e-05	1.68082e-05	5.71991e-05	6.35744e-05	7.02245e-05	400.34	3.89
Cluster_1972	2.27262e-05	2.37753e-05	1.09739e-05	4.87557e-05	1.80683e-05	1.37315e-05	4.36116e-05	1.06152e-05	2.84972e-05	3.52598e-06	1.14168e-05	2.82224e-06	400.38	5.66
Cluster_1973	6.83222e-06	1.55915e-05	4.5033e-06	6.18457e-06	4.56446e-06	5.35219e-06	7.60985e-06	9.04689e-05	6.49056e-06	2.75884e-05	4.95715e-05	3.26565e-05	401.2	1.5
Cluster_1974	0.000214957	0.000267757	0.000143934	0.000136741	9.29475e-05	0.000116987	9.08503e-05	7.77449e-05	0.000111946	0.000239184	0.000224885	0.000251669	401.27	4.86
Cluster_1975	0.000147185	6.27923e-05	0.000141591	0.000121601	8.39588e-05	4.5323e-05	9.75993e-05	0.000144684	6.81589e-05	0.000105841	0.000119023	0.000131351	401.27	5.07
Cluster_1976	6.36346e-08	8.8056e-08	6.14355e-06	7.30131e-08	1.82905e-07	9.48328e-08	1.04277e-07	1.64076e-06	2.71175e-06	8.95242e-08	1.81066e-07	8.01275e-08	401.32	5.51
Cluster_1977	8.33238e-06	5.77181e-06	6.41687e-05	7.9247e-05	5.72815e-05	6.60114e-05	3.02563e-06	5.07252e-06	1.99798e-05	3.30804e-05	3.42963e-05	9.74324e-06	401.32	9.87
Cluster_1978	4.31946e-05	3.19789e-05	2.80742e-05	0.000128772	7.43075e-05	8.63428e-05	1.91756e-05	2.13071e-05	2.69763e-05	5.12051e-05	5.49505e-05	5.33738e-05	401.34	8.48
Cluster_1979	0.000113865	0.000117765	0.000106622	0.000342102	0.000263308	0.000304212	7.65825e-05	8.37798e-05	9.04357e-05	0.000159492	0.000173346	0.000151346	401.34	8.94
Cluster_1980	9.54518e-08	5.28336e-08	6.14355e-06	9.12664e-08	7.83877e-08	1.13799e-07	1.66844e-07	1.92037e-06	2.71175e-06	3.08674e-07	4.02124e-07	1.40223e-07	401.33	5.51
Cluster_1981	1.8248e-05	7.83446e-06	1.38279e-05	2.71612e-05	2.20943e-05	1.68571e-05	9.74166e-06	1.24493e-05	1.77425e-05	1.35008e-07	1.17864e-05	1.10816e-05	402.36	6.91
Cluster_1982	1.43178e-07	3.52224e-08	1.39468e-07	9.12664e-08	7.83877e-08	7.58662e-08	1.45988e-07	4.07573e-08	3.66207e-08	8.10048e-08	7.90063e-06	1.53469e-05	402.37	12.29
Cluster_1983	2.90017e-05	3.22316e-05	4.65467e-05	3.36357e-05	5.45838e-05	3.02092e-05	3.818e-05	3.6853e-05	3.6867e-05	4.34993e-05	4.57594e-05	4.46712e-05	403.18	8.22
Cluster_1985	1.4489e-05	2.96896e-05	1.11574e-07	9.12664e-08	4.42556e-05	2.46561e-05	2.49635e-05	1.34538e-05	1.25008e-05	6.65533e-05	0.000212872	1.36812e-05	403.31	4.81
Cluster_1986	4.99574e-05	4.03607e-05	1.11574e-07	3.72095e-05	4.97289e-05	2.116e-05	2.27512e-05	1.01893e-07	1.46483e-07	4.81343e-05	4.94398e-05	5.18427e-05	403.28	5.65
Cluster_1987	1.1136e-07	1.23278e-07	8.36806e-08	1.46026e-07	2.35163e-07	1.13799e-07	1.45988e-07	6.1136e-08	9.15518e-08	8.10048e-08	1.09905e-07	1.80287e-07	403.3	5.83
Cluster_1988	3.27576e-05	1.53515e-05	2.51042e-07	3.41676e-05	2.02174e-05	2.13063e-05	1.25133e-07	1.60788e-05	1.54687e-05	2.16013e-07	2.33517e-05	2.61306e-05	403.29	5.94
Cluster_1989	1.90194e-05	2.25841e-05	2.39664e-05	3.65066e-08	7.83877e-08	1.13799e-07	1.04277e-07	1.42651e-07	7.32414e-08	4.10748e-05	3.4604e-05	5.00318e-05	403.29	6.23
Cluster_1990	3.28005e-05	2.85698e-05	4.1344e-05	3.33648e-05	4.91571e-05	3.25552e-05	4.00261e-05	3.1453e-05	3.3875e-05	2.65464e-05	2.91389e-05	2.68578e-05	403.3	7.39
Cluster_1991	3.18173e-08	1.23278e-07	1.67361e-07	0.0001264	9.29136e-05	0.000102555	1.02607e-05	8.09772e-06	6.15469e-06	1.89011e-07	1.53866e-07	5.17959e-06	403.36	10.67
Cluster_1992	1.40227e-06	1.79747e-06	6.74491e-06	9.83308e-07	4.76361e-06	2.99418e-06	2.35267e-06	3.61832e-06	2.90822e-06	3.9628e-07	3.81138e-07	6.33949e-06	404.31	7.6
Cluster_1993	1.66167e-06	8.02732e-07	1.49798e-06	1.20385e-06	1.9558e-06	2.78141e-06	1.67292e-06	6.43746e-07	7.32414e-08	1.6201e-07	1.09905e-07	6.00956e-08	404.31	10.47
Cluster_1994	6.02328e-05	1.36794e-05	1.95956e-05	4.87272e-05	3.76892e-05	4.89218e-05	4.43607e-05	2.52502e-05	2.19321e-05	8.21642e-06	7.05996e-06	4.98805e-06	404.33	12.14
Cluster_1995	0.00134824	0.0016997	0.00283299	0.0017917	0.00275004	0.00196369	0.00213647	0.00193746	0.0018797	0.00245307	0.001913	0.00172103	404.39	13.81
Cluster_1996	1.43178e-07	5.28336e-08	1.02125e-05	5.47599e-08	1.51509e-06	3.10415e-06	1.17973e-07	6.62594e-07	3.99546e-06	9.23035e-06	1.02811e-05	1.20191e-07	405.24	9.75
Cluster_1997	6.36346e-08	1.58501e-07	9.34219e-06	3.44371e-07	1.04517e-07	9.48328e-08	2.1555e-06	6.1136e-08	4.98491e-07	9.69359e-06	8.18014e-06	1.40223e-07	405.24	10.14
Cluster_1998	3.18173e-08	8.8056e-08	1.10039e-05	1.46026e-07	2.09034e-07	1.71523e-06	3.47064e-08	6.1136e-08	1.84611e-06	3.73705e-06	7.00836e-06	1.40223e-07	405.24	10.28
Cluster_1999	2.37371e-05	2.5597e-05	1.19583e-05	1.43628e-05	5.4574e-06	8.33332e-06	9.24134e-06	8.94607e-06	1.0265e-05	3.35987e-05	3.58232e-05	3.56585e-05	405.3	5.08
Cluster_2000	1.9802e-06	1.58501e-07	3.49481e-07	7.30131e-08	6.83596e-07	3.83449e-07	4.17109e-08	1.01964e-06	1.64612e-07	4.91602e-07	2.13608e-06	4.33949e-07	406.19	8.19
Cluster_2001	1.27269e-07	1.23278e-07	1.06126e-06	1.27773e-07	2.09034e-07	5.68997e-08	4.17109e-08	4.07573e-08	3.66207e-08	2.16013e-07	1.2709e-06	1.00159e-07	406.22	6.83
Cluster_2002	1.743e-05	1.57404e-05	9.42757e-06	1.76343e-05	1.39872e-05	1.96026e-05	1.96176e-05	3.50621e-05	2.66438e-05	9.5859e-06	3.59021e-06	1.32214e-05	406.25	7.07
Cluster_2003	0.000195593	0.000321237	0.000223913	0.000428415	0.000291475	0.000373668	0.000426071	0.000342651	0.000456622	0.000261432	0.000301583	0.000290324	406.33	2.33
Cluster_2004	1.26713e-05	3.54879e-08	0.000111386	6.99492e-06	6.22152e-06	2.14326e-05	5.23624e-07	6.56932e-06	3.88913e-05	7.77992e-05	6.39195e-05	1.04404e-05	407.2	9.06
Cluster_2005	1.01382e-05	1.4089e-07	0.000116256	2.88391e-06	5.76686e-06	2.67327e-05	1.87699e-07	8.25222e-06	3.60424e-05	5.86941e-05	5.97308e-05	1.09941e-05	407.2	9.17
Cluster_2006	1.1218e-05	1.05667e-07	0.000102909	5.13413e-06	6.1225e-06	1.88886e-05	1.45988e-07	1.02387e-05	3.35883e-05	6.49395e-05	8.12974e-05	1.29472e-05	407.2	9.33
Cluster_2007	1.43178e-07	1.23278e-07	6.59901e-07	5.47599e-08	7.83877e-08	7.58662e-08	1.45988e-07	1.42651e-07	3.66207e-08	1.69101e-06	6.59427e-08	1.20191e-07	407.22	5.94
Cluster_2008	1.27269e-07	1.23278e-07	1.25264e-06	8.84884e-07	1.82905e-07	1.32766e-07	1.87699e-07	6.1136e-08	5.46965e-07	1.6201e-07	1.97828e-07	6.00956e-08	407.22	7.89
Cluster_2009	9.98569e-08	1.05667e-07	1.67361e-07	9.12664e-08	2.09034e-07	1.13799e-07	1.45988e-07	1.01893e-07	3.66207e-08	1.6201e-07	3.34817e-07	1.80287e-07	407.22	7.31
Cluster_2010	4.57937e-06	3.09063e-06	8.96299e-07	2.29448e-07	1.10016e-05	5.68997e-08	8.56662e-06	4.07573e-08	9.15518e-08	2.01196e-05	2.25366e-05	2.44498e-05	407.28	4.06
Cluster_2011	1.38124e-05	1.43013e-05	5.22203e-05	6.24812e-06	3.93464e-06	1.47318e-05	7.19054e-06	3.69002e-05	2.01198e-05	3.84173e-05	6.54353e-05	3.96903e-05	408.25	1.63
Cluster_2012	1.88876e-06	7.42814e-07	8.36806e-08	1.26787e-06	1.78496e-06	2.87981e-06	1.87699e-07	1.42651e-07	5.73185e-07	1.89011e-07	1.53866e-07	6.00956e-08	408.23	5.16
Cluster_2013	1.53327e-06	3.52224e-08	1.39468e-07	2.77801e-06	3.67349e-06	1.03599e-06	3.96646e-07	6.63202e-07	1.4702e-06	3.27595e-07	2.01462e-06	8.01275e-08	408.26	10.46
Cluster_2014	6.50184e-05	0.000124563	4.7166e-05	4.83391e-05	0.00017365	9.8199e-05	0.000113842	0.000144135	2.10799e-05	0.000259783	0.000386136	0.000103723	408.3	2.35
Cluster_2015	0.00188193	0.00147966	0.00153805	0.00125704	0.000675473	0.00106611	0.000532387	0.000591703	0.00077256	0.00146392	0.00159736	0.00155402	408.31	8.88
Cluster_2016	0.000624428	6.43999e-05	0.0065046	0.000177738	0.00028832	0.00166075	0.000120337	0.000508834	0.00340248	0.00171057	0.00458889	0.00068478	408.31	11.52
Cluster_2017	8.713e-05	5.86802e-05	2.83852e-05	0.000110648	8.51854e-05	0.000105785	0.000219557	0.000273355	0.00012291	0.000329455	0.000239904	8.82684e-05	408.31	6.77
Cluster_2018	0.000112158	6.9332e-05	5.05776e-05	0.000167033	0.000155898	0.000105502	0.000188261	0.000190848	8.77415e-05	0.000290042	0.000184296	9.31355e-05	408.31	7.24
Cluster_2019	0.000168067	8.8695e-05	0.000202959	0.00023225	0.000263571	0.000331436	0.000395345	0.000318474	0.000450431	0.000375607	0.000274177	0.000272614	408.94	1.63
Cluster_2020	5.31751e-05	5.97126e-05	5.49897e-05	6.28598e-05	7.73048e-05	6.87727e-05	1.73562e-05	4.14436e-06	3.5327e-05	2.16013e-07	1.53866e-07	6.06355e-06	409.03	5.05
Cluster_2021	0.0171741	0.017783	0.01826	0.0195879	0.0231582	0.0190927	0.0180704	0.0158235	0.0178848	0.00888688	0.0101517	0.0122365	409.18	7.49
Cluster_2022	0.000135569	0.000118806	0.000428267	0.000219848	0.000706804	0.000276526	0.000120634	0.000154275	0.000121921	0.000431783	0.000574527	0.000482648	409.18	7.74
Cluster_2023	0.000264677	0.000207683	7.59858e-05	0.000199154	9.29892e-05	0.000216279	0.000310491	0.000440062	0.000344093	8.19617e-05	0.000104068	9.33292e-05	409.18	7.89
Cluster_2024	0.000188323	0.000165474	0.000172614	0.000204794	0.000220899	0.000201526	0.000262984	0.000272509	0.000230923	0.000131897	0.000162573	0.000164267	409.18	8.1
Cluster_2025	0.000103192	0.000136957	0.000107052	0.000137355	0.000189221	0.000132459	0.000177676	0.000127748	0.000150373	6.61018e-05	0.000112608	0.000135939	409.18	8.36
Cluster_2026	8.14371e-05	8.0508e-05	6.37175e-05	7.76788e-05	6.37353e-05	6.0837e-05	6.70253e-05	6.04187e-05	6.25773e-05	4.0516e-05	5.52924e-05	5.89265e-05	409.18	8.73
Cluster_2027	3.90567e-05	3.90956e-05	3.73571e-05	4.7957e-05	5.73425e-05	5.92857e-05	5.18468e-05	4.90007e-05	3.9872e-05	2.46724e-05	3.27862e-05	2.99055e-05	409.19	9.23
Cluster_2028	5.9318e-05	5.62577e-05	3.19907e-06	6.6649e-05	4.43498e-05	6.55761e-05	0.000104362	7.96327e-05	7.29987e-05	8.10048e-08	1.45648e-05	2.92357e-05	409.18	9.49
Cluster_2029	5.70128e-05	4.92723e-05	2.23148e-07	5.04344e-05	2.93889e-05	6.00377e-05	7.47233e-05	7.8745e-05	7.02126e-05	1.35008e-07	1.09905e-07	9.58735e-06	409.18	9.7
Cluster_2030	4.24822e-05	8.65121e-06	3.16415e-05	2.50273e-05	3.35171e-05	2.17426e-05	4.43743e-05	5.27494e-05	3.21046e-05	7.60274e-05	4.67965e-05	3.75312e-05	409.95	1.55
Cluster_2031	5.17129e-05	7.57401e-05	5.2559e-05	6.17883e-05	5.92185e-05	6.70441e-05	4.52125e-05	2.40642e-05	5.69052e-05	2.69157e-06	1.79016e-06	8.00907e-06	410.18	2.89
Cluster_2032	0.000101049	0.000141139	0.000160349	0.000167015	0.00026861	0.000187869	6.87081e-05	3.86356e-05	0.000100295	2.3998e-05	2.80286e-05	4.59252e-05	410.18	4.21
Cluster_2033	0.000285959	0.000474214	0.000239931	0.000271619	0.000198772	0.000241942	0.00016395	6.77543e-05	0.000203005	1.39419e-05	1.61778e-05	2.16119e-05	410.18	1.8
Cluster_2034	0.000135392	0.000180788	8.78025e-05	0.000137895	0.000126858	0.00016709	0.000161369	0.000145647	0.000156122	8.92505e-05	9.99519e-05	0.000120425	410.33	10.56
Cluster_2035	1.45364e-06	1.21444e-06	8.36806e-08	8.21156e-07	1.82905e-07	1.51732e-07	1.04277e-07	1.63029e-07	5.49311e-08	1.6201e-07	6.59427e-08	1.00159e-07	410.33	4.85
Cluster_2036	5.83704e-05	4.23599e-05	4.27522e-05	5.26729e-05	5.18147e-05	5.3117e-05	6.15508e-05	9.56133e-05	5.12896e-05	2.12865e-05	2.86947e-05	4.16256e-05	410.41	11.94
Cluster_2037	2.72877e-05	2.38373e-05	2.08884e-05	2.89931e-05	2.83182e-05	2.32524e-05	2.24199e-05	2.03311e-05	2.23448e-05	2.89054e-06	7.47816e-06	1.34659e-05	410.43	7.49
Cluster_2038	3.06754e-05	2.87469e-05	4.73208e-05	3.39467e-05	5.48198e-05	3.75891e-05	3.27952e-05	2.46844e-05	2.69018e-05	2.77457e-05	2.51608e-05	2.2952e-05	411.43	10.38
Cluster_2039	9.46654e-05	1.8916e-05	2.25782e-05	9.45622e-05	9.63863e-05	0.00012945	8.51905e-05	4.06287e-05	5.16213e-05	1.19127e-05	1.4231e-05	1.53369e-05	411.43	12.14
Cluster_2040	4.29127e-05	4.89438e-05	3.17969e-05	4.49778e-05	3.67954e-05	2.99898e-05	4.47708e-05	5.78864e-05	4.98847e-05	2.71295e-05	3.70521e-05	3.93426e-05	412.33	2.1
Cluster_2042	0.000568737	0.000644583	0.00109474	0.000680457	0.000875786	0.000689796	0.000703056	0.000698583	0.000587316	0.00106006	0.000886174	0.000727027	413.27	8.87
Cluster_2043	3.18173e-08	3.37894e-05	1.67361e-07	3.2269e-05	4.65292e-05	3.26199e-05	6.25664e-08	1.83408e-07	4.02796e-05	2.43015e-07	4.27594e-05	4.22066e-05	413.27	9.5
Cluster_2044	3.0927e-05	3.44875e-05	6.86795e-05	3.8998e-05	5.58351e-05	3.68142e-05	5.05574e-05	5.21146e-05	3.4244e-05	7.02649e-05	6.30173e-05	5.89684e-05	413.27	9.69
Cluster_2045	3.97188e-05	3.01625e-05	6.49479e-05	3.83116e-05	4.36223e-05	3.46281e-05	3.16656e-05	3.38727e-05	2.7029e-05	5.64252e-05	5.68004e-05	4.44728e-05	413.27	10.28
Cluster_2046	3.76054e-05	2.90742e-05	4.14375e-05	3.80105e-05	6.00173e-05	4.32922e-05	4.17038e-05	3.79053e-05	3.23239e-05	4.74692e-05	5.33328e-05	4.68221e-05	413.27	10.48
Cluster_2047	6.04022e-05	3.52224e-08	0.000175976	3.07289e-05	4.30563e-05	9.28909e-05	2.62872e-05	6.91754e-05	0.000113034	0.000140555	0.000123147	7.0961e-05	413.27	11.52
Cluster_2048	1.38746e-05	1.88727e-05	2.03067e-05	1.72884e-05	2.05385e-05	1.24401e-05	1.8948e-05	1.86841e-05	2.01786e-05	2.28373e-05	1.70911e-05	1.8699e-05	413.27	13.55
Cluster_2049	1.71401e-06	1.22881e-07	2.23148e-07	3.78956e-06	1.56775e-07	1.51732e-07	4.90583e-06	5.42327e-06	7.40746e-06	0.000256532	0.000239755	0.000264243	413.32	7.41
Cluster_2050	0.000173659	0.000145568	8.0165e-05	0.000178935	0.000141994	0.000177238	0.000201829	0.00025543	0.000200773	4.15886e-05	0.00010945	0.000117084	413.45	8.01
Cluster_2051	3.86208e-05	2.23969e-06	0.000192395	9.07256e-06	1.00654e-05	6.26214e-05	3.38487e-06	2.23383e-05	8.41963e-05	9.93255e-05	0.000153614	2.86434e-05	414.3	10.73
Cluster_2052	1.27269e-07	5.28336e-08	5.92472e-05	5.47599e-08	5.22584e-08	2.0792e-05	1.04277e-07	2.87454e-05	2.93817e-05	3.96551e-05	4.48076e-05	2.18919e-05	414.3	9.17
Cluster_2053	1.27269e-07	8.8056e-08	5.49081e-05	7.30131e-08	1.56775e-07	2.01145e-05	1.04277e-07	1.22272e-07	2.08958e-05	2.84888e-05	3.65843e-05	6.00956e-08	414.3	9.32
Cluster_2054	8.18966e-06	1.58501e-07	4.54607e-05	3.30932e-07	7.83877e-08	2.07682e-05	2.6181e-07	1.87947e-06	2.25235e-05	2.24604e-05	3.51343e-05	3.26329e-06	414.3	10.97
Cluster_2055	6.65902e-06	4.48687e-07	4.02901e-05	1.46026e-07	1.32084e-06	1.96755e-05	8.34218e-08	1.09009e-06	1.97299e-05	1.85164e-05	2.53045e-05	6.19436e-06	414.3	11.07
Cluster_2056	5.88154e-06	4.48687e-07	3.42029e-05	1.68455e-06	2.09034e-07	1.27925e-05	1.66844e-07	3.99201e-06	1.75343e-05	1.55071e-05	4.01938e-05	4.33501e-06	414.3	11.22
Cluster_2057	6.36346e-08	8.8056e-08	1.20196e-05	1.46026e-07	1.82905e-07	5.68997e-08	1.45988e-07	1.01893e-07	3.51548e-06	7.54838e-06	4.39618e-08	8.01275e-08	414.3	8.04
Cluster_2058	3.85698e-08	5.28336e-08	5.62657e-05	1.27773e-07	1.56775e-07	5.4472e-06	1.25133e-07	8.67856e-07	1.47037e-05	3.3522e-05	1.74331e-05	1.27509e-06	414.3	7.84
Cluster_2059	2.4656e-05	0.000156211	5.11691e-07	3.51462e-05	0.000142342	0.000149946	4.86103e-05	0.000171181	1.2087e-05	0.000182383	9.7506e-05	0.000114692	414.29	1.82
Cluster_2061	3.18173e-08	1.4089e-07	0.000304096	9.12664e-08	1.56775e-07	5.68997e-08	4.17109e-08	4.07573e-08	0.000111751	1.89011e-07	1.75847e-07	1.40223e-07	415.23	8.55
Cluster_2062	8.50664e-07	1.12971e-06	3.89114e-05	5.6266e-06	1.82905e-07	8.14007e-06	4.17109e-08	6.59316e-08	1.98936e-05	2.52551e-05	1.3615e-05	2.83714e-06	415.3	8.79
Cluster_2063	1.1136e-07	7.04448e-08	0.000276389	1.46026e-07	1.82905e-07	7.58662e-08	1.04277e-07	6.1136e-08	9.96243e-05	2.43015e-07	1.97828e-07	1.00159e-07	415.23	8.57
Cluster_2064	2.68898e-05	6.51706e-06	1.18357e-05	2.60132e-05	3.27565e-05	4.03907e-05	1.1812e-05	1.70129e-05	4.70094e-06	8.83892e-06	6.79371e-06	8.81932e-06	415.36	9.02
Cluster_2065	8.11391e-06	1.70021e-05	8.90701e-06	1.9345e-05	1.38037e-05	1.71326e-05	2.2228e-05	1.95066e-05	2.17458e-05	1.5884e-05	2.22729e-05	1.48824e-05	415.31	5.27
Cluster_2066	4.10342e-05	5.96591e-05	2.82596e-05	4.80265e-05	3.62962e-05	5.46473e-05	6.62429e-07	4.07573e-08	1.65278e-05	2.16013e-07	6.59427e-08	1.80287e-07	416.13	1.96
Cluster_2067	4.9371e-06	8.54449e-06	4.62385e-06	1.22933e-05	8.89786e-06	1.40303e-05	6.40058e-06	3.17276e-06	8.38727e-06	5.19199e-06	6.74971e-06	3.98293e-06	416.32	1.5
Cluster_2068	2.06065e-05	2.39582e-05	9.42131e-05	3.5297e-05	7.04117e-05	7.14717e-05	4.37602e-05	0.000255509	6.08945e-05	4.59421e-05	5.75152e-05	0.000182441	416.37	9.12
Cluster_2069	5.80287e-05	7.09696e-05	3.94028e-05	3.38864e-05	2.11898e-05	3.22916e-05	2.00198e-05	1.88108e-05	2.61161e-05	7.21977e-05	7.09403e-05	7.37952e-05	417.24	4.85
Cluster_2070	4.1178e-05	1.54944e-05	3.67798e-05	2.95881e-05	2.14158e-05	1.38002e-05	2.62134e-05	3.65536e-05	2.02356e-05	3.06096e-05	3.80776e-05	3.25552e-05	417.24	5.04
Cluster_2071	5.50713e-06	1.34992e-05	1.11574e-07	6.65541e-06	2.63007e-05	1.28912e-05	1.73669e-05	7.99618e-06	1.09862e-07	3.9996e-05	0.00015637	5.03231e-06	417.32	5.37
Cluster_2072	6.99212e-06	1.38151e-05	8.36806e-08	2.36207e-06	2.17859e-05	9.45596e-06	1.43502e-05	3.88509e-06	7.32414e-08	3.50735e-05	0.000143297	2.0061e-06	417.32	5.53
Cluster_2073	4.58334e-06	1.1119e-05	5.57871e-08	2.64729e-06	1.96024e-05	1.3075e-05	1.28205e-05	5.88484e-06	1.46483e-07	3.17346e-05	0.000146123	4.02313e-06	417.32	5.72
Cluster_2074	2.34745e-05	2.24384e-05	1.43838e-05	2.13643e-05	1.41467e-05	1.65456e-05	1.55457e-05	1.70071e-05	1.70569e-05	3.65292e-05	4.60974e-05	4.44667e-05	417.34	7.87
Cluster_2075	3.24149e-05	0.000101765	2.33246e-05	4.62532e-05	0.000120994	0.000106457	4.85429e-05	0.00013488	3.46147e-05	0.00015643	9.11395e-05	9.86223e-05	419.24	1.85
Cluster_2078	0.00012104	0.000232709	0.000243197	0.000109614	0.000279037	0.000129819	0.000245206	0.000155143	0.000158181	0.000343046	0.000239757	0.000195494	419.32	10.36
Cluster_2079	6.36346e-08	7.27829e-05	8.36806e-08	1.46026e-07	7.83877e-08	1.32766e-07	8.01017e-05	8.15146e-08	1.28173e-07	2.43015e-07	6.59427e-08	6.00956e-08	419.32	10.55
Cluster_2080	7.35274e-05	0.00011274	2.51042e-07	9.03079e-05	0.000132535	0.00010546	0.000207842	1.42651e-07	8.67553e-05	1.89011e-07	1.09905e-07	6.00956e-08	419.32	10.73
Cluster_2081	3.18173e-08	1.58501e-07	1.95255e-07	5.47599e-08	1.30646e-07	1.13799e-07	1.45988e-07	1.83408e-07	1.28173e-07	1.6201e-07	1.09905e-07	6.00956e-08	419.32	10.87
Cluster_2082	1.27269e-07	3.52224e-08	2.51042e-07	1.27773e-07	7.83877e-08	1.70699e-07	6.25664e-08	8.15146e-08	9.15518e-08	1.6201e-07	1.09905e-07	1.20191e-07	419.32	11.08
Cluster_2084	7.24954e-05	7.09943e-05	6.94818e-05	8.76223e-05	7.78181e-05	8.96795e-05	9.16487e-05	6.72033e-05	9.76674e-05	6.22093e-05	5.25085e-05	8.25747e-05	419.35	16.51
Cluster_2086	1.27269e-07	5.28336e-08	2.23148e-07	7.12913e-05	1.04517e-07	1.13799e-07	6.25664e-08	1.63029e-07	4.99052e-06	5.40032e-08	1.75847e-07	8.01275e-08	420.33	2.13
Cluster_2088	5.30234e-05	3.52224e-08	1.67361e-07	4.03519e-05	1.82905e-07	5.68997e-08	1.66844e-07	8.15146e-08	3.66207e-08	8.10048e-08	4.87832e-05	4.00638e-08	420.32	4.67
Cluster_2089	6.81126e-05	0.000130828	1.95255e-07	7.91659e-05	0.000240987	0.000118325	0.000145695	7.15444e-05	7.32414e-08	0.000339836	0.00116032	1.60255e-07	420.33	4.81
Cluster_2090	1.1136e-07	1.05667e-07	8.36806e-08	3.65066e-08	0.000100306	1.32766e-07	4.17109e-08	4.07573e-08	1.09862e-07	2.43015e-07	1.75847e-07	1.80287e-07	420.33	4.95
Cluster_2091	9.39717e-05	0.000126145	1.95255e-07	0.000238022	0.000117712	0.000138441	9.10599e-05	9.32919e-05	0.000103178	5.40032e-08	0.000113351	9.96295e-05	420.33	5.15
Cluster_2096	0.000148364	0.000146982	0.000204305	0.000157983	0.000206645	0.000159259	0.000155224	0.000155326	0.000145978	6.58869e-05	0.000104528	0.000119186	420.33	7.39
Cluster_2097	0.000114463	0.000117939	0.000167941	0.000125578	0.000143448	0.000121786	0.000113913	0.000111259	0.000110824	1.89011e-07	7.74879e-05	8.61991e-05	420.33	7.6
Cluster_2098	1.27269e-07	5.28336e-08	7.57487e-05	9.12664e-08	1.82905e-07	1.32766e-07	8.34218e-08	5.72926e-05	4.97926e-05	7.43839e-05	6.59472e-05	1.40223e-07	420.33	7.72
Cluster_2099	4.29693e-05	4.85972e-05	2.23148e-07	3.65066e-08	6.05547e-05	4.96297e-05	4.79013e-05	6.40557e-05	4.19119e-05	1.08006e-07	5.61906e-05	1.80287e-07	420.33	7.91
Cluster_2100	7.95432e-08	1.58501e-07	1.11574e-07	1.6428e-07	1.56775e-07	1.13799e-07	1.45988e-07	5.78154e-05	1.09862e-07	1.6201e-07	1.75847e-07	1.20191e-07	420.33	8.1
Cluster_2102	1.43178e-07	3.81517e-05	8.36806e-08	7.30131e-08	2.35163e-07	9.48328e-08	1.66844e-07	1.22272e-07	9.15518e-08	1.6201e-07	1.75847e-07	6.2227e-05	420.33	8.73
Cluster_2103	9.54518e-08	3.85179e-05	1.67361e-07	1.6428e-07	5.22584e-08	1.70699e-07	1.25133e-07	1.83408e-07	1.64793e-07	6.17407e-05	5.93822e-05	5.01931e-05	420.33	9
Cluster_2105	4.78351e-05	5.56164e-05	1.39468e-07	5.37664e-05	8.17397e-05	6.02272e-05	5.32117e-05	1.63029e-07	4.56371e-05	2.16013e-07	7.54224e-05	6.17979e-05	420.33	9.49
Cluster_2106	4.97096e-05	6.04052e-05	8.03468e-05	6.41516e-05	0.000121112	6.98744e-05	8.52258e-05	6.8662e-05	6.41821e-05	0.00010954	9.09504e-05	7.73673e-05	420.33	9.69
Cluster_2107	1.90394e-05	1.4089e-07	3.33602e-05	3.48115e-05	3.10395e-05	1.70699e-07	2.9601e-05	6.1136e-08	3.29502e-05	8.10048e-08	1.97828e-07	1.40223e-07	420.33	11.22
Cluster_2112	5.77731e-05	5.89386e-05	7.96609e-05	6.32565e-05	8.00399e-05	5.67172e-05	6.92574e-05	7.38043e-05	5.63689e-05	8.65311e-05	7.82264e-05	7.02618e-05	420.33	13.54
Cluster_2113	5.76111e-05	5.94884e-05	9.08089e-05	5.93893e-05	8.29706e-05	6.06648e-05	7.19036e-05	6.76972e-05	5.47624e-05	6.71412e-05	5.64552e-05	5.73038e-05	420.33	14.68
Cluster_2114	2.15573e-05	1.05667e-07	1.11574e-07	2.89071e-05	4.69456e-05	2.21514e-05	3.79113e-05	2.85651e-05	3.10514e-05	1.08006e-07	2.56019e-05	2.53924e-05	420.33	16.42
Cluster_2117	3.18173e-08	5.28336e-08	8.36806e-08	1.6428e-07	1.30646e-07	5.68997e-08	1.87699e-07	1.83408e-07	3.66207e-08	8.10048e-08	4.39618e-08	1.66769e-05	420.33	17.35
Cluster_2119	6.36346e-08	7.04448e-08	9.5746e-06	6.26701e-06	2.09034e-07	5.24937e-06	4.17109e-08	1.63029e-07	5.49311e-08	7.76601e-06	9.24696e-06	1.00159e-07	420.33	18.08
Cluster_2122	4.77259e-08	1.4089e-07	2.23148e-07	9.12664e-08	1.82905e-07	9.48328e-08	1.66844e-07	4.07573e-08	5.95239e-06	5.40032e-08	8.79236e-08	6.00956e-08	420.33	21.83
Cluster_2124	4.77259e-08	1.92052e-06	8.36806e-08	1.6428e-07	3.91818e-06	2.28129e-06	5.03415e-06	1.96187e-06	9.15518e-08	2.7234e-06	1.53866e-07	1.90474e-06	420.33	24.54
Cluster_2125	1.29723e-05	1.22751e-05	3.05727e-06	2.71838e-05	2.9945e-05	3.83094e-05	8.31131e-05	7.18946e-05	8.12844e-05	3.7909e-05	5.01959e-05	2.7491e-05	421	1.44
Cluster_2126	8.60651e-07	1.05667e-07	1.38553e-05	1.6428e-07	2.35163e-07	7.98426e-07	1.45988e-07	3.79524e-07	4.15133e-07	7.20423e-07	5.75164e-06	1.20191e-07	421.22	10.03
Cluster_2127	3.18173e-08	1.58501e-07	1.11574e-07	1.0952e-07	5.22584e-08	1.70699e-07	0.000669471	1.01893e-07	3.66207e-08	1.08006e-07	1.97828e-07	1.80287e-07	421.3	10.63
Cluster_2128	0.000233783	0.000242192	0.000152178	0.000207951	0.000241849	0.000314404	0.000212398	0.000255858	0.000244491	0.000172751	0.000153258	0.000169622	421.32	1.73
Cluster_2129	2.90193e-06	1.82514e-06	2.51042e-07	9.80517e-07	1.14085e-06	2.9578e-06	8.58137e-07	3.02428e-06	1.53963e-06	7.73002e-07	3.65423e-06	2.58644e-06	421.35	1.47
Cluster_2132	1.78056e-05	4.91296e-05	7.11191e-06	1.27265e-05	3.62041e-06	1.42758e-05	1.43565e-05	8.43344e-06	1.5994e-05	8.10048e-08	1.53866e-07	1.03697e-06	421.91	1.6
Cluster_2133	1.78056e-05	4.91296e-05	7.11191e-06	1.27265e-05	3.62041e-06	1.42758e-05	1.43565e-05	8.43344e-06	1.5994e-05	3.22938e-08	5.9753e-07	1.07645e-06	421.91	1.6
Cluster_2134	7.95432e-08	1.23278e-07	1.11574e-07	1.06975e-06	1.82905e-07	5.68997e-08	1.87699e-07	1.83408e-07	7.32414e-08	1.08006e-07	4.39618e-08	4.00638e-08	422.22	10.13
Cluster_2135	2.0228e-05	2.19242e-05	2.53217e-05	3.98023e-05	5.80946e-05	6.08266e-05	6.48515e-05	7.20104e-05	4.47233e-05	5.21908e-05	5.05407e-05	5.93346e-05	422.27	2.41
Cluster_2136	8.98731e-07	1.4089e-07	2.77663e-07	2.35039e-06	1.56775e-07	4.85447e-07	8.34218e-08	1.12424e-06	7.32414e-08	1.89011e-07	1.15494e-06	1.46267e-06	422.33	10.47
Cluster_2137	5.8696e-06	7.2487e-06	0.000382583	9.20442e-06	1.37058e-06	5.48722e-06	2.83275e-06	2.73342e-06	0.000192795	1.59049e-06	1.75693e-06	6.17164e-06	422.33	8.55
Cluster_2138	2.30268e-05	2.67084e-05	1.64384e-05	1.24647e-05	5.64081e-06	9.65885e-06	1.07414e-05	7.83644e-06	8.37984e-06	3.12599e-05	3.50067e-05	3.29229e-05	422.33	5.08
Cluster_2139	4.74978e-05	2.54983e-05	2.92965e-05	3.92386e-05	2.12784e-05	1.8097e-05	1.4443e-05	2.25037e-05	1.34851e-05	1.38868e-05	1.92084e-05	2.04045e-05	422.33	5.3
Cluster_2140	6.00982e-05	6.90388e-05	8.49723e-05	5.23479e-05	4.37032e-05	3.95195e-05	3.91069e-05	3.64291e-05	4.04642e-05	8.61438e-05	7.06152e-05	6.33184e-05	422.33	8.88
Cluster_2141	1.58345e-05	1.09911e-05	9.73041e-06	1.10509e-05	2.18137e-05	8.33555e-06	3.93115e-05	1.9739e-05	3.5099e-06	6.04053e-06	7.23569e-06	1.65726e-05	423.31	2.7
Cluster_2142	3.2385e-05	2.85746e-05	1.89075e-05	3.17639e-05	2.52356e-05	3.24896e-05	4.11127e-05	3.79952e-05	4.04145e-05	1.70219e-05	2.13527e-05	2.23327e-05	423.39	10.63
Cluster_2143	0.000181302	0.000156931	8.66354e-05	0.000218133	0.000187737	0.000222725	0.000186188	0.000193895	0.000204656	4.47698e-05	6.49415e-05	6.9682e-05	423.43	6.01
Cluster_2144	4.94597e-05	5.15545e-05	3.2451e-05	5.02957e-05	4.07579e-05	4.26111e-05	5.22194e-05	7.26594e-05	5.9438e-05	3.2901e-05	3.67827e-05	3.74298e-05	424.19	1.9
Cluster_2145	2.20308e-05	1.12196e-05	1.27549e-05	2.93288e-05	1.3345e-05	2.35463e-05	2.59417e-05	2.40597e-05	2.46343e-05	7.83587e-06	9.20487e-06	1.871e-05	424.19	2.2
Cluster_2146	2.81943e-05	2.33408e-05	2.24474e-05	3.34977e-05	3.64614e-05	3.13212e-05	4.56338e-05	5.39535e-05	4.89014e-05	2.22768e-05	3.49535e-05	3.82873e-05	424.27	8.54
Cluster_2147	1.11315e-05	3.52224e-08	2.51042e-07	1.0952e-07	1.56775e-07	7.58662e-08	1.04277e-07	1.63029e-07	9.15518e-08	2.16013e-07	4.39618e-08	4.00638e-08	424.34	6.56
Cluster_2148	4.17345e-05	2.6486e-05	1.22568e-05	4.20095e-05	3.90422e-05	4.87638e-05	9.84117e-05	0.000121847	5.26492e-05	0.00016692	0.000109549	4.54293e-05	424.28	6.77
Cluster_2149	5.3057e-05	3.3346e-05	2.59253e-05	8.0012e-05	7.73118e-05	4.47949e-05	9.10167e-05	9.73572e-05	4.8966e-05	0.000139774	9.67021e-05	4.45124e-05	424.28	7.24
Cluster_2150	7.95432e-08	7.04448e-08	1.11574e-07	1.6428e-07	3.26212e-07	3.79331e-08	6.25664e-08	1.01893e-07	1.09862e-07	5.66265e-06	2.22426e-05	1.60255e-07	424.29	1.77
Cluster_2151	9.24876e-07	1.23278e-07	2.72256e-06	9.85588e-07	1.01982e-06	1.46552e-07	5.99252e-07	1.22272e-07	1.26792e-07	8.10048e-08	4.46598e-06	1.80287e-07	424.34	9.25
Cluster_2152	3.58989e-05	4.5176e-05	3.55276e-05	4.3648e-05	3.56676e-05	3.05653e-05	4.74445e-05	5.52172e-05	4.02598e-05	3.14061e-05	3.52129e-05	4.19915e-05	424.36	3.59
Cluster_2153	0.000105439	4.2092e-05	7.44033e-05	0.000112929	9.71993e-05	8.00323e-05	3.97476e-05	9.92847e-06	8.16263e-05	2.31744e-06	6.59427e-08	7.7766e-06	425.03	1.53
Cluster_2154	1.51418e-06	6.12087e-06	9.23765e-07	7.95778e-07	3.30758e-06	3.18525e-06	1.25133e-07	6.1136e-08	2.65338e-07	5.40032e-08	8.79236e-08	1.20191e-07	425.2	4.2
Cluster_2155	6.8217e-05	8.89197e-05	4.49832e-05	4.18772e-05	1.84834e-05	2.81988e-05	2.62559e-05	1.81586e-05	3.0229e-05	9.44644e-05	0.000103085	9.80616e-05	425.28	4.48
Cluster_2156	8.76782e-05	4.54396e-05	7.02986e-05	7.85043e-05	4.95493e-05	3.54189e-05	4.15895e-05	5.20708e-05	3.70494e-05	5.35173e-05	7.45768e-05	6.04803e-05	425.27	4.69
Cluster_2157	4.38756e-05	4.01219e-05	4.59651e-05	3.48481e-05	3.29189e-05	3.16793e-05	2.4913e-05	1.90531e-05	2.26697e-05	4.18298e-05	4.28351e-05	4.38098e-05	425.29	8.88
Cluster_2158	3.95297e-06	6.4828e-06	2.19542e-06	4.45401e-06	3.18368e-06	5.1484e-06	5.93375e-06	1.73815e-06	1.81698e-06	2.11889e-06	3.80653e-07	2.83485e-06	425.36	11.78
Cluster_2159	2.59523e-05	3.55047e-05	3.28265e-05	2.62917e-05	3.34229e-05	3.27845e-05	1.91967e-05	1.2902e-05	2.38867e-05	2.25809e-05	8.3143e-06	1.49602e-05	425.32	13.81
Cluster_2160	0.000133633	0.000121507	0.000106485	0.000135457	0.000132438	0.000126504	0.00014975	0.000223936	0.000134562	6.16843e-05	9.15618e-05	0.000105022	425.45	11.94
Cluster_2161	5.45214e-05	5.31198e-05	3.71081e-05	7.25864e-05	6.86187e-05	6.74234e-05	7.16835e-05	6.89441e-05	7.34269e-05	2.64133e-05	3.2854e-05	4.34675e-05	426.36	10.65
Cluster_2162	4.52135e-05	5.43393e-05	3.9989e-05	2.85091e-05	1.76385e-05	1.99126e-05	2.67372e-05	2.3237e-05	2.41525e-05	7.71691e-05	9.8914e-05	8.04645e-05	427.28	5.07
Cluster_2163	8.19517e-05	4.47471e-05	6.17176e-05	7.11791e-05	3.74162e-05	3.978e-05	3.37438e-05	3.98211e-05	3.40683e-05	3.54304e-05	4.46709e-05	4.46112e-05	427.28	5.3
Cluster_2164	1.00696e-05	1.60695e-06	6.0381e-05	6.11761e-06	3.54092e-06	6.59955e-06	4.59645e-06	7.05871e-06	3.78226e-05	8.30905e-06	3.30793e-06	9.61863e-06	427.31	2.42
Cluster_2165	0.000610116	1.23278e-07	5.36721e-05	9.8577e-05	6.36136e-05	0.00107347	6.25664e-08	0.000339277	7.32414e-08	0.00356426	0.00369394	0.000428326	427.38	11.98
Cluster_2167	1.64567e-06	1.47645e-06	5.57871e-08	2.20638e-06	3.13192e-07	1.29143e-06	1.45194e-06	1.40455e-06	3.66207e-08	2.16013e-07	1.74482e-06	1.14091e-07	428.3	4.34
Cluster_2168	1.27269e-07	1.23278e-07	2.23858e-06	7.30131e-08	1.04517e-07	9.48328e-08	1.45988e-07	1.83408e-07	4.44515e-07	8.10048e-08	2.30317e-06	6.00956e-08	428.32	10.03
Cluster_2169	9.53781e-07	3.51427e-08	8.32959e-06	4.90769e-07	2.23129e-06	9.3623e-07	5.89269e-07	1.94007e-06	1.45e-06	3.18045e-06	9.13244e-06	1.40223e-07	428.32	10.28
Cluster_2171	0.000323162	0.000332729	0.000566175	0.000325761	0.000367484	0.000318444	0.000302163	0.000307751	0.000267005	0.000531049	0.000467555	0.000393974	429.24	8.88
Cluster_2172	9.54518e-08	1.4089e-07	4.44708e-06	1.46026e-07	1.82905e-07	5.68997e-08	6.25664e-08	1.01893e-07	1.09862e-07	4.85057e-06	1.53866e-07	9.95069e-07	429.24	10.16
Cluster_2173	3.63112e-05	2.78563e-06	0.000246914	1.55094e-05	2.01606e-05	8.2863e-05	1.11342e-05	3.37494e-05	0.000135185	9.44606e-05	0.000190213	4.08182e-05	429.24	11.52
Cluster_2174	2.55117e-05	1.51081e-05	1.77996e-05	2.2014e-05	1.36739e-05	1.27521e-05	6.60217e-06	1.19066e-05	6.8844e-06	4.74631e-06	9.04788e-06	8.81068e-06	429.3	6.56
Cluster_2175	3.52407e-05	3.95136e-05	1.95987e-05	1.7961e-05	8.12417e-06	1.5491e-05	1.08686e-05	7.53782e-06	9.26657e-06	2.8152e-05	2.78303e-05	2.78247e-05	429.3	6.32
Cluster_2176	4.58157e-06	5.28336e-08	5.57871e-08	5.47599e-08	1.30646e-07	9.48328e-08	1.25133e-07	1.42651e-07	1.64793e-07	1.05234e-05	9.44744e-06	1.48814e-05	429.31	7.41
Cluster_2177	1.15631e-06	1.28027e-06	1.39468e-07	9.12664e-08	3.40306e-06	2.3175e-07	1.45988e-07	4.50199e-07	1.65866e-06	8.10048e-08	1.05475e-06	2.19097e-06	429.34	7.6
Cluster_2178	0.000281138	0.000219843	0.000191627	0.000184439	0.00011947	0.000158598	0.000150948	0.000158007	0.000182143	0.000269505	0.000282618	0.000312538	429.37	11.9
Cluster_2180	5.21558e-06	9.37021e-06	1.67361e-07	9.90567e-06	9.63859e-06	1.59443e-05	1.30646e-05	2.07578e-05	7.25868e-06	1.35008e-07	8.79236e-08	1.00159e-07	430.39	5.57
Cluster_2181	9.4427e-08	1.96624e-06	1.42312e-06	7.30131e-08	1.04517e-07	5.1764e-07	1.45988e-07	1.63029e-07	1.28173e-07	4.23198e-07	9.30789e-07	1.40223e-07	430.39	9.01
Cluster_2182	0.000110353	0.000114136	0.000218999	0.000130354	0.000171807	0.000125333	0.000145459	0.000148718	0.000126028	0.000181379	0.000169956	0.000155625	431.17	7.5
Cluster_2183	6.95175e-05	4.607e-05	2.24387e-05	0.000109	0.000132526	0.000168209	0.00022455	0.000272113	0.000145839	0.000287149	0.000198437	8.69572e-05	431.38	6.77
Cluster_2184	0.000107815	6.26999e-05	5.69302e-05	0.000204106	0.000271257	0.000180779	0.000228876	0.000231874	0.000137832	0.000300251	0.000189822	0.000106167	431.38	7.24
Cluster_2185	7.96169e-05	0.000104301	0.000152542	9.59866e-05	0.000142005	0.000147267	0.000109998	6.25343e-05	0.000143706	6.88918e-05	3.60701e-05	4.68785e-05	432.87	1.63
Cluster_2186	6.36346e-08	7.04448e-08	2.23148e-07	1.6428e-07	1.04517e-07	1.32363e-06	1.66844e-07	1.42651e-07	5.49311e-08	8.10048e-08	1.75847e-07	6.00956e-08	434.31	4.86
Cluster_2187	1.04535e-05	2.40739e-05	6.80414e-07	7.91881e-06	4.23715e-05	2.13688e-05	2.50257e-05	1.20571e-05	6.9362e-07	7.28942e-05	0.000251984	1.09024e-05	434.35	5.19
Cluster_2188	7.53858e-05	0.000126194	1.78443e-05	5.96149e-05	0.000232903	0.000130789	0.000138002	7.63303e-05	1.65484e-05	0.000350084	0.00117674	7.70664e-05	434.35	5.37
Cluster_2189	5.52402e-05	0.000111942	1.2329e-05	4.46809e-05	0.000190975	0.00010335	0.000133098	6.71102e-05	1.03699e-05	0.000292701	0.00107009	5.52659e-05	434.35	5.53
Cluster_2190	5.42052e-05	0.00011254	1.34471e-05	5.15497e-05	0.000166744	9.17621e-05	0.00012107	7.42606e-05	1.30011e-05	0.000264144	0.000946919	5.2197e-05	434.35	5.72
Cluster_2191	9.10143e-06	1.78685e-05	1.11574e-07	5.45311e-06	2.9747e-05	1.51239e-05	2.22047e-05	7.55973e-06	5.19562e-07	4.00623e-05	0.000162877	3.90393e-06	434.35	5.85
Cluster_2192	1.41488e-05	6.66633e-05	1.95255e-07	2.17178e-05	8.62132e-05	6.21709e-05	2.18063e-05	7.70034e-05	2.74572e-06	0.000122023	5.20537e-05	6.86568e-05	435.22	1.82
Cluster_2193	0.000132077	0.000226587	8.90545e-05	5.65728e-05	0.000177058	0.000160868	0.00014038	0.000455358	5.71051e-05	0.000323324	0.000438618	0.000346504	435.3	2.24
Cluster_2198	3.68365e-05	3.66142e-05	4.94436e-05	3.9383e-05	5.10615e-05	4.30372e-05	4.83016e-05	4.59847e-05	3.78008e-05	4.48356e-05	4.03623e-05	3.81056e-05	435.36	13.55
Cluster_2199	7.95432e-08	3.52224e-08	8.36806e-08	7.30131e-08	5.00117e-06	2.96295e-06	8.34218e-08	1.42651e-07	1.64793e-07	1.6201e-07	1.09905e-07	1.20191e-07	435.36	14.01
Cluster_2200	2.67014e-05	2.3745e-05	4.07365e-05	2.27125e-05	2.85261e-05	2.74482e-05	2.73022e-05	2.1622e-05	2.7023e-05	2.83438e-05	2.38707e-05	2.36012e-05	435.36	14.69
Cluster_2202	4.77259e-08	5.97982e-06	2.51042e-07	5.96074e-06	9.89163e-06	9.60672e-06	1.66844e-07	7.37868e-06	1.28173e-07	6.90343e-06	7.18935e-06	6.80651e-06	435.36	15.21
Cluster_2206	2.58869e-06	1.4089e-07	1.39468e-07	1.0952e-07	4.32991e-06	2.98751e-06	1.25133e-07	1.01893e-07	9.15518e-08	9.393e-06	4.98918e-06	5.17495e-06	435.36	16.25
Cluster_2208	7.95432e-08	7.04448e-08	2.51042e-07	7.09171e-07	2.15049e-06	5.90273e-07	1.25133e-07	1.01893e-07	7.32414e-08	1.89011e-07	2.29622e-06	1.39912e-06	435.36	17.59
Cluster_2209	1.46198e-06	1.23518e-06	1.95255e-07	2.47424e-07	1.27668e-06	2.55499e-06	6.91252e-07	6.1136e-08	1.32676e-06	1.13853e-06	1.52871e-06	7.32362e-07	435.36	17.96
Cluster_2211	6.36346e-08	3.52224e-08	1.10426e-06	3.92689e-08	2.5171e-06	7.58662e-08	1.32402e-06	7.7353e-07	3.66207e-08	5.09936e-06	2.72822e-07	3.40801e-06	435.36	18.12
Cluster_2212	1.27269e-07	2.22226e-06	1.11574e-07	9.39753e-07	6.16081e-07	9.48328e-08	2.15044e-06	4.14102e-07	4.05087e-07	1.89011e-07	2.66539e-07	1.00159e-07	435.36	18.31
Cluster_2213	1.26899e-06	2.54118e-07	1.67361e-07	1.50964e-06	5.22584e-08	1.32766e-07	4.17109e-08	2.65357e-06	3.66207e-08	2.16013e-07	6.59427e-08	6.44862e-07	435.36	19.72
Cluster_2214	1.43178e-07	1.23278e-07	1.95255e-07	1.79145e-06	3.98606e-06	2.14574e-06	1.04277e-07	1.01893e-07	1.86258e-06	1.35008e-07	2.1608e-06	1.60255e-07	435.36	20.16
Cluster_2215	1.1136e-07	1.4089e-07	8.36806e-08	7.30131e-08	7.83877e-08	1.70699e-07	8.28169e-06	1.42651e-07	9.15518e-08	2.43015e-07	1.53866e-07	8.01275e-08	436.34	10.7
Cluster_2218	3.18173e-08	1.23278e-07	7.75419e-05	9.12664e-08	2.35163e-07	9.48328e-08	1.25133e-07	1.22272e-07	3.11969e-05	8.10048e-08	8.79236e-08	1.00159e-07	436.34	8.55
Cluster_2219	0.000802812	0.000787756	0.00126048	0.00109558	0.00168187	0.00148587	0.000822483	0.00080824	0.000990394	0.00116377	0.00107494	0.00117395	436.34	8.88
Cluster_2220	1.43178e-07	7.04448e-08	1.67361e-07	2.28888e-05	4.16226e-05	4.00632e-05	2.20062e-05	1.01893e-07	2.16916e-05	3.13986e-05	3.2423e-05	4.05423e-05	436.35	9.51
Cluster_2221	1.27269e-07	7.04448e-08	2.21651e-05	1.37607e-05	4.41935e-05	2.93803e-05	1.7434e-05	1.79581e-05	3.66207e-08	2.13245e-05	2.22108e-05	2.21705e-05	436.34	9.69
Cluster_2222	3.54541e-05	3.52224e-08	0.000260687	1.01807e-05	2.56629e-05	0.000167951	1.25133e-07	3.49952e-05	0.000201955	8.65681e-05	0.000192596	4.34056e-05	436.35	11.52
Cluster_2223	1.1136e-07	7.04448e-08	1.67361e-07	1.6428e-07	2.09034e-07	3.79331e-08	1.66844e-07	1.01893e-07	5.49311e-08	1.6201e-07	1.97828e-07	1.60255e-07	437.34	6.09
Cluster_2224	7.95432e-08	8.8056e-08	2.026e-06	5.47599e-08	1.10091e-06	2.79477e-06	1.93364e-07	6.1136e-08	2.24381e-06	1.6201e-07	1.97828e-07	1.80287e-07	437.34	14.69
Cluster_2225	2.90514e-07	5.83039e-07	1.67361e-07	2.07358e-06	2.22617e-06	1.60053e-06	1.45019e-06	1.35396e-06	1.95151e-06	9.36902e-07	1.29551e-06	1.61545e-06	437.36	13.56
Cluster_2227	4.51318e-05	5.92666e-05	9.1176e-05	5.07622e-05	8.87445e-05	4.92716e-05	3.63877e-05	2.72276e-05	3.42098e-05	3.11189e-05	3.04271e-05	4.5278e-05	438.21	4.22
Cluster_2228	4.48129e-05	5.44169e-05	2.46402e-05	4.43433e-05	3.68299e-05	3.82771e-05	4.31351e-05	4.93885e-05	5.28638e-05	3.0637e-05	3.57968e-05	3.52756e-05	438.38	4.57
Cluster_2229	7.83871e-05	4.74311e-05	3.45645e-05	9.96968e-05	0.000101883	6.34258e-05	4.03162e-05	4.80832e-05	2.23213e-05	4.21525e-05	3.86313e-05	6.11374e-05	438.3	5.09
Cluster_2230	5.30336e-06	2.80085e-05	7.59378e-06	1.28121e-05	1.21858e-05	1.43024e-05	2.96273e-05	3.18389e-05	2.99689e-05	2.72811e-05	2.66294e-05	2.48302e-05	438.32	1.54
Cluster_2231	1.3875e-05	2.07684e-05	1.4015e-05	2.89881e-05	2.74368e-05	2.94837e-05	3.39471e-05	2.94815e-05	2.41043e-05	2.56993e-05	2.41736e-05	2.52991e-05	438.32	1.78
Cluster_2232	7.37115e-05	9.35851e-05	7.48505e-05	8.91777e-05	7.89083e-05	7.62129e-05	9.67644e-05	0.000106694	8.64756e-05	8.38414e-05	9.32638e-05	9.19731e-05	438.38	4.15
Cluster_2233	0.000105151	0.000129098	9.50488e-05	0.000125703	0.000102163	8.70452e-05	0.000129848	0.000146462	0.000107477	8.46286e-05	9.53549e-05	0.000103743	438.38	4.45
Cluster_2234	1.1136e-07	1.13663e-06	1.39468e-07	3.50365e-06	1.00698e-07	3.55214e-06	4.41811e-06	1.7026e-06	3.06676e-06	5.40032e-08	2.26065e-07	3.73303e-06	439.32	1.81
Cluster_2235	7.81886e-05	8.88284e-05	0.000147468	9.03517e-05	0.00016262	0.000104249	0.00010532	0.000106752	8.68104e-05	0.000144265	0.000129155	0.000118791	440.14	9.8
Cluster_2236	0.000505165	0.00024948	0.000501202	0.000263371	0.000344829	0.000528958	0.000255548	0.000656401	0.000664699	0.000607588	0.000707743	0.000498792	440.36	2.87
Cluster_2237	0.000100849	2.10213e-05	5.53365e-05	5.83535e-05	4.78294e-05	3.27908e-05	2.65832e-05	5.31975e-06	4.43519e-05	2.79938e-06	4.29664e-06	8.04688e-06	441	1.52
Cluster_2238	0.00101704	0.00104014	0.00109432	0.00127057	0.00141013	0.00126918	0.000908672	0.000731099	0.00103286	0.00025323	0.000270028	0.000523972	441.16	7.68
Cluster_2239	3.83926e-05	4.28378e-05	1.4864e-05	3.98867e-05	3.89011e-05	3.07135e-05	3.97828e-05	2.98936e-05	3.40327e-05	6.31104e-06	1.01849e-05	2.29695e-05	441.16	7.92
Cluster_2240	2.71293e-05	3.0798e-05	1.65879e-05	1.29205e-05	3.7455e-06	9.01026e-06	9.98286e-06	5.71368e-06	1.12894e-05	3.63571e-05	3.9702e-05	4.10985e-05	441.24	4.48
Cluster_2241	3.18173e-08	1.58501e-07	8.36806e-08	3.65066e-08	5.22584e-08	1.32766e-07	1.45988e-07	1.63029e-07	1.09862e-07	0.000121007	0.000123349	0.000157315	441.34	9.51
Cluster_2242	1.77549e-05	1.96058e-05	3.62813e-05	2.16331e-05	2.88997e-05	1.94151e-05	2.04854e-05	1.84914e-05	1.27329e-05	3.14909e-05	3.70009e-05	3.03479e-05	441.3	9.68
Cluster_2243	4.7807e-05	4.19675e-05	7.31091e-05	5.13983e-05	5.29363e-05	5.07384e-05	5.11926e-05	3.59777e-05	3.58698e-05	6.63889e-05	5.49512e-05	4.32354e-05	441.3	10.28
Cluster_2244	5.09425e-05	6.24631e-05	8.06226e-05	6.03791e-05	8.77429e-05	6.3317e-05	8.94714e-05	6.44285e-05	6.34149e-05	8.22525e-05	8.24815e-05	7.6026e-05	441.3	10.49
Cluster_2245	2.03372e-05	3.88473e-05	2.66062e-05	8.0545e-05	9.14669e-05	7.67972e-05	6.67844e-05	2.15697e-05	3.81419e-05	3.08156e-05	1.09905e-07	2.82291e-05	441.3	10.72
Cluster_2246	1.27269e-07	1.78299e-05	2.23148e-07	5.47599e-08	1.94789e-05	7.58662e-08	4.17109e-08	8.15146e-08	5.49311e-08	1.35008e-07	8.79236e-08	4.00638e-08	441.3	10.86
Cluster_2247	1.27269e-07	3.52224e-08	1.67361e-07	5.47599e-08	2.35163e-07	1.13799e-07	2.60826e-05	1.63029e-07	7.32414e-08	1.6201e-07	4.39618e-08	4.00638e-08	441.3	11.07
Cluster_2250	0.000132095	9.18463e-05	5.26802e-05	0.000124468	8.00747e-05	0.000128843	0.00014942	0.000199589	0.000168145	3.91244e-05	6.69655e-05	5.94848e-05	441.48	10.15
Cluster_2251	1.64886e-06	8.66785e-07	8.34758e-07	1.88306e-07	5.56822e-07	1.85076e-07	1.66844e-07	2.26822e-06	2.55443e-07	1.29238e-06	1.54537e-06	1.60255e-07	442.31	11.18
Cluster_2252	3.27762e-05	3.55365e-06	0.000223159	1.222e-05	1.80566e-05	6.91639e-05	5.23941e-06	2.40887e-05	0.000107323	7.93821e-05	0.000155798	3.13626e-05	442.32	11.53
Cluster_2253	1.27269e-07	2.0356e-05	1.95255e-07	4.77268e-06	5.33802e-05	4.97217e-05	6.7886e-06	3.21023e-05	4.9705e-07	2.793e-05	9.62887e-06	1.59096e-05	442.32	1.82
Cluster_2254	5.00821e-05	3.88682e-05	3.91003e-05	2.76655e-05	1.36563e-05	2.57598e-05	1.37971e-05	1.59562e-05	1.5449e-05	4.09391e-05	4.31739e-05	3.46167e-05	442.32	8.88
Cluster_2256	3.08216e-06	6.02204e-06	1.67361e-07	5.35031e-06	4.01192e-07	9.90803e-06	2.02541e-07	1.01893e-07	1.66174e-06	8.10048e-08	8.79236e-08	1.00159e-07	443.15	4.69
Cluster_2257	1.43442e-05	1.48283e-05	1.05733e-05	9.18609e-06	1.18856e-05	1.32031e-05	5.39025e-06	5.16838e-06	5.59419e-06	2.18516e-05	2.72435e-05	2.46229e-05	443.26	5.07
Cluster_2258	2.71729e-05	1.41006e-05	1.99969e-05	2.39094e-05	1.07806e-05	9.05271e-06	9.93139e-06	1.32176e-05	8.20755e-06	6.69486e-06	1.57817e-05	1.02426e-05	443.26	5.3
Cluster_2259	9.54518e-08	1.02998e-07	8.36806e-08	7.30131e-08	2.35163e-07	5.68997e-08	5.60398e-07	4.07573e-08	3.66207e-08	8.10048e-08	1.31885e-07	1.05975e-06	443.3	10.47
Cluster_2260	0.00120335	0.00178882	0.000772439	0.00121659	0.000549622	0.000773531	0.00036586	0.00014128	0.000515893	3.97474e-06	1.5579e-05	3.57025e-05	444.08	2.89
Cluster_2261	0.000191158	0.000219016	0.00018423	0.000186011	0.000220122	0.000198044	0.000257437	0.000328581	0.000200791	0.000246325	0.000398488	0.000229872	444.33	2.88
Cluster_2262	0.000273089	1.23278e-07	1.82031e-05	4.33649e-05	2.49243e-05	0.000482449	1.66844e-07	0.000153643	3.66207e-08	0.00175615	0.00182431	0.000195774	444.41	11.98
Cluster_2263	4.32948e-06	9.51088e-06	1.95255e-07	5.47599e-08	2.35163e-07	2.2686e-06	3.65359e-05	3.36003e-05	3.84665e-05	4.32232e-05	5.32326e-05	4.00787e-05	445.12	7
Cluster_2264	8.27479e-06	1.11699e-05	6.01036e-07	1.16887e-05	9.93595e-06	1.9333e-05	1.44609e-05	8.24483e-06	1.4852e-05	1.11325e-05	1.46911e-05	1.00573e-05	445.12	8.09
Cluster_2265	1.43178e-07	5.78433e-06	2.30772e-06	4.15348e-06	7.83877e-08	4.11601e-06	5.95938e-06	7.58174e-06	3.61384e-06	1.56869e-06	3.57424e-06	1.15546e-06	445.24	1.39
Cluster_2266	1.00709e-06	6.9058e-06	2.58609e-06	3.09973e-06	1.65242e-06	2.1481e-06	9.92419e-06	9.64251e-06	3.88856e-06	8.18088e-06	1.59673e-05	5.39695e-06	445.27	1.53
Cluster_2267	2.55405e-05	1.83249e-05	3.66069e-06	2.49549e-05	2.20148e-05	2.82861e-05	6.11733e-05	7.32542e-05	3.33083e-05	8.68884e-05	6.90984e-05	2.33112e-05	445.4	6.77
Cluster_2268	3.73586e-05	1.81954e-05	1.22482e-05	5.68548e-05	5.14898e-05	3.24338e-05	6.10047e-05	6.59739e-05	3.01476e-05	0.000102842	6.02984e-05	2.87499e-05	445.4	7.24
Cluster_2269	7.71998e-07	3.52224e-08	2.23148e-07	6.45001e-07	2.35163e-07	9.56878e-07	1.25133e-07	1.01893e-07	7.32414e-08	1.89011e-07	1.31885e-07	1.80287e-07	446.15	7.69
Cluster_2270	4.02412e-07	5.28336e-08	3.25301e-06	4.6691e-06	7.80117e-06	1.22235e-05	8.34218e-08	4.07573e-08	1.46483e-07	2.40617e-06	2.63868e-06	1.38558e-07	446.4	8.95
Cluster_2271	4.63418e-05	4.48133e-05	7.73353e-05	5.1703e-05	7.06089e-05	4.98588e-05	6.2968e-05	5.76808e-05	4.89272e-05	7.23042e-05	6.47018e-05	6.01117e-05	447.14	7.49
Cluster_2272	6.20693e-07	7.04448e-08	1.82666e-06	1.0952e-07	5.22584e-08	1.13799e-07	8.34218e-08	4.97769e-06	1.09862e-07	1.89011e-07	8.79236e-08	8.01275e-08	447.26	5.77
Cluster_2273	2.37663e-05	2.758e-05	1.44716e-05	3.03169e-05	2.3766e-05	2.20134e-05	2.74783e-05	4.60226e-05	2.93696e-05	1.37526e-05	1.86881e-05	2.13635e-05	447.25	7.3
Cluster_2274	8.7229e-07	1.05667e-07	1.11574e-07	9.12664e-08	1.30646e-07	1.32766e-07	4.17109e-08	1.63029e-07	1.28173e-07	5.40032e-08	7.14032e-07	1.80287e-07	447.34	5.9
Cluster_2275	9.54518e-08	7.04448e-08	0.000199457	3.65066e-08	2.09034e-07	3.79331e-08	4.17109e-08	6.1136e-08	0.000114249	1.35008e-07	0.000146412	1.60255e-07	447.31	11.5
Cluster_2283	1.27269e-07	1.05667e-07	2.51042e-07	1.6428e-07	5.22584e-08	5.68997e-08	6.29358e-05	6.1136e-08	1.28173e-07	1.6201e-07	1.75847e-07	1.40223e-07	447.35	13.55
Cluster_2285	8.7229e-07	1.05667e-07	5.57871e-08	1.46026e-07	5.22584e-08	1.31241e-06	1.87699e-07	4.07573e-08	3.85166e-07	8.66622e-07	7.14032e-07	1.80287e-07	447.34	5.9
Cluster_2286	2.30295e-06	1.58501e-07	5.13115e-06	1.46026e-07	7.83877e-08	3.79331e-08	8.34218e-08	1.83408e-07	1.28173e-07	1.35008e-07	4.39618e-08	1.80287e-07	447.34	6.19
Cluster_2287	7.95432e-08	1.58501e-07	5.52265e-07	7.30131e-08	1.75402e-06	1.13799e-07	1.45988e-07	1.06698e-06	9.15518e-08	1.89011e-07	1.10096e-06	2.69315e-06	447.34	8.36
Cluster_2288	3.40597e-05	3.95819e-05	5.86123e-05	4.29446e-05	5.02745e-05	4.1186e-05	3.73425e-05	4.69743e-05	3.07085e-05	4.30496e-05	3.55652e-05	1.00159e-07	447.35	14.68
Cluster_2289	1.43178e-07	2.32327e-06	7.50338e-06	9.12664e-08	2.22764e-06	9.48328e-08	1.25133e-07	1.28601e-06	2.90327e-06	9.46548e-06	2.79166e-06	2.87339e-06	447.35	18.54
Cluster_2290	6.36346e-08	3.62851e-06	1.67361e-07	4.77533e-06	2.35163e-07	3.79331e-08	1.87699e-07	3.19858e-06	1.64793e-07	2.43015e-07	3.03067e-06	1.60255e-07	447.35	19.63
Cluster_2292	1.27269e-07	1.4089e-07	6.14254e-06	1.27773e-07	2.35163e-07	6.22463e-06	1.04277e-07	4.74396e-06	7.32414e-08	2.43015e-07	6.59427e-08	8.01275e-08	447.35	20.17
Cluster_2293	9.54518e-08	7.50449e-07	3.42886e-06	6.57282e-07	2.70172e-08	1.65053e-06	9.64626e-08	1.58148e-06	6.72067e-07	1.08006e-07	2.40629e-06	1.69077e-06	447.35	21.95
Cluster_2294	7.95432e-08	1.05667e-07	1.11574e-07	1.46026e-07	8.97966e-06	7.58662e-08	5.34981e-06	1.63029e-07	1.28173e-07	1.35008e-07	1.97828e-07	5.22695e-06	447.35	24.22
Cluster_2295	4.77259e-08	1.14188e-06	8.36806e-08	1.82959e-06	7.32897e-06	2.3526e-06	3.11367e-06	3.02942e-07	1.06444e-06	1.04025e-06	3.75216e-05	1.37882e-06	448.36	4.82
Cluster_2296	1.36077e-06	7.04448e-08	1.67361e-07	1.46026e-07	2.09034e-07	1.32766e-07	8.34218e-08	1.01893e-07	1.46483e-07	2.16013e-07	4.39618e-08	1.40223e-07	448.36	8.12
Cluster_2298	9.54518e-08	3.70532e-07	1.15635e-06	7.96303e-07	2.35004e-06	2.05754e-06	3.05468e-07	1.75149e-07	3.66207e-08	1.16082e-06	3.96292e-07	1.60255e-07	448.36	10.27
Cluster_2299	6.47155e-07	5.28336e-08	1.67361e-07	2.21097e-06	3.56674e-06	1.91036e-06	4.79854e-07	8.15146e-08	3.66207e-08	1.89011e-07	1.52628e-07	1.35528e-07	448.36	10.47
Cluster_2300	4.16582e-06	5.32512e-06	1.17433e-05	8.59679e-06	8.73159e-06	8.18845e-06	5.13228e-06	4.35306e-06	4.84047e-06	2.34647e-06	8.33196e-06	2.31115e-06	448.36	7.38
Cluster_2301	7.95432e-08	7.04448e-08	1.95255e-07	2.84495e-05	3.30815e-05	3.07189e-05	1.25133e-07	2.06085e-08	1.28173e-07	1.6201e-07	1.53866e-07	1.00159e-07	448.41	10.67
Cluster_2303	0.000109083	9.67485e-05	0.000116838	0.000105622	0.000139297	0.000134104	9.90832e-05	0.000139588	9.62071e-05	0.000160305	0.000150086	0.000155241	449.35	1.74
Cluster_2305	1.27269e-07	1.23278e-07	1.67361e-07	3.65066e-08	1.56775e-07	0.000244275	1.87699e-07	8.15146e-08	1.64793e-07	0.000724094	0.000673277	1.00159e-07	449.36	11.97
Cluster_2306	0.000280845	0.000364866	0.000243956	0.000301013	0.000207298	0.000307142	0.000183088	5.51835e-05	0.000292744	2.15144e-05	3.60204e-05	2.76827e-05	450.21	2.24
Cluster_2307	4.06801e-05	5.69526e-05	5.3959e-05	5.56315e-05	7.10285e-05	6.26078e-05	4.54063e-05	2.36449e-05	4.34517e-05	1.07379e-05	1.50132e-05	2.23697e-05	450.21	4.21
Cluster_2308	0.000292394	0.000310013	0.00045686	0.000319831	0.000349915	0.000292385	0.000235022	0.000243358	0.000260723	0.000418131	0.000371674	0.000367052	450.36	8.88
Cluster_2309	1.43178e-07	3.52224e-08	5.57871e-08	1.27773e-07	1.56775e-07	5.68997e-08	1.45988e-07	4.70974e-06	1.09862e-07	2.16013e-07	4.39618e-08	1.20191e-07	450.36	9.21
Cluster_2312	7.95432e-08	1.23278e-07	1.44627e-05	5.47599e-08	2.35163e-07	3.79331e-08	1.45988e-07	1.63029e-07	9.15518e-08	2.16013e-07	1.21305e-05	4.00638e-08	450.36	9.69
Cluster_2316	7.94595e-06	3.38387e-06	1.11574e-07	8.5585e-06	6.11586e-06	4.0852e-06	8.99707e-06	8.25469e-06	5.87514e-06	6.58071e-06	8.5116e-06	7.96244e-06	450.36	10.47
Cluster_2318	1.01369e-06	1.4089e-07	1.95255e-07	1.0952e-07	2.09034e-07	7.3071e-07	1.25133e-07	1.74865e-06	7.32414e-08	1.18848e-06	9.95053e-07	2.30599e-06	450.36	11
Cluster_2319	4.77259e-08	3.52224e-08	8.51838e-07	1.6428e-07	5.22584e-08	5.19339e-07	1.45988e-07	8.15146e-08	1.64793e-07	1.08006e-07	1.09905e-07	4.00638e-08	450.36	11.07
Cluster_2320	3.18173e-08	8.8056e-08	6.36555e-05	3.65066e-08	1.30646e-07	9.48328e-08	4.17109e-08	6.1136e-08	4.24273e-05	8.10048e-08	5.42499e-05	1.20191e-07	450.36	11.52
Cluster_2322	1.55153e-06	1.05667e-07	1.39468e-07	1.27773e-07	1.30646e-07	3.79331e-08	6.25664e-08	4.07573e-08	1.09862e-07	1.08006e-07	1.75847e-07	8.01275e-08	450.36	16.43
Cluster_2324	2.1479e-06	7.04448e-08	1.67361e-07	5.47599e-08	1.30646e-07	3.79331e-08	1.04277e-07	6.1136e-08	1.46483e-07	2.43015e-07	8.79236e-08	1.60255e-07	450.36	16.6
Cluster_2326	1.29473e-06	1.05667e-07	1.95255e-07	1.27773e-07	3.51231e-06	3.79331e-08	9.64648e-07	2.16917e-06	3.66207e-08	2.16013e-07	3.39174e-06	1.80287e-07	450.38	7.21
Cluster_2327	4.01519e-05	5.37789e-05	4.63749e-05	6.88431e-05	5.78049e-05	7.10741e-05	6.18146e-05	6.05683e-05	5.88195e-05	6.91839e-05	6.93445e-05	6.32422e-05	450.38	3.25
Cluster_2338	0.00712848	0.0127567	0.00570938	0.00342126	0.00886908	0.00866513	0.0073528	0.0235957	0.00325377	0.0164686	0.0244802	0.0199789	452.32	2.26
Cluster_2444	3.42528e-06	1.18452e-05	1.39468e-07	3.65066e-08	1.28353e-06	5.40608e-06	2.51192e-06	4.10113e-05	1.28173e-07	1.50203e-05	3.57719e-05	1.87259e-05	453.03	2.24
Cluster_2446	1.27269e-07	3.52224e-08	2.23148e-07	1.27773e-07	2.09034e-07	9.48328e-08	1.87699e-07	4.07573e-08	1.46483e-07	1.89011e-07	1.31885e-07	1.40223e-07	453.48	9.86
Cluster_2447	0.000280018	0.000176215	9.41593e-05	0.000251114	0.000145475	0.000269101	0.000325651	0.000468265	0.000319071	7.66322e-05	0.000103679	0.0001157	453.48	10
Cluster_2448	0.000285351	0.000288936	0.000440719	0.0004328	0.000819795	0.000614728	0.000424478	0.000393371	0.000455216	0.000205622	0.000257285	0.000364619	454.24	7.49
Cluster_2449	0.00191603	0.00216086	0.00147074	0.0020769	0.00214208	0.00208643	0.00186687	0.00135598	0.00195307	0.00028937	0.000492598	0.000660373	454.24	2.9
Cluster_2450	0.000163289	0.000285523	0.000119456	6.54373e-05	0.000205833	0.000177307	0.000147061	0.000533201	7.47851e-05	0.000395651	0.000629491	0.000467869	454.33	2.34
Cluster_2451	0.00110966	0.00164329	0.00106342	0.00185393	0.00147976	0.00153418	0.00120859	0.000710904	0.000997404	0.000165877	0.000202008	0.00032455	454.24	2.81
Cluster_2454	6.57218e-05	9.87504e-05	5.30557e-05	7.78273e-05	9.37837e-05	0.000132931	9.39911e-06	3.18703e-06	3.80854e-05	1.08006e-07	8.79236e-08	7.628e-08	456.16	2.59
Cluster_2455	5.01373e-05	6.01118e-05	3.68453e-05	5.651e-05	4.56904e-05	3.27033e-05	6.53661e-05	6.66683e-05	5.96127e-05	3.24667e-05	4.38109e-05	5.36603e-05	456.35	2.07
Cluster_2456	8.93496e-05	9.26922e-05	6.32984e-05	9.88145e-05	9.56801e-05	9.75506e-05	8.5965e-05	5.73524e-05	8.75925e-05	5.34088e-06	1.75343e-05	3.30516e-05	457.24	2.89
Cluster_2457	0.000242103	0.000347221	0.000203467	0.000141049	0.00031748	0.000300659	0.000278036	0.000548	0.000151887	0.000447188	0.000517537	0.00040305	457.28	2.25
Cluster_2458	8.93496e-05	9.26922e-05	6.32984e-05	9.88145e-05	9.56801e-05	9.75506e-05	8.5965e-05	5.73524e-05	8.75925e-05	5.34088e-06	1.75343e-05	3.30516e-05	457.24	2.89
Cluster_2459	1.63784e-05	1.30447e-05	3.4673e-05	2.10971e-05	2.70699e-05	1.72474e-05	2.74835e-05	1.33231e-05	1.61096e-05	3.61141e-05	3.9122e-05	2.91293e-05	457.27	10.28
Cluster_2460	3.06406e-05	2.75386e-05	3.76731e-05	2.95782e-05	5.24826e-05	3.35315e-05	4.60396e-05	3.03052e-05	3.57766e-05	5.58267e-05	4.88246e-05	4.09597e-05	457.27	10.49
Cluster_2461	6.36346e-08	1.26042e-05	1.95255e-07	1.27773e-07	2.09034e-07	1.70699e-07	2.60148e-05	6.1136e-08	1.64793e-07	8.10048e-08	6.59427e-08	4.00638e-08	457.27	10.72
Cluster_2462	3.18173e-08	6.57108e-06	1.95255e-07	9.12664e-08	6.08244e-06	3.79331e-08	8.34218e-08	1.83408e-07	1.46483e-07	5.05293e-06	1.31885e-07	5.12627e-06	457.27	10.86
Cluster_2463	3.18173e-08	4.80227e-06	3.2495e-06	7.18636e-06	3.05494e-06	3.05825e-06	1.31244e-05	1.01893e-07	5.93134e-06	7.4546e-06	2.43242e-06	8.01275e-08	457.27	11.04
Cluster_2464	3.18173e-08	1.58501e-07	1.67361e-07	9.12664e-08	1.04517e-07	9.48328e-08	1.45988e-07	1.22272e-07	1.14988e-06	5.40032e-08	1.75847e-07	1.60255e-07	457.34	11.54
Cluster_2466	1.27269e-07	1.23278e-07	8.36806e-08	9.12664e-08	1.30646e-07	9.48328e-08	8.34218e-08	1.63029e-07	1.09862e-07	8.10048e-08	1.97828e-07	8.01275e-08	457.37	5.62
Cluster_2467	1.62953e-06	5.57186e-07	3.32267e-06	3.0402e-07	1.2474e-06	1.87814e-06	1.33838e-06	1.74449e-06	4.20214e-06	2.43015e-07	8.23399e-07	1.23133e-06	459.36	13.57
Cluster_2469	1.03623e-05	1.7868e-05	1.0195e-05	2.44915e-05	1.47554e-05	2.24132e-05	2.43534e-05	2.28248e-05	1.75317e-05	1.55452e-05	1.65639e-05	2.0701e-05	460.36	5.93
Cluster_2470	2.7577e-06	8.89168e-07	3.36324e-07	1.05305e-06	2.43014e-06	6.62692e-07	3.43811e-06	1.23442e-06	5.49402e-07	1.4358e-06	1.15135e-06	2.99969e-06	460.36	10.29
Cluster_2471	5.14022e-07	3.52224e-08	8.55267e-07	1.84146e-06	2.87991e-06	3.79331e-08	2.19868e-06	4.07573e-08	5.49311e-08	1.48958e-06	2.49577e-06	2.16172e-06	460.36	10.48
Cluster_2472	4.77195e-07	9.09245e-07	5.57871e-08	1.84146e-06	1.04517e-07	1.48207e-06	5.87295e-06	6.1136e-08	5.61288e-07	5.40032e-08	1.31868e-06	6.00956e-08	460.36	10.58
Cluster_2473	4.6845e-05	5.43462e-05	5.17972e-05	7.63124e-05	5.57628e-05	6.98434e-05	7.14919e-05	6.90356e-05	7.01582e-05	4.32171e-05	5.11458e-05	5.70746e-05	460.36	9.4
Cluster_2474	0.000380637	0.000363297	0.000214668	0.000350059	0.000352162	0.000484137	0.000374177	0.00044829	0.000486692	0.000248907	0.000250241	0.000268058	461.35	1.73
Cluster_2475	1.27232e-05	7.7473e-06	6.46368e-06	1.01028e-05	8.79025e-06	9.00114e-06	2.05279e-05	2.02151e-05	1.12499e-05	1.41293e-06	3.76263e-06	3.85916e-06	462.12	8.11
Cluster_2476	5.0594e-05	1.74996e-05	8.36806e-08	2.55271e-05	2.09034e-07	2.43382e-05	3.86589e-05	3.01786e-05	5.76288e-05	1.6201e-07	1.75847e-07	6.00956e-08	462.12	10.32
Cluster_2477	4.23285e-05	4.32781e-05	1.00764e-05	6.81506e-05	4.52055e-05	6.53498e-05	6.22367e-05	8.47869e-05	5.05323e-05	1.35115e-05	4.62508e-05	6.41392e-05	462.3	3.39
Cluster_2478	3.18071e-07	8.8056e-08	5.57871e-08	1.27773e-07	3.06851e-06	4.45337e-07	2.60441e-08	1.01893e-07	1.09862e-07	7.19469e-06	2.73539e-05	6.00956e-08	462.38	5.72
Cluster_2479	3.18173e-08	1.4089e-07	1.95255e-07	1.16392e-06	6.48653e-06	9.48113e-07	2.03063e-07	1.3364e-06	1.64793e-07	7.74449e-06	3.51325e-05	1.80287e-07	462.38	5.38
Cluster_2480	1.73829e-05	3.57436e-05	7.35143e-06	6.64002e-06	3.2991e-06	1.58425e-05	5.87353e-05	7.97889e-05	5.69757e-05	0.000102772	0.000149093	0.000103166	463.13	4.43
Cluster_2481	4.0067e-07	4.38155e-06	2.51042e-07	7.98891e-07	1.04517e-07	7.24937e-07	4.22656e-06	7.66011e-06	1.99754e-06	2.14021e-06	3.6201e-06	2.29325e-06	463.3	1.53
Cluster_2482	4.75095e-06	1.4089e-07	1.09358e-06	1.01372e-06	5.57506e-06	5.68997e-08	0.000448411	1.18229e-06	1.20579e-06	1.61471e-06	4.39618e-08	1.68065e-06	463.33	12.88
Cluster_2483	1.43178e-07	3.94417e-06	1.95255e-07	9.44493e-07	2.17386e-06	1.70699e-07	1.58225e-06	5.08338e-06	1.09862e-07	1.6201e-07	1.31885e-07	6.00956e-08	463.38	2.11
Cluster_2484	4.70472e-05	4.20816e-05	3.00017e-05	2.75862e-05	1.77482e-05	2.47737e-05	2.49517e-05	2.06859e-05	2.9434e-05	3.20553e-05	4.39432e-05	5.02698e-05	463.38	11.41
Cluster_2485	1.60281e-05	1.12629e-05	8.95707e-06	7.381e-06	4.33264e-06	4.17243e-06	5.17585e-06	4.90124e-06	9.22657e-06	3.57491e-06	8.87117e-06	1.09055e-05	463.38	11.65
Cluster_2486	1.1136e-07	5.28336e-08	1.95255e-07	7.30131e-08	1.56775e-07	3.79331e-08	1.87699e-07	8.15146e-08	6.22497e-05	8.10048e-08	8.79236e-08	1.20191e-07	463.42	11.89
Cluster_2487	6.30967e-05	6.05936e-05	3.28572e-05	6.71028e-05	6.01639e-05	6.89371e-05	9.15316e-05	8.96129e-05	9.95323e-05	2.58544e-05	4.09904e-05	4.67148e-05	464.11	6.26
Cluster_2488	5.01133e-05	5.4353e-05	4.08553e-05	5.6791e-05	6.16997e-05	6.17292e-05	7.86149e-05	7.12432e-05	6.41819e-05	2.5528e-05	3.89697e-05	3.61827e-05	464.11	6.93
Cluster_2489	0.000506275	0.000455714	0.000257362	0.000531721	0.000440649	0.000498301	0.000534349	0.000556302	0.000541523	0.000110503	0.00016191	0.000242861	464.11	7.39
Cluster_2490	0.000475448	0.000453296	0.000231338	0.000484249	0.000428101	0.000474368	0.000553638	0.000509314	0.000510068	6.94539e-05	0.000172584	0.000225585	464.12	7.61
Cluster_2491	0.000215006	0.000195072	3.66536e-05	0.000204038	0.000162849	0.00019843	0.000230033	0.000366085	0.000209189	4.42545e-05	0.000127495	0.000108946	464.11	7.91
Cluster_2492	0.00026346	0.000192652	0.000178682	0.000205998	0.000169955	0.00014691	0.000310503	0.000406329	0.000276899	8.42374e-05	0.000130453	0.000107263	464.11	8.12
Cluster_2493	0.000139693	0.00010698	0.000127595	7.94379e-05	4.65871e-05	8.08382e-05	0.000182492	0.00017093	0.000169906	7.10599e-05	6.64042e-05	2.8862e-05	464.11	8.34
Cluster_2494	0.000328984	0.00030407	8.92585e-05	0.000296418	9.83312e-05	0.000197597	0.000168132	0.000179325	0.000202276	2.93024e-05	0.000101952	0.000168725	464.11	8.71
Cluster_2495	0.000310202	0.000234238	4.75892e-05	0.000218287	3.9186e-05	0.000153351	0.000186442	0.000246559	0.000224	8.10048e-08	6.04238e-05	0.000108288	464.11	8.97
Cluster_2496	0.000250026	0.000154483	2.30619e-05	0.000213398	5.51204e-05	0.000195754	0.000194964	0.000110686	0.000215983	1.08006e-07	4.94436e-05	4.08718e-05	464.11	9.06
Cluster_2497	0.000109658	5.86906e-05	4.07894e-06	0.000100842	0.000101378	9.13387e-05	0.000147038	0.000124541	0.000120029	1.89011e-07	5.69458e-05	5.66695e-05	464.11	9.28
Cluster_2498	0.000364251	0.000354591	1.67361e-07	0.000427409	0.000192886	0.000368302	0.000519797	0.000440381	0.000556709	2.43015e-07	5.87708e-06	0.000104969	464.11	9.5
Cluster_2499	0.000434429	0.000324247	1.18169e-05	0.00038145	0.000178485	0.000398172	0.000612261	0.000615681	0.000590656	1.6913e-05	1.39649e-05	2.71952e-05	464.11	9.69
Cluster_2500	0.000202307	0.000131651	1.58791e-06	0.000173099	2.85845e-05	0.000148901	0.000233591	0.00027895	0.000297383	4.14626e-06	7.611e-07	1.89192e-06	464.11	9.91
Cluster_2501	0.000111293	0.000155044	7.03921e-06	0.000120179	1.30646e-07	0.000120467	0.00015513	0.000163278	0.000169213	6.53016e-06	4.66986e-06	8.01275e-08	464.11	10.08
Cluster_2502	0.000838429	0.000372479	5.77554e-06	0.00049398	1.17994e-05	0.000421875	0.000701232	0.00059831	0.000878163	2.16013e-07	5.13916e-06	4.83221e-06	464.11	10.31
Cluster_2503	0.000107201	0.000113478	0.000178252	0.000107778	0.000116829	9.89695e-05	7.95882e-05	7.62251e-05	7.96084e-05	0.000165983	0.000145068	0.000138058	464.37	8.88
Cluster_2504	1.86536e-05	5.28336e-08	8.36806e-08	2.40842e-05	4.14609e-05	2.55478e-05	2.62573e-05	2.65113e-05	1.64793e-07	8.10048e-08	2.82909e-05	2.82258e-05	464.37	10.27
Cluster_2505	3.65809e-05	2.72535e-05	8.36806e-08	4.95272e-05	5.98423e-05	5.31441e-05	5.29247e-05	3.03195e-05	3.48011e-05	3.19347e-05	3.42212e-05	4.13567e-05	464.37	10.48
Cluster_2506	1.19678e-05	1.50941e-05	1.67361e-07	1.93326e-05	2.38404e-05	1.74565e-05	2.66426e-05	1.08133e-05	1.09085e-05	1.35008e-07	1.53441e-05	1.04093e-05	464.39	10.7
Cluster_2507	1.27269e-07	8.8056e-08	5.57871e-08	1.0952e-07	1.82905e-07	1.13799e-07	1.45988e-07	8.15146e-08	1.09862e-07	1.6201e-07	8.79236e-08	1.40223e-07	464.37	10.87
Cluster_2508	1.43178e-07	3.52224e-08	1.11574e-07	3.65066e-08	1.37842e-05	1.0029e-05	9.61001e-06	4.07573e-08	9.05178e-06	1.08006e-07	1.75847e-07	1.80287e-07	464.37	11.04
Cluster_2510	8.95704e-05	4.37993e-05	3.08223e-05	5.3607e-05	4.19216e-05	8.90486e-05	5.33164e-05	9.63356e-05	0.000131119	2.5129e-05	7.2639e-05	5.14628e-05	464.43	3
Cluster_2511	5.42931e-05	1.04266e-05	7.56421e-05	0.000126117	0.000208027	0.000156959	0.000268729	0.000318785	0.000215492	0.000373406	0.000372719	0.000325174	465.07	1.45
Cluster_2512	3.81944e-05	7.04448e-08	2.51042e-07	5.47599e-08	7.83877e-08	6.14186e-05	8.34218e-08	1.42651e-07	5.49311e-08	0.00019808	0.000189121	1.40223e-07	465.34	11.98
Cluster_2513	7.95432e-08	8.8056e-08	1.95255e-07	1.0952e-07	1.82905e-07	1.51732e-07	2.15906e-05	2.03386e-05	3.1219e-05	1.6201e-07	1.09905e-07	8.01275e-08	465.35	12.28
Cluster_2514	2.56181e-06	2.76537e-06	7.53769e-07	7.99095e-07	2.09034e-07	9.95018e-07	8.34218e-08	1.01383e-06	1.70648e-06	8.10048e-08	3.26197e-06	2.22398e-06	466.31	8.85
Cluster_2515	4.96726e-05	4.29169e-05	3.13269e-05	5.20836e-05	5.31853e-05	6.27655e-05	5.00341e-05	4.90635e-05	5.7032e-05	3.34138e-05	4.79389e-05	4.71491e-05	466.31	8.99
Cluster_2516	4.33897e-05	3.62547e-05	2.41728e-05	5.02177e-05	5.60432e-05	3.79444e-05	3.05596e-05	3.09828e-05	1.58343e-05	3.11809e-05	3.05593e-05	3.77035e-05	466.33	7.23
Cluster_2517	6.9602e-05	8.97064e-05	7.40507e-05	7.88174e-05	8.22938e-05	8.5816e-05	8.18825e-05	8.47077e-05	8.57796e-05	5.88708e-05	5.21977e-05	5.30687e-05	467.12	7.91
Cluster_2518	0.00300597	0.00286402	0.00493698	0.00346122	0.00525841	0.00337545	0.00372768	0.00382046	0.00354177	0.00509828	0.00472265	0.00432463	467.12	8.22
Cluster_2519	7.26091e-05	6.67237e-05	7.80963e-05	7.69297e-05	8.41661e-05	7.43316e-05	0.000101759	8.28693e-05	7.14115e-05	6.09162e-05	6.23797e-05	5.0553e-05	467.11	6.68
Cluster_2520	7.59353e-05	9.1993e-05	5.73865e-05	7.19627e-05	8.54197e-05	7.0431e-05	9.09187e-05	7.10719e-05	7.73091e-05	2.46889e-05	3.64049e-05	4.71089e-05	467.12	7.6
Cluster_2521	2.94897e-05	3.22869e-05	2.34898e-05	2.378e-05	2.69282e-05	3.74573e-05	2.21078e-05	2.31501e-05	2.38782e-05	1.49517e-05	1.81954e-05	1.46107e-05	467.12	7.75
Cluster_2522	1.96238e-05	2.29631e-05	4.50412e-05	1.87353e-05	3.04883e-05	2.02371e-05	2.79317e-05	4.35717e-05	1.6315e-05	7.76666e-05	6.16202e-05	4.292e-05	467.11	9.13
Cluster_2523	4.17463e-05	4.52939e-05	3.74579e-05	4.36467e-05	4.25633e-05	3.35666e-05	3.95197e-05	4.00654e-05	4.16972e-05	1.05789e-05	1.32766e-05	2.46835e-05	467.11	9.44
Cluster_2524	1.43178e-07	1.05667e-07	1.39468e-07	1.6428e-07	7.83877e-08	5.68997e-08	1.00993e-05	1.25375e-05	2.25164e-05	2.16013e-07	1.31885e-07	1.80287e-07	467.11	10.41
Cluster_2525	0.000336389	0.000346893	0.000424043	0.000336584	0.000423051	0.00032474	0.000458805	0.000456942	0.000340808	0.00047809	0.000452662	0.00043393	467.11	10.81
Cluster_2526	0.000114811	0.00011437	3.58813e-05	0.000111742	9.59533e-05	0.000109335	0.000120302	0.000172466	0.00013172	2.30725e-05	8.51105e-05	7.93885e-05	468.25	3.2
Cluster_2527	4.77902e-05	4.51931e-05	5.04086e-06	5.66136e-05	1.4679e-05	3.94771e-05	0.000125495	0.000124928	0.00015565	1.34158e-05	1.8416e-05	1.61134e-05	468.26	4.26
Cluster_2528	0.000101315	0.000113536	0.000150467	0.000118398	0.000144601	0.000111347	0.000110287	0.000102941	0.000107177	6.965e-05	7.45735e-05	0.000103024	468.26	7.49
Cluster_2529	5.34745e-05	6.64341e-05	4.94918e-05	4.86493e-05	4.98147e-05	4.1853e-05	5.65759e-05	5.86485e-05	5.7747e-05	4.22687e-05	5.19255e-05	4.64661e-05	468.39	3.51
Cluster_2530	4.38871e-05	4.30087e-05	2.92437e-05	7.29646e-05	4.49501e-05	3.78326e-05	0.000115292	4.6476e-05	3.44876e-05	3.15503e-05	4.78532e-05	3.04193e-05	468.39	4.4
Cluster_2533	1.73523e-05	2.18945e-05	2.31661e-05	1.6447e-05	2.16106e-05	1.92364e-05	1.97578e-05	2.14561e-05	1.58557e-05	2.87353e-05	2.01013e-05	2.16261e-05	469.33	13.56
Cluster_2534	4.77259e-08	3.26337e-06	8.36806e-08	8.12674e-06	2.35163e-07	5.68997e-08	1.15961e-06	1.63029e-07	9.15518e-08	1.6201e-07	1.31885e-07	1.20191e-07	470.07	1.62
Cluster_2535	3.18173e-08	5.28336e-08	5.57871e-08	1.27773e-07	2.09034e-07	1.51732e-07	1.04277e-07	1.22272e-07	5.49311e-08	2.43015e-07	1.97828e-07	6.00956e-08	470.42	10.73
Cluster_2536	4.11078e-05	6.20193e-05	8.35028e-05	4.6444e-05	6.07787e-05	4.20894e-05	3.96806e-05	2.38206e-05	4.05963e-05	2.61221e-05	2.06397e-05	3.13797e-05	471.11	8.97
Cluster_2537	3.89737e-07	1.64921e-06	1.15573e-07	9.65593e-07	1.09981e-06	1.8591e-07	3.33165e-06	2.04605e-07	9.27092e-07	2.16013e-07	8.79236e-08	4.8919e-07	471.1	7.03
Cluster_2538	7.95432e-08	7.86172e-07	3.65096e-06	1.99475e-07	1.88666e-07	4.43319e-07	5.9387e-07	1.63029e-07	1.24159e-06	1.01405e-06	4.39618e-08	1.60255e-07	471.11	7.15
Cluster_2539	7.39324e-06	9.46841e-06	2.97888e-05	7.63659e-06	1.0621e-05	9.31156e-06	5.39753e-06	8.11179e-06	8.48017e-06	5.64632e-06	1.42599e-05	5.29202e-06	471.11	7.71
Cluster_2540	1.2226e-05	1.39727e-05	2.09646e-05	9.55982e-06	2.21783e-05	1.22657e-05	1.47457e-05	1.59912e-05	1.00401e-05	1.71933e-05	1.38399e-05	8.59096e-06	471.11	7.91
Cluster_2541	0.000432607	0.000432877	0.000769961	0.000508296	0.000761243	0.000507732	0.000564418	0.000572183	0.000524449	0.000821731	0.000674785	0.000651421	471.11	8.22
Cluster_2542	0.0034743	0.00341701	0.00504896	0.00394945	0.00573307	0.00428258	0.00460014	0.00452939	0.00416408	0.00491421	0.00443343	0.00443475	472.11	9.8
Cluster_2543	0.000214627	0.00016772	0.00137178	0.000262273	0.000266142	0.000242885	0.000302548	0.000361352	0.000275685	0.00155743	0.000922848	0.000155835	472.11	10.08
Cluster_2544	1.60888e-05	1.78282e-05	7.30593e-06	1.66197e-05	1.84514e-05	1.68131e-05	1.61382e-05	1.54248e-05	1.7942e-05	1.12186e-05	1.48673e-06	5.46221e-06	472.11	7.4
Cluster_2545	1.33584e-05	1.56934e-05	9.9305e-06	1.30793e-05	2.06059e-05	1.42274e-05	1.55647e-05	1.27566e-05	1.58924e-05	5.71973e-06	2.7816e-06	4.01211e-06	472.11	7.59
Cluster_2546	2.7082e-06	4.84112e-07	2.23148e-07	1.48133e-06	1.82905e-07	1.98377e-06	2.18108e-06	1.6479e-06	3.13024e-06	8.10048e-08	1.09905e-07	8.80383e-07	472.11	10.8
Cluster_2547	1.1136e-07	2.44611e-06	2.23148e-07	3.67448e-07	5.14865e-07	8.9976e-07	1.39789e-06	6.18388e-07	1.28173e-07	2.38611e-05	1.27489e-06	1.20191e-07	472.28	7.93
Cluster_2548	3.0297e-07	2.92479e-07	2.51042e-07	1.29556e-06	6.15892e-07	1.43236e-07	1.66844e-07	4.07573e-08	1.28173e-07	5.40032e-08	2.20746e-06	1.19432e-07	472.38	9.68
Cluster_2549	1.75643e-05	2.13573e-05	2.65093e-05	2.16897e-05	2.78161e-05	2.44183e-05	2.55042e-05	2.22212e-05	2.49591e-05	2.09697e-05	2.28388e-05	2.08045e-05	472.37	9.79
Cluster_2551	1.11725e-06	5.28336e-08	8.36806e-08	5.47599e-08	5.22584e-08	1.13799e-07	1.87699e-07	1.22272e-07	1.3745e-06	2.43015e-07	1.09905e-07	2.76318e-06	472.38	6.53
Cluster_2552	8.88737e-05	6.53894e-06	3.14282e-06	2.12196e-05	1.34539e-05	0.000304143	5.45546e-06	6.42139e-05	4.97627e-06	0.000576586	0.00057496	9.65215e-05	472.43	11.97
Cluster_2553	0.000184114	0.000195269	0.000136845	0.000228932	0.000220502	0.000180399	0.00014025	8.63415e-05	0.000173966	1.71205e-05	1.80874e-05	6.75066e-05	473.13	8.94
Cluster_2554	2.48311e-05	3.63114e-05	1.89505e-05	1.24454e-05	3.05726e-05	3.08026e-05	2.38608e-05	6.79489e-05	1.06897e-05	6.52535e-05	9.01157e-05	6.01283e-05	473.25	2.24
Cluster_2555	3.29137e-06	1.79521e-06	2.14183e-06	2.65659e-06	2.45183e-06	3.26032e-06	1.5859e-06	1.63029e-07	3.89747e-06	4.0489e-06	1.31885e-07	1.40223e-07	473.36	10.27
Cluster_2556	1.43178e-07	3.52224e-08	2.23148e-07	1.46026e-07	7.83877e-08	1.32766e-07	8.34218e-08	1.99162e-06	1.09862e-07	1.6201e-07	1.31885e-07	1.40223e-07	473.36	8.1
Cluster_2557	1.43178e-07	1.23278e-07	2.08888e-06	1.34054e-06	2.09034e-07	7.58662e-08	4.53041e-07	1.95608e-06	5.31914e-07	1.89011e-07	1.11602e-06	1.66326e-06	473.36	8.35
Cluster_2558	2.28221e-06	4.75225e-06	1.80268e-06	4.89659e-06	4.27108e-06	4.72283e-06	3.23483e-06	2.72019e-06	1.66333e-06	5.40032e-08	3.6737e-07	3.38655e-06	473.36	7.59
Cluster_2559	7.95432e-08	2.63453e-07	8.36806e-08	1.0952e-07	5.65583e-07	1.51399e-06	9.93731e-08	5.7114e-07	2.75507e-06	2.43015e-07	2.74938e-06	1.20191e-07	473.36	4.62
Cluster_2560	2.87262e-08	4.12865e-07	3.21383e-07	2.17485e-06	1.20518e-06	5.34912e-07	1.38846e-07	9.04713e-07	2.16306e-06	1.98964e-06	8.15925e-07	1.61818e-06	473.36	4.95
Cluster_2561	4.86715e-06	6.419e-06	1.0516e-05	4.1933e-06	6.43319e-06	2.7867e-06	4.60314e-06	3.4966e-06	4.50889e-06	4.73774e-06	8.79236e-08	4.73383e-06	473.36	7.4
Cluster_2562	3.29137e-06	1.79521e-06	2.14183e-06	2.65659e-06	2.45183e-06	3.26032e-06	1.5859e-06	1.83408e-07	3.89747e-06	4.0489e-06	1.09905e-07	1.40223e-07	473.36	10.28
Cluster_2563	2.5714e-06	3.52224e-08	1.11574e-07	2.44908e-06	3.69611e-06	1.51732e-07	1.04277e-07	1.22272e-07	1.86928e-06	3.52913e-06	4.39618e-08	2.89029e-06	473.36	10.49
Cluster_2564	1.94687e-06	1.58501e-07	2.51042e-07	9.12664e-08	2.09034e-07	2.07388e-07	1.66844e-07	3.73456e-07	9.15518e-08	5.81176e-07	1.53866e-07	4.00638e-08	473.36	3.19
Cluster_2565	4.77259e-08	8.8056e-08	3.33135e-06	7.30131e-08	1.30646e-07	4.75015e-07	1.92235e-06	6.1136e-08	1.46483e-07	1.6201e-07	1.49038e-06	1.0668e-06	473.36	3.45
Cluster_2567	9.54518e-08	7.04448e-08	1.95255e-07	3.65066e-08	1.04517e-07	1.51732e-07	4.3204e-06	1.83408e-07	1.28173e-07	1.08006e-07	1.75847e-07	4.14084e-06	473.36	4.07
Cluster_2568	1.1136e-07	4.47395e-06	1.67361e-07	5.47599e-08	1.82905e-07	9.48328e-08	8.34218e-08	1.22272e-07	5.49311e-08	1.6201e-07	1.97828e-07	6.00956e-08	473.36	4.34
Cluster_2569	9.6446e-07	1.21503e-06	1.95255e-07	6.65795e-07	1.6978e-07	1.10011e-06	2.54952e-07	6.1136e-08	3.45324e-08	6.63321e-07	5.47478e-07	1.66375e-06	473.36	5.17
Cluster_2573	2.75917e-06	9.51085e-07	1.39468e-07	1.94484e-06	1.6116e-06	7.58662e-08	1.25133e-07	1.01893e-07	1.46483e-07	2.16013e-07	3.1744e-06	8.24246e-07	473.36	8.76
Cluster_2574	3.20457e-07	1.64869e-07	3.52904e-06	1.23237e-06	1.32962e-06	1.51732e-07	1.17645e-06	1.33668e-06	1.21626e-06	3.15421e-06	9.91174e-07	1.90093e-06	473.39	14.69
Cluster_2575	0.000216748	0.000233967	0.000553623	0.000257487	0.000724235	0.00030997	0.000492726	0.000599856	0.000561827	0.000113276	0.000560136	0.000568278	474.11	10.34
Cluster_2576	3.1637e-05	5.57689e-05	2.17296e-05	3.4671e-05	1.94859e-05	2.77615e-05	1.5669e-05	3.43662e-07	3.74382e-05	2.43015e-07	1.97828e-07	4.00638e-08	474.12	2.21
Cluster_2577	2.37655e-06	1.05667e-07	1.67361e-07	1.27773e-07	1.04517e-07	5.68997e-08	6.25664e-08	1.83355e-06	1.28173e-07	5.40032e-08	2.11297e-06	1.20191e-07	474.39	5.59
Cluster_2578	2.04794e-06	3.35276e-06	1.73547e-06	4.02517e-06	3.05433e-06	9.07494e-06	6.23334e-06	2.15654e-06	8.22905e-06	7.48668e-08	5.00278e-07	8.01275e-08	475.11	9.51
Cluster_2580	1.43178e-07	1.4089e-07	1.67361e-07	4.01317e-05	1.30646e-07	4.21898e-05	3.85843e-05	1.42651e-07	3.77821e-05	1.08006e-07	4.39618e-08	1.20191e-07	475.42	14.48
Cluster_2581	2.19139e-06	2.78405e-06	1.81094e-06	1.19955e-06	5.22584e-08	2.98726e-06	1.66693e-06	2.96232e-06	9.90684e-07	7.56967e-08	6.59427e-08	8.01275e-08	475.4	13.56
Cluster_2582	4.62569e-06	3.79633e-06	1.68593e-06	3.57034e-06	3.01261e-06	5.92594e-06	4.88248e-06	4.82557e-06	7.02675e-06	1.6201e-07	1.75847e-07	2.18119e-06	475.4	14.7
Cluster_2583	0.000733074	0.000690939	0.000744262	0.000842053	0.000861923	0.000886781	0.000915698	0.000739179	0.000914569	0.00068688	0.000559333	0.000777663	475.42	16.52
Cluster_2584	0.000344285	0.000337324	0.000484444	0.000396376	0.000555948	0.000431555	0.000447493	0.00044414	0.000411877	0.000471851	0.000431006	0.000414359	476.11	9.79
Cluster_2585	1.82568e-05	1.53569e-05	0.000124716	1.62194e-05	2.2745e-05	2.53335e-05	2.39116e-05	2.91892e-05	2.50664e-05	0.000141808	8.73065e-05	1.66582e-05	476.11	10.08
Cluster_2586	1.44316e-05	4.17942e-05	2.05757e-05	1.28055e-05	9.39659e-06	8.02829e-06	3.88886e-05	3.86177e-05	3.802e-05	2.13342e-05	2.37585e-05	2.6092e-05	476.36	1.58
Cluster_2587	1.27269e-07	8.8056e-08	1.95255e-07	1.46026e-07	1.04517e-07	9.48328e-08	1.25133e-07	4.07573e-08	1.64793e-07	1.35008e-07	8.79236e-08	6.00956e-08	476.37	8.75
Cluster_2588	1.95632e-07	3.16892e-06	1.39468e-07	3.40215e-06	5.22584e-08	4.9338e-06	8.42389e-06	1.35942e-05	1.25887e-05	1.35008e-07	1.75847e-07	6.00956e-08	477.11	10.42
Cluster_2589	1.48961e-06	6.00525e-06	1.11574e-07	1.6428e-07	5.22584e-08	1.70699e-07	2.41266e-05	2.64752e-05	2.59227e-05	3.08264e-05	3.63348e-05	3.04523e-05	477.15	7
Cluster_2590	4.39618e-06	3.89107e-06	4.93093e-06	4.59608e-06	1.01869e-05	4.2543e-06	6.00504e-06	4.51512e-06	5.60959e-06	1.6201e-07	6.59427e-08	1.60255e-07	477.41	14.69
Cluster_2591	1.1136e-07	1.99327e-06	1.11574e-07	7.30131e-08	1.82905e-07	1.70699e-07	3.59282e-06	6.78657e-06	5.92757e-06	1.86248e-05	1.8792e-05	1.76559e-05	478.18	9.28
Cluster_2592	1.41813e-05	1.07609e-05	9.85054e-06	1.28198e-05	1.87248e-05	1.18632e-05	1.95725e-05	9.89398e-06	1.19181e-05	8.01935e-06	1.2468e-05	6.74591e-06	478.39	10.47
Cluster_2593	2.36802e-06	3.54549e-06	5.57871e-08	3.65066e-08	1.56775e-07	1.32766e-07	1.32834e-05	4.07573e-08	6.09973e-06	1.6201e-07	1.09905e-07	2.44906e-06	478.39	10.71
Cluster_2594	1.1136e-07	3.17774e-06	1.11574e-07	5.47599e-08	7.83877e-08	2.62668e-06	3.5339e-06	4.07573e-08	2.3408e-06	5.40032e-08	1.97828e-07	2.17388e-06	478.39	11.04
Cluster_2596	9.35078e-05	9.43643e-05	0.000106391	0.000104095	0.000113365	9.00304e-05	7.33133e-05	5.40931e-05	7.86121e-05	1.53224e-05	2.30692e-05	5.26949e-05	479.11	7.68
Cluster_2597	8.84927e-07	6.50808e-06	2.23148e-07	2.31328e-08	1.82905e-07	1.32766e-07	1.31308e-05	1.69415e-05	1.34352e-05	3.14129e-05	3.62557e-05	2.54244e-05	480.16	4.43
Cluster_2598	4.27326e-05	2.03126e-05	2.11147e-05	5.60501e-05	5.97197e-05	4.35871e-05	2.14212e-05	2.88709e-05	1.621e-05	1.61856e-05	1.42191e-05	2.38781e-05	480.31	4.62
Cluster_2599	8.76219e-05	0.000124246	6.82251e-05	5.31719e-05	0.000167448	0.000156382	0.000102875	0.000248604	5.22635e-05	0.00017957	0.000212893	0.000195003	480.35	2.25
Cluster_2602	8.77534e-05	5.40985e-05	5.49571e-05	0.000101591	0.000104779	0.00010746	0.00011545	0.000151401	0.000117257	2.78923e-05	3.79546e-05	7.37732e-05	481.5	11.94
Cluster_2604	6.42764e-05	3.55639e-05	7.70239e-06	2.27821e-05	1.49097e-07	4.19671e-05	3.11444e-05	7.30528e-06	2.5298e-05	5.40032e-08	7.44197e-06	1.80287e-07	482.27	4.04
Cluster_2605	8.99649e-05	0.000108077	0.000167382	0.000102033	0.00014879	9.77046e-05	0.000108431	0.000115737	9.88947e-05	0.000125905	0.000129886	0.000113156	482.27	7.5
Cluster_2607	0.000100072	9.06878e-05	5.74754e-05	0.00013376	0.000115031	0.000115756	3.79709e-05	4.74747e-05	2.60469e-05	4.78316e-05	4.67062e-05	5.81594e-05	482.32	6.37
Cluster_2608	0.000126413	0.00014776	0.000121889	0.000134917	0.000137721	0.000106848	0.000141007	0.000195762	0.000135117	0.000110554	0.000140941	0.000112932	482.4	4.04
Cluster_2609	0.00011285	0.000134729	8.28497e-05	0.000123696	0.000111112	8.75519e-05	0.000121291	0.000150385	0.000117634	8.93959e-05	0.000105539	0.000108228	482.41	4.36
Cluster_2610	1.82499e-05	1.91225e-05	1.14711e-05	4.89626e-05	3.66319e-05	2.50934e-05	3.02514e-05	2.47789e-05	2.09716e-05	7.12589e-05	6.2406e-05	6.78192e-05	482.37	5.29
Cluster_2611	1.27269e-07	2.41126e-06	2.74986e-06	2.17935e-06	1.26754e-06	9.48328e-08	1.07332e-06	6.1136e-08	9.15518e-08	5.53505e-07	3.44908e-07	5.65082e-07	482.37	8.36
Cluster_2612	2.49908e-06	7.1954e-06	1.39468e-07	1.98256e-06	2.66855e-07	4.51976e-06	1.36302e-07	6.1136e-08	2.61076e-06	1.89011e-07	1.97828e-07	1.00159e-07	483.18	2.52
Cluster_2614	9.01513e-05	5.96075e-05	0.000272621	7.43016e-05	0.000108905	0.000118897	7.76539e-05	9.96414e-05	0.000150202	0.000273562	0.000227745	0.000154708	484.15	8.18
Cluster_2615	8.23547e-05	6.71358e-05	8.93107e-05	7.75596e-05	8.84176e-05	8.33893e-05	8.81352e-05	0.000102867	0.000111035	8.79514e-05	7.48198e-05	8.95744e-05	484.15	8.3
Cluster_2616	0.00065601	0.000339523	0.00056185	0.000337044	0.000400605	0.000609331	0.000273524	0.00066064	0.000769747	0.000619302	0.000647094	0.000466071	484.39	2.81
Cluster_2617	2.11277e-06	7.98214e-06	1.11574e-07	5.98464e-06	2.73438e-06	5.77875e-06	9.84654e-06	9.34119e-06	7.14138e-06	5.96606e-07	2.61855e-06	4.17117e-06	485.28	1.51
Cluster_2620	0.000176862	0.000163629	0.00014512	0.000264749	0.000319398	0.000291108	0.000156252	9.8566e-05	0.000208322	1.56341e-05	2.0015e-05	6.70462e-05	486.21	7.68
Cluster_2622	0.000503343	0.000642987	0.000111669	0.000555932	0.000371078	0.000447934	0.000255707	0.00013914	0.000337131	4.45778e-07	1.79665e-05	5.21469e-05	486.22	3.28
Cluster_2623	2.21622e-06	1.18212e-06	1.83634e-06	4.12313e-08	1.16615e-07	8.91022e-07	7.24556e-07	3.50461e-07	1.30799e-06	1.51119e-06	1.09905e-07	1.4791e-07	486.31	13.57
Cluster_2624	1.45757e-05	2.37642e-05	1.62229e-05	3.69548e-05	2.11545e-05	3.3914e-05	3.22673e-05	2.51428e-05	2.94481e-05	2.60129e-05	2.35896e-05	2.73316e-05	486.36	2.37
Cluster_2625	4.32208e-05	7.04448e-08	5.57871e-08	2.92096e-06	5.22584e-08	6.69342e-05	1.87699e-07	2.31088e-05	1.09862e-07	0.000243912	0.000255198	3.37914e-05	486.45	11.98
Cluster_2626	1.23068e-06	6.41349e-06	2.04155e-06	8.62683e-06	5.58868e-06	7.78733e-06	5.86876e-06	5.90388e-06	7.12354e-06	2.66231e-06	2.19502e-06	3.77111e-06	487.37	6.55
Cluster_2627	0.00030034	0.000300676	0.000434539	0.000330031	0.000441935	0.00032669	0.000409688	0.000387389	0.000346528	0.000451961	0.000389524	0.000375316	488.11	9.79
Cluster_2628	2.91793e-05	3.88993e-05	0.000195357	2.23078e-05	4.31287e-05	3.84901e-05	4.58279e-05	5.74405e-05	4.6505e-05	0.000239401	0.000121413	2.32284e-05	488.11	10.08
Cluster_2629	4.75672e-05	3.95124e-05	0.000123999	5.57343e-05	0.000176431	5.31851e-05	4.65469e-05	5.64355e-05	4.27925e-05	1.25898e-05	0.000125923	0.000129995	488.11	10.3
Cluster_2630	0.000296813	0.000386033	0.000253337	0.000307937	0.000307526	0.000283067	0.000357996	0.000410832	0.000314349	0.000274748	0.00046817	0.000276103	488.36	2.82
Cluster_2632	7.95432e-08	8.8056e-08	1.39468e-07	8.36556e-05	7.83877e-08	2.22667e-05	4.17109e-08	1.01893e-07	9.15518e-08	1.35008e-07	1.75847e-07	1.20191e-07	488.43	2.15
Cluster_2633	0.000319018	0.000363143	0.000265403	0.000490669	0.00048352	0.000502025	0.000544484	0.000470187	0.000494949	0.000276746	0.000330472	0.000375125	488.4	11.02
Cluster_2634	6.51016e-05	7.04269e-05	0.000117102	7.79968e-05	0.000105927	7.04481e-05	7.76028e-05	7.58485e-05	7.60344e-05	0.00011687	9.43663e-05	8.78885e-05	489.1	8.21
Cluster_2635	1.08198e-05	1.05473e-05	6.35012e-06	1.47021e-05	6.11466e-06	7.07502e-06	8.73167e-06	3.41321e-06	1.31774e-05	1.6201e-07	1.31236e-06	2.85448e-06	489.11	8.8
Cluster_2636	2.7516e-05	3.34283e-05	3.11998e-05	2.45278e-05	2.32082e-05	2.28243e-05	1.99397e-05	1.74599e-05	1.87112e-05	8.54464e-06	1.00373e-05	3.61583e-06	489.1	1.68
Cluster_2637	0.00018974	0.000171687	0.000285129	0.000212038	0.000276713	0.000210952	0.000254413	0.000232683	0.00022862	0.000297579	0.000260467	0.00023231	490.11	9.79
Cluster_2638	3.16299e-05	2.73696e-05	6.56713e-05	3.5093e-05	0.000110334	3.5526e-05	3.19977e-05	2.91949e-05	2.06603e-05	8.35836e-06	7.63507e-05	7.38997e-05	490.11	10.3
Cluster_2639	8.8434e-07	1.04921e-06	1.11574e-07	6.20709e-07	2.57888e-07	1.51732e-07	2.02612e-07	2.68654e-06	1.46483e-07	1.6201e-07	2.163e-06	1.15691e-06	490.39	2.95
Cluster_2640	4.77259e-08	8.54944e-07	8.36806e-08	1.04709e-06	1.82905e-07	9.58564e-07	1.04277e-07	3.52645e-07	3.66207e-08	2.43015e-07	8.79236e-08	1.00009e-06	490.39	3.33
Cluster_2641	1.81874e-05	2.13837e-05	2.59313e-05	1.99106e-05	2.30056e-05	2.28081e-05	1.56213e-05	1.59056e-05	1.79649e-05	2.69375e-05	2.57051e-05	2.79939e-05	490.39	8.88
Cluster_2642	1.13248e-05	1.31613e-05	1.67361e-07	1.15951e-05	4.69871e-07	7.8409e-06	1.07351e-05	1.05809e-05	1.17421e-05	1.08006e-07	4.39618e-08	1.61417e-06	491.11	8.46
Cluster_2643	2.51088e-06	1.93006e-06	4.34916e-06	2.89987e-06	1.23535e-06	3.62052e-06	3.49324e-06	3.01134e-06	2.38585e-06	5.3659e-06	2.4943e-06	7.28715e-06	491.11	9.93
Cluster_2644	7.47422e-07	7.88591e-07	2.08677e-05	4.12543e-06	1.64039e-06	1.70271e-06	4.25118e-06	2.47186e-06	3.78479e-06	2.17333e-05	1.25906e-05	1.55941e-06	491.11	10.08
Cluster_2645	1.43178e-07	1.4089e-07	1.67361e-07	3.30904e-07	7.83877e-08	3.51552e-06	3.86578e-06	3.30546e-06	5.1512e-06	1.08006e-07	8.79236e-08	1.40223e-07	491.11	10.42
Cluster_2646	1.01465e-07	7.04448e-08	8.36806e-08	8.92863e-07	2.09034e-07	5.56152e-07	1.30276e-06	4.07573e-08	6.26871e-07	2.43015e-07	1.53866e-07	1.00159e-07	491.41	15.34
Cluster_2649	1.01654e-05	1.26526e-05	1.98819e-05	1.1876e-05	2.89523e-05	1.87315e-05	1.30333e-05	1.26877e-05	1.44948e-05	9.85943e-06	1.69031e-05	1.16149e-05	492.41	13.55
Cluster_2651	4.32349e-06	6.31706e-06	1.39468e-07	3.15979e-06	2.61118e-06	2.25571e-06	5.73894e-06	3.12579e-06	7.46218e-07	3.46613e-06	3.30914e-06	4.16633e-06	493.31	2.8
Cluster_2652	4.86152e-05	5.74447e-05	3.45152e-05	8.09176e-05	7.19801e-05	6.13771e-05	7.21718e-05	7.063e-05	6.87248e-05	3.9888e-05	5.12248e-05	5.28082e-05	493.35	11.02
Cluster_2654	4.61187e-06	1.10329e-05	5.57871e-08	8.8877e-08	1.30646e-07	3.34477e-07	4.24716e-05	4.41006e-05	4.30932e-05	5.19485e-05	6.45901e-05	4.45463e-05	494.17	7
Cluster_2655	0.0028207	0.00226143	0.000608697	0.00260654	0.000850106	0.00261377	0.00293098	0.0025536	0.00339653	0.000219764	0.000303447	0.000399534	494.27	4.22
Cluster_2656	2.64619e-05	2.9076e-05	4.36997e-05	3.75635e-05	6.25175e-05	5.11002e-05	4.916e-05	3.88809e-05	4.06873e-05	3.27391e-05	3.0515e-05	3.50014e-05	494.27	7.49
Cluster_2657	5.83867e-06	7.04448e-08	1.95255e-07	1.99905e-06	7.83877e-08	5.68997e-08	1.66844e-07	6.1136e-08	3.22434e-06	2.43015e-07	1.75847e-07	1.00159e-07	494.28	3.61
Cluster_2658	4.77259e-08	3.05053e-06	1.39468e-07	6.9434e-07	6.09175e-07	1.24274e-06	5.28456e-06	6.00652e-06	2.32576e-06	4.59038e-06	3.77821e-06	5.69638e-06	494.35	1.54
Cluster_2660	2.39495e-06	1.25016e-06	9.50322e-07	1.20381e-06	1.82791e-06	2.64635e-06	3.12341e-06	3.62209e-06	1.05002e-06	1.55281e-06	4.87823e-07	2.36083e-06	494.4	7.07
Cluster_2662	6.36346e-08	1.4089e-07	1.67361e-07	2.02567e-07	2.09034e-07	3.79331e-08	1.25133e-07	1.42651e-07	5.49311e-08	2.2608e-06	1.75847e-07	8.01275e-08	494.43	12.72
Cluster_2663	0.000101651	9.765e-05	0.000109668	0.000132073	0.00013901	0.000110771	7.73261e-05	6.01401e-05	7.64836e-05	1.28326e-05	1.21525e-05	4.02944e-05	495.11	8.99
Cluster_2664	9.92194e-07	1.4089e-07	3.15252e-06	3.65066e-08	1.82905e-07	1.70699e-07	1.25133e-07	2.14394e-06	7.32414e-08	2.16013e-07	1.5591e-06	2.64663e-06	495.38	7.19
Cluster_2665	2.20465e-06	1.21043e-06	1.17624e-06	5.80124e-07	3.10843e-06	1.50843e-07	2.17766e-07	2.63896e-07	4.10485e-08	1.83869e-06	1.97828e-07	8.94752e-07	495.38	7.92
Cluster_2666	6.36346e-08	1.05667e-07	1.79932e-06	3.65066e-08	5.09612e-06	1.70699e-07	1.87699e-07	1.83408e-07	1.6853e-06	2.43015e-07	1.33774e-06	4.00638e-08	495.35	3.33
Cluster_2668	3.69946e-07	8.8056e-08	4.04597e-06	4.77669e-07	1.08977e-06	1.81486e-06	1.51444e-06	4.89905e-07	1.64793e-07	1.89011e-07	1.26859e-06	3.9483e-07	495.38	9.01
Cluster_2669	2.87121e-06	1.4089e-07	8.36806e-08	7.30131e-08	5.08003e-06	6.14965e-06	1.25133e-07	8.15146e-08	5.49311e-08	2.16013e-07	1.31885e-07	1.20191e-07	495.38	10.48
Cluster_2670	9.54518e-08	1.95361e-06	1.21517e-06	3.65066e-08	5.16646e-06	9.10226e-07	1.16939e-06	1.72343e-06	2.80522e-06	2.82142e-06	1.09905e-07	1.35227e-06	495.38	9.69
Cluster_2672	3.30793e-06	1.59526e-07	2.51042e-07	7.30131e-08	1.30646e-07	2.01552e-06	8.34218e-08	5.12905e-07	1.64793e-07	8.10048e-08	3.26844e-08	1.26697e-06	495.38	5.55
Cluster_2674	6.36346e-08	3.52224e-08	5.57871e-08	2.69476e-07	2.7519e-07	2.15691e-06	7.99892e-07	1.63029e-07	4.0931e-08	5.40032e-08	1.47943e-06	1.42538e-07	495.38	8.41
Cluster_2675	4.77259e-08	7.04448e-08	5.57871e-08	7.30131e-08	1.82905e-07	1.32766e-07	4.17109e-08	1.83408e-07	3.66207e-08	5.40032e-08	1.75847e-07	2.60199e-06	495.38	8.78
Cluster_2676	1.1136e-07	3.52224e-08	1.00858e-06	4.71197e-07	2.09034e-07	4.74185e-07	1.98977e-07	1.03561e-06	5.93238e-07	2.16013e-07	1.97828e-07	1.79829e-06	495.38	9.9
Cluster_2677	1.83409e-06	1.23278e-07	1.67361e-07	2.46193e-06	7.83877e-08	2.99503e-06	1.66844e-07	6.1136e-08	1.64793e-07	7.53881e-06	1.90878e-06	3.94769e-06	495.38	10.28
Cluster_2678	6.1914e-07	2.19724e-06	1.65638e-06	2.0645e-06	3.73667e-07	2.41423e-06	2.97562e-06	1.49037e-06	1.09801e-06	2.93794e-06	9.92936e-07	7.06798e-07	495.38	13.55
Cluster_2679	3.18173e-08	1.4089e-07	1.11574e-07	1.0952e-07	1.56775e-07	1.70292e-06	1.71526e-06	4.07573e-08	5.49311e-08	5.40032e-08	8.79236e-08	1.40223e-07	495.38	6.71
Cluster_2680	6.36346e-08	1.05667e-07	5.57871e-08	3.65066e-08	2.35163e-07	1.51732e-07	1.66844e-07	6.1136e-08	1.09862e-07	3.69567e-06	2.101e-06	1.60255e-07	495.38	8.1
Cluster_2681	1.1136e-07	3.52224e-08	9.17652e-07	1.46026e-07	3.84311e-07	7.58662e-08	2.3046e-07	4.20731e-07	9.15518e-08	2.42301e-07	1.14267e-07	8.01275e-08	495.38	6.89
Cluster_2682	1.26634e-06	8.8056e-08	1.11574e-07	1.6428e-07	2.35163e-07	1.13799e-07	1.04277e-07	4.07573e-08	1.09862e-07	1.6201e-07	4.39618e-08	1.06653e-06	495.37	11.43
Cluster_2683	6.36346e-08	1.05667e-07	8.36806e-08	5.47599e-08	2.09034e-07	1.32766e-07	1.25133e-07	6.1136e-08	9.15518e-08	4.28657e-06	7.97357e-07	5.88428e-06	495.49	21.3
Cluster_2684	2.62869e-05	2.69041e-05	2.63172e-05	2.92974e-05	3.23033e-05	2.58512e-05	1.27122e-05	9.90767e-06	6.73648e-06	3.13843e-05	3.39883e-05	3.45184e-05	496.34	3.91
Cluster_2685	0.00057036	0.000446493	0.000156555	0.000513739	0.000211182	0.000522079	0.000592309	0.000517967	0.000687179	0.000183644	0.000209049	0.000210616	496.3	4.27
Cluster_2686	2.62869e-05	2.69041e-05	2.63172e-05	2.92974e-05	3.23033e-05	2.58512e-05	1.27122e-05	9.90767e-06	6.73648e-06	3.13843e-05	3.39883e-05	3.45184e-05	496.34	3.91
Cluster_2687	2.81823e-05	3.00521e-05	2.36782e-05	5.19691e-05	6.42491e-05	4.49378e-05	1.01027e-05	1.89982e-05	1.27692e-05	3.83305e-05	2.81513e-05	3.69093e-05	496.35	4.63
Cluster_2688	1.72402e-05	2.35731e-05	1.43984e-05	3.12881e-05	2.43239e-05	2.5705e-05	2.96205e-05	3.60405e-05	3.15798e-05	2.23754e-05	2.96455e-05	2.26287e-05	496.38	6.55
Cluster_2691	9.54518e-08	3.52224e-08	8.36806e-08	7.30131e-08	7.83877e-08	1.70699e-07	1.45988e-07	8.15146e-08	1.28173e-07	8.01506e-06	2.82975e-06	1.06235e-05	497.51	21.52
Cluster_2692	3.18173e-08	1.4089e-07	1.67361e-07	1.0952e-07	7.83877e-08	7.58662e-08	1.04277e-07	6.1136e-08	1.09862e-07	5.37057e-06	1.07352e-06	8.89862e-06	497.51	21.26
Cluster_2693	3.46052e-06	9.09401e-07	1.11574e-07	3.5591e-06	3.66751e-06	1.14988e-06	1.39903e-06	8.15146e-08	3.00131e-06	1.6201e-07	1.75847e-07	1.00159e-07	498.1	8.98
Cluster_2694	2.00547e-05	4.7477e-05	1.62206e-05	3.81067e-05	2.90088e-05	2.23021e-05	2.02012e-05	9.23246e-06	3.39701e-05	9.63319e-07	5.91113e-06	9.43556e-06	498.12	4.24
Cluster_2695	5.85021e-07	1.00411e-06	2.23148e-07	1.36436e-06	4.40333e-06	3.01912e-06	2.62152e-06	2.55283e-07	1.63987e-07	1.6201e-07	1.53866e-07	4.00638e-08	498.32	14.69
Cluster_2696	3.70464e-06	4.05628e-06	2.68081e-07	9.50442e-06	2.2154e-05	1.38505e-05	5.70841e-07	1.22272e-07	5.21078e-06	1.89011e-07	1.75847e-07	1.60255e-07	498.32	15.45
Cluster_2698	5.70385e-05	8.27149e-05	7.88652e-05	7.33249e-05	9.92516e-05	5.75425e-05	4.22847e-05	3.45686e-05	4.10704e-05	2.20268e-05	2.38541e-05	6.45917e-05	499.08	9.41
Cluster_2699	0.000185509	0.000174057	0.000142669	0.000219703	0.000224592	0.000239882	0.000118852	6.24272e-05	0.000214331	1.73775e-06	1.50208e-05	4.76676e-05	500.23	5.05
Cluster_2700	5.56316e-05	6.07677e-05	4.85349e-05	6.59635e-05	5.39832e-05	5.26695e-05	3.77608e-05	2.66023e-05	4.69109e-05	2.46743e-07	2.14233e-06	1.40766e-05	500.23	7.69
Cluster_2701	3.99119e-05	4.65158e-05	2.43554e-05	3.79904e-05	3.70094e-05	2.52579e-05	4.52897e-05	4.80287e-05	3.80904e-05	2.21051e-05	3.82129e-05	3.18427e-05	500.38	2.04
Cluster_2702	4.44478e-06	4.88536e-07	2.23148e-07	3.51962e-06	1.04517e-07	4.03138e-06	1.61865e-05	1.33203e-05	1.59389e-05	4.81627e-06	6.18465e-06	6.26793e-06	502.06	1.62
Cluster_2703	9.54518e-08	7.04448e-08	2.51042e-07	3.55888e-06	2.8964e-06	5.28726e-06	8.34218e-08	1.66928e-07	1.86178e-06	2.16013e-07	6.59427e-08	1.60255e-07	502.41	1.88
Cluster_2704	9.54518e-08	8.8056e-08	6.1977e-06	5.20372e-07	1.9973e-06	9.51104e-07	6.25664e-08	2.14741e-07	2.60622e-07	1.44823e-06	1.75847e-07	2.33271e-07	503.08	7.59
Cluster_2705	1.237e-06	1.05667e-07	7.68149e-07	9.44798e-07	2.35163e-07	1.62087e-07	4.17109e-08	1.01893e-07	3.66207e-08	1.34301e-07	1.97828e-07	1.96005e-06	503.3	3.25
Cluster_2706	1.237e-06	1.05667e-07	7.68149e-07	9.44798e-07	5.22584e-08	1.62087e-07	1.66844e-07	1.22272e-07	1.09862e-07	8.10048e-08	1.53866e-07	1.76058e-06	503.3	3.25
Cluster_2707	1.27269e-07	1.82515e-06	1.67361e-07	9.12664e-08	2.35163e-07	3.79331e-08	2.58359e-06	6.1136e-08	9.15518e-08	2.43015e-07	2.36144e-06	6.00956e-08	503.38	3.53
Cluster_2708	3.79564e-06	1.4089e-07	4.81857e-06	3.83567e-06	4.61629e-06	1.07053e-05	3.8348e-06	1.25001e-05	3.33028e-06	8.10048e-08	1.50583e-05	9.80549e-06	503.31	10.53
Cluster_2709	6.36346e-08	1.37834e-06	1.33806e-06	2.25432e-06	1.56775e-07	2.77902e-07	8.34218e-08	4.07573e-08	2.3711e-06	1.89011e-07	1.09905e-07	1.20191e-07	503.43	15.21
Cluster_2710	0.000160909	0.000167218	9.84701e-05	0.000143041	0.000161979	0.000178548	0.000147749	0.000141985	0.000141073	6.14709e-05	7.86493e-05	8.63091e-05	503.46	7.84
Cluster_2711	0.00015884	0.000151964	7.53017e-05	0.000153749	0.000150316	0.000191228	0.000135962	0.000132262	0.000149302	3.92735e-05	6.30296e-05	6.03693e-05	503.46	8.08
Cluster_2712	8.98207e-05	8.0307e-05	4.08365e-05	8.4853e-05	8.91679e-05	0.000109328	7.02351e-05	6.59953e-05	6.93473e-05	1.67459e-05	3.05705e-05	2.97313e-05	503.46	8.35
Cluster_2713	2.5259e-05	2.27956e-05	9.51376e-06	2.80846e-05	3.33193e-05	3.85684e-05	2.64785e-05	1.82374e-05	2.99491e-05	8.10048e-08	3.73567e-06	2.06182e-06	503.46	8.73
Cluster_2714	5.72983e-06	1.8354e-05	2.96576e-06	3.12208e-06	5.73172e-07	1.0032e-06	6.25664e-08	7.65508e-07	1.60731e-06	1.6201e-07	1.75847e-07	8.01275e-08	503.93	1.74
Cluster_2715	3.05258e-07	1.93799e-06	1.11574e-07	6.40354e-07	2.35163e-07	2.72918e-06	2.90708e-06	2.73094e-06	2.16162e-06	2.43015e-07	4.39618e-08	4.00638e-08	504.1	10.47
Cluster_2716	4.77259e-08	8.57921e-06	1.67361e-07	3.65066e-08	2.09034e-07	7.28562e-06	9.21079e-06	8.33238e-06	7.78881e-06	1.6201e-07	1.31885e-07	8.08632e-06	504.39	6.55
Cluster_2717	4.9349e-06	6.50248e-06	2.57404e-06	8.63258e-06	3.00915e-05	9.64774e-06	4.02852e-05	3.41942e-06	5.00598e-06	6.11281e-06	7.27838e-06	4.88827e-06	504.32	2.73
Cluster_2718	3.06917e-06	1.4089e-07	2.26358e-06	2.71634e-06	7.83877e-08	2.61372e-06	2.69814e-06	1.63029e-07	1.86886e-06	8.10048e-08	1.97828e-07	2.4672e-06	504.38	10.28
Cluster_2719	1.76456e-06	7.85444e-06	1.95255e-07	3.0787e-06	3.43938e-06	2.07664e-06	4.22225e-06	5.87736e-06	5.80107e-06	8.10048e-08	3.32927e-06	3.98979e-06	504.35	1.53
Cluster_2720	6.68557e-05	7.02994e-05	0.000167601	6.92572e-05	0.000113868	7.3587e-05	8.35292e-05	8.67275e-05	7.92806e-05	0.000132402	9.98231e-05	8.44927e-05	505.08	8.15
Cluster_2721	4.90284e-05	4.08879e-05	1.67917e-05	4.35092e-05	2.35939e-05	5.20038e-05	6.15649e-05	6.42534e-05	5.90309e-05	2.49388e-06	6.24457e-06	6.72859e-06	505.08	8.33
Cluster_2722	0.000106873	0.000107572	5.2422e-05	0.000150141	0.000115523	0.000114	0.000109908	5.62123e-05	0.000137481	8.17692e-06	6.42555e-06	1.78868e-05	505.1	9.7
Cluster_2723	0.000253398	0.000218095	0.000250945	0.000247528	0.0001611	0.000173271	0.00024034	0.000314627	0.000242387	0.000568419	0.000547776	0.00055539	505.1	2.47
Cluster_2724	1.3942e-06	1.12002e-06	1.67361e-07	7.66427e-07	5.58993e-07	3.75221e-06	4.44067e-06	5.66296e-06	5.04361e-06	2.16013e-07	9.29246e-07	1.39183e-06	505.1	1.71
Cluster_2725	3.57225e-08	5.28336e-08	1.39468e-07	5.21546e-07	2.35163e-07	1.25211e-06	1.37041e-06	2.73253e-07	2.26389e-06	5.40032e-08	4.39618e-08	6.00956e-08	505.39	9.82
Cluster_2726	0.00566048	0.00500306	0.00423478	0.00567749	0.00650015	0.00720165	0.00551616	0.00734213	0.006353	0.00516164	0.00518201	0.00574539	505.41	1.75
Cluster_2727	2.06389e-05	2.73518e-05	7.91913e-06	3.4973e-05	2.94182e-05	3.96469e-05	2.59548e-05	2.48015e-05	3.58027e-05	8.10048e-08	9.47327e-07	1.90864e-06	505.47	9.05
Cluster_2728	1.35451e-06	2.50759e-07	1.95255e-07	3.65066e-08	1.9124e-07	1.51732e-07	6.32545e-07	6.14576e-08	1.28173e-07	2.43015e-07	1.97828e-07	1.40223e-07	505.42	14.12
Cluster_2729	3.34238e-05	2.82176e-05	1.2507e-05	3.39305e-05	2.55471e-05	4.10722e-05	3.0968e-05	2.33148e-05	2.89512e-05	2.71315e-06	7.23566e-06	9.02746e-06	505.47	8.4
Cluster_2730	6.20586e-05	5.07993e-05	2.89765e-05	6.01535e-05	5.14032e-05	7.07124e-05	5.39169e-05	5.44577e-05	5.78488e-05	1.62194e-05	3.27079e-05	3.19335e-05	505.47	7.72
Cluster_2731	2.63925e-05	2.60626e-05	1.08179e-05	1.88095e-05	2.70508e-05	2.8987e-05	2.90065e-05	2.63822e-05	1.88255e-05	7.19705e-06	1.27554e-05	1.13011e-05	505.47	7.84
Cluster_2732	3.48841e-05	3.12487e-05	1.23821e-05	3.77977e-05	3.59526e-05	4.66771e-05	3.00407e-05	2.633e-05	2.62652e-05	7.01423e-06	8.24133e-06	9.05676e-06	505.47	8.05
Cluster_2733	5.31182e-05	3.67373e-05	1.73043e-05	4.47724e-05	4.29128e-05	6.74327e-05	3.79902e-05	6.13431e-05	5.04243e-05	2.81157e-05	3.53393e-05	4.35633e-05	505.96	1.73
Cluster_2734	2.25549e-05	3.01398e-05	1.11487e-05	2.94551e-05	1.52298e-05	2.35404e-05	2.11196e-05	2.49832e-05	2.58188e-05	1.97141e-05	1.85776e-05	1.91762e-05	506.36	4.89
Cluster_2735	2.47395e-05	2.66297e-05	1.51565e-05	2.66322e-05	7.77242e-06	2.50696e-05	1.13931e-05	7.02398e-06	1.61095e-05	3.6939e-06	1.03557e-05	2.05877e-05	506.36	5.18
Cluster_2736	3.87224e-05	6.24594e-05	3.39082e-05	7.15716e-05	6.22135e-05	9.81583e-05	0.000107147	0.000135567	4.65844e-05	2.60524e-05	3.45372e-05	6.63915e-05	506.36	6.14
Cluster_2737	2.24559e-05	2.61372e-05	2.4871e-05	2.09977e-05	1.63732e-05	2.19959e-05	2.1319e-05	1.84584e-05	1.92267e-05	1.6567e-05	2.58533e-05	2.37465e-05	506.36	2.37
Cluster_2740	4.56467e-05	4.51199e-05	0.000107933	4.18869e-05	6.29142e-05	4.82662e-05	5.77966e-05	5.4939e-05	5.06253e-05	8.59389e-05	6.31007e-05	5.79295e-05	507.07	8.16
Cluster_2741	0.00019205	0.000173225	0.000188765	0.000197796	0.000121187	0.000118503	0.000169936	0.000236545	0.000179111	0.000435597	0.000396618	0.000440594	507.1	2.47
Cluster_2742	7.77872e-06	4.7814e-06	1.67361e-07	3.4879e-06	1.2417e-06	4.22363e-06	1.25133e-07	1.76342e-06	2.2812e-06	3.52799e-06	3.62634e-06	6.51842e-06	507.42	11.41
Cluster_2743	5.19826e-06	4.88301e-06	5.57871e-08	5.30241e-06	3.35254e-06	3.27503e-06	2.46094e-06	2.87213e-07	6.62101e-06	1.6201e-07	6.59427e-08	1.40223e-07	508.1	9.69
Cluster_2744	4.77259e-08	3.52224e-08	8.36806e-08	9.12664e-08	2.35163e-07	7.58662e-08	1.87699e-07	4.26873e-07	5.49311e-08	3.08789e-06	3.27365e-06	3.33163e-06	508.19	4.43
Cluster_2745	1.31438e-05	2.19745e-05	1.0493e-05	4.9492e-06	1.45408e-05	1.8523e-05	1.18623e-05	3.83571e-05	5.02239e-06	4.52762e-05	4.90452e-05	4.0704e-05	508.38	2.24
Cluster_2748	2.88177e-05	3.22898e-05	1.78461e-05	4.0009e-05	3.47484e-05	3.93508e-05	4.77529e-05	4.20585e-05	4.18359e-05	1.9539e-05	2.36989e-05	3.33278e-05	509.32	11.02
Cluster_2749	3.18173e-08	1.58501e-07	8.36806e-08	1.6428e-07	1.04517e-07	7.58662e-08	1.66844e-07	1.63029e-07	7.32414e-08	3.52136e-06	3.0123e-06	6.53114e-06	509.46	21.02
Cluster_2750	3.18173e-08	1.05667e-07	5.57871e-08	1.0952e-07	1.56775e-07	1.13799e-07	1.25133e-07	1.83408e-07	3.66207e-08	4.54753e-06	2.36759e-06	1.24222e-05	509.51	21.28
Cluster_2751	3.18173e-08	1.05667e-07	2.51042e-07	9.12664e-08	1.82905e-07	1.70699e-07	1.87699e-07	8.15146e-08	1.09862e-07	3.09248e-06	2.50059e-06	8.19804e-06	509.51	21.48
Cluster_2752	2.52258e-05	4.29805e-05	4.56588e-05	3.22865e-05	3.62186e-05	5.29272e-05	4.9255e-05	3.24243e-05	5.03522e-05	2.48057e-05	1.73645e-05	2.44617e-05	509.5	14.46
Cluster_2755	6.36346e-08	8.8056e-08	2.51042e-07	1.46026e-07	2.09034e-07	9.48328e-08	4.17109e-08	4.07573e-08	5.49311e-08	3.42256e-06	6.75398e-07	1.25584e-06	510.5	21.38
Cluster_2756	3.18173e-08	3.62797e-07	8.36806e-08	2.52358e-06	1.82905e-07	2.66912e-06	2.19698e-06	6.1136e-08	6.24192e-07	2.43015e-07	4.39618e-08	6.00956e-08	511.08	8.8
Cluster_2757	3.87708e-05	3.2423e-05	4.15402e-05	4.93814e-05	4.86294e-05	4.31e-05	2.82323e-05	2.14096e-05	2.21439e-05	9.23725e-07	3.38043e-06	1.51673e-05	511.08	8.99
Cluster_2758	4.77259e-08	7.04448e-08	2.23148e-07	5.47599e-08	5.22584e-08	1.70699e-07	1.25133e-07	1.83408e-07	7.32414e-08	5.07421e-06	4.07824e-06	1.17405e-05	511.52	21.26
Cluster_2759	9.54518e-08	8.8056e-08	1.11574e-07	7.30131e-08	2.35163e-07	1.70699e-07	1.66844e-07	1.42651e-07	1.64793e-07	2.05188e-06	2.94116e-06	4.99334e-06	511.52	21.74
Cluster_2761	3.563e-07	2.21155e-06	2.51042e-07	5.47599e-08	3.70808e-07	3.67838e-06	1.45988e-07	1.22272e-07	1.85191e-07	1.08006e-07	8.79236e-08	1.80287e-07	512.34	16.29
Cluster_2762	1.20114e-05	1.05656e-05	1.00363e-05	1.22999e-05	1.15021e-05	1.45248e-05	1.50438e-05	2.07309e-05	1.75273e-05	1.32333e-05	1.32162e-05	1.62111e-05	512.41	7.57
Cluster_2763	2.30727e-05	2.66654e-05	9.85973e-06	2.58081e-05	1.5773e-05	2.74753e-05	3.31165e-05	4.61752e-05	3.00788e-05	1.51989e-05	3.20356e-05	2.30053e-05	512.43	2.95
Cluster_2764	4.77963e-05	5.64177e-05	3.8817e-05	5.19408e-05	5.07284e-05	3.31513e-05	5.22935e-05	6.04895e-05	4.76301e-05	3.58876e-05	4.57645e-05	4.78311e-05	512.42	3.43
Cluster_2765	2.75594e-05	2.98138e-05	2.35713e-05	5.31944e-05	3.53077e-05	3.15605e-05	8.67021e-05	3.63681e-05	2.90065e-05	2.7615e-05	4.88673e-05	2.03997e-05	512.42	4.3
Cluster_2766	1.1136e-07	5.28336e-08	1.39468e-07	1.46026e-07	2.09034e-07	3.79331e-08	1.87699e-07	1.01893e-07	7.32414e-08	7.35253e-06	2.19687e-06	1.45462e-05	512.52	21.52
Cluster_2769	0.000170163	0.00015937	0.000347225	0.000230556	0.000466489	0.00032478	0.00026594	0.000252146	0.000248265	0.000347764	0.000281545	0.000263838	514.17	8.16
Cluster_2770	0.000123696	0.0001192	0.000167587	0.000151263	0.000263829	0.000233426	0.000183819	0.000177231	0.000183813	0.00011515	9.96356e-05	0.000102617	514.17	8.31
Cluster_2771	7.19997e-05	7.72775e-05	8.52493e-05	7.57452e-05	8.43949e-05	6.72636e-05	5.04806e-05	4.22923e-05	5.91349e-05	1.64326e-05	1.36462e-05	3.10509e-05	514.24	7.68
Cluster_2772	1.58856e-05	9.8964e-06	2.60634e-05	1.65063e-05	2.43574e-05	2.27843e-05	7.98042e-06	2.25049e-05	2.1467e-05	1.9507e-05	1.66589e-05	1.25106e-05	514.17	8.01
Cluster_2773	7.19997e-05	7.72775e-05	8.52493e-05	7.57452e-05	8.43949e-05	6.72636e-05	5.04806e-05	4.22923e-05	5.91349e-05	1.64326e-05	1.36462e-05	3.10509e-05	514.25	7.68
Cluster_2774	3.52692e-06	5.42221e-06	2.23148e-07	2.38813e-06	6.5982e-06	8.18435e-06	2.65797e-07	1.42651e-07	3.95945e-06	8.10048e-08	1.31885e-07	1.00159e-07	514.31	15.43
Cluster_2775	1.26874e-06	7.237e-06	5.57871e-08	1.0952e-07	1.82905e-07	2.04026e-07	7.54833e-07	1.22272e-07	1.09862e-07	8.10048e-08	4.39618e-08	1.20191e-07	514.33	16.47
Cluster_2777	9.54518e-08	1.84057e-06	1.11574e-07	1.23247e-06	2.63198e-06	1.70699e-07	3.61523e-06	3.54338e-06	3.81018e-06	3.71669e-06	4.79551e-06	3.82842e-06	515.28	1.51
Cluster_2778	4.39806e-05	2.32162e-05	6.67696e-06	1.76449e-05	1.16572e-05	2.13896e-05	4.79568e-05	1.31626e-05	1.6836e-05	1.90848e-05	8.97826e-06	7.0386e-06	515.41	15.25
Cluster_2779	3.99618e-05	1.80404e-05	2.27802e-06	6.15135e-05	4.53165e-05	3.54154e-05	7.94068e-05	8.23466e-05	3.62249e-05	4.32897e-05	4.06918e-05	1.81885e-05	515.48	7.24
Cluster_2780	2.97841e-05	1.66819e-05	1.95255e-07	3.10856e-05	1.83657e-05	3.6043e-05	7.65865e-05	9.63105e-05	4.17372e-05	5.01447e-05	4.88763e-05	1.95049e-05	515.48	6.77
Cluster_2781	3.72749e-05	3.83056e-05	8.32136e-05	5.30389e-05	0.000118401	7.36688e-05	5.58791e-05	6.38814e-05	5.47751e-05	9.18208e-05	6.55939e-05	6.37574e-05	516.17	8.17
Cluster_2782	1.43178e-07	7.04448e-08	2.51042e-07	1.0952e-07	1.30646e-07	3.79331e-08	8.34218e-08	1.22272e-07	9.15518e-08	2.43015e-07	6.59427e-08	4.00638e-08	516.43	10.89
Cluster_2783	2.80541e-05	2.38841e-05	1.97091e-05	5.34643e-05	8.53385e-05	8.13673e-05	5.73973e-05	4.90857e-05	6.10113e-05	1.65877e-05	2.69852e-05	4.08027e-05	516.43	11.02
Cluster_2784	0.000262489	0.000298426	0.000248656	0.000489794	0.000510847	0.000507474	0.000547965	0.000408291	0.000525894	0.000203023	0.000231156	0.000283008	516.43	12.52
Cluster_2785	2.42393e-06	4.58154e-06	4.83924e-07	7.72355e-06	8.07574e-06	8.27013e-06	6.31884e-06	3.85344e-06	5.44736e-06	1.26427e-06	5.03226e-06	7.7134e-06	517.12	8.33
Cluster_2786	8.83518e-05	9.1114e-05	0.000122507	0.000103304	0.000156446	0.000133649	0.000119124	0.000112623	0.000122859	0.000121842	0.000114083	0.000100364	517.17	9.78
Cluster_2787	8.0263e-06	1.09174e-05	3.46742e-05	6.83254e-06	1.86394e-05	1.39862e-05	1.21265e-05	1.0694e-05	1.42895e-05	2.7148e-05	4.32429e-05	2.50016e-05	517.17	10.12
Cluster_2788	3.28429e-05	2.84742e-05	7.53581e-06	3.716e-05	4.98679e-05	7.1211e-05	6.26966e-05	5.13922e-05	5.83233e-05	1.35008e-07	8.21304e-06	2.50016e-05	517.17	10.33
Cluster_2789	1.35871e-05	1.90889e-05	2.51042e-07	3.1006e-05	6.14027e-06	5.98597e-05	6.90029e-05	6.60856e-05	9.65551e-05	1.35008e-07	1.09905e-07	8.01275e-08	517.17	10.42
Cluster_2790	4.77259e-08	1.58501e-07	2.51042e-07	1.0952e-07	1.30646e-07	9.48328e-08	8.34218e-08	8.15146e-08	3.66207e-08	1.08006e-07	6.59427e-08	1.80287e-07	517.39	1.14
Cluster_2791	1.34459e-05	1.2876e-05	6.40951e-06	2.14767e-05	1.27814e-05	2.30945e-05	1.57647e-05	1.72727e-05	1.78765e-05	8.07241e-06	1.00212e-05	1.03935e-05	517.34	11.14
Cluster_2792	1.27269e-07	5.28336e-08	5.57871e-08	1.27773e-07	2.35163e-07	1.86256e-06	1.25133e-07	6.1136e-08	9.15518e-08	1.08006e-07	1.97828e-07	1.40223e-07	517.39	11.42
Cluster_2793	1.20729e-06	1.23278e-07	1.95255e-07	2.95364e-08	4.39046e-06	1.70699e-07	1.45988e-07	8.18859e-07	1.28173e-07	1.00793e-06	1.37652e-06	6.97999e-07	517.39	2.13
Cluster_2794	6.36346e-08	1.05667e-07	2.51042e-07	8.95588e-07	2.09034e-07	1.32766e-07	1.45988e-07	1.22272e-07	1.64793e-07	1.6201e-07	6.59427e-08	1.00159e-07	517.39	2.73
Cluster_2799	3.18173e-08	1.05667e-07	1.67361e-07	1.6428e-07	1.30646e-07	1.13799e-07	1.66844e-07	8.15146e-08	1.86119e-06	9.40183e-07	1.97828e-07	1.60255e-07	517.39	4.69
Cluster_2800	3.18173e-08	7.04448e-08	3.38104e-06	1.07029e-06	3.27715e-06	3.32595e-06	6.986e-07	2.41521e-06	1.46483e-07	9.93965e-07	8.22278e-07	1.60255e-07	517.39	4.79
Cluster_2801	3.18173e-08	1.58501e-07	5.57871e-08	1.46026e-07	1.82905e-07	6.07891e-06	8.34218e-08	1.63029e-07	9.15518e-08	2.16013e-07	1.53866e-07	1.40223e-07	517.39	4.92
Cluster_2803	1.73647e-06	8.8056e-08	2.51042e-07	7.30131e-08	2.35163e-07	1.70699e-07	1.09393e-06	1.01893e-07	1.09862e-07	1.89011e-07	1.31885e-07	6.00956e-08	517.39	3.83
Cluster_2804	9.54518e-08	8.8056e-08	4.94571e-07	5.46024e-07	2.45677e-06	3.79331e-08	1.62811e-06	5.45329e-07	8.92329e-07	2.39283e-06	1.31885e-07	7.02131e-08	517.39	3.92
Cluster_2808	1.19735e-07	5.37981e-07	1.61389e-06	1.27773e-07	7.83877e-08	1.78377e-07	1.66844e-07	8.15146e-08	1.19506e-06	3.1671e-07	3.97975e-07	3.91796e-07	517.39	5.88
Cluster_2811	6.44847e-07	6.16551e-07	1.67361e-07	3.15576e-07	2.76881e-07	1.5881e-07	4.17109e-08	1.83408e-07	1.09862e-07	1.35008e-07	4.39618e-08	4.57677e-08	517.39	6.63
Cluster_2812	8.33539e-07	1.4089e-07	1.39468e-07	6.44484e-07	2.09034e-07	3.79331e-08	1.56017e-06	1.01893e-07	4.43573e-07	2.09283e-06	1.53866e-07	8.08533e-07	517.39	6.97
Cluster_2813	3.79592e-06	1.23278e-07	1.39468e-07	5.47599e-08	1.82905e-07	1.51732e-07	6.25664e-08	1.83408e-07	9.15518e-08	5.40032e-08	1.31885e-07	6.00956e-08	517.39	10.28
Cluster_2815	7.95432e-08	3.52224e-08	1.67361e-07	9.12664e-08	7.83877e-08	1.32766e-07	1.66844e-07	1.01893e-07	3.66207e-08	1.89011e-07	1.97828e-07	1.20191e-07	517.41	8.11
Cluster_2816	3.82364e-05	3.93825e-05	1.54329e-05	3.56189e-05	3.81326e-05	4.8622e-05	3.4219e-05	3.43584e-05	3.64122e-05	9.53681e-07	8.74722e-06	1.05495e-05	517.47	8.68
Cluster_2817	0.000160551	0.000149673	8.66611e-05	0.000176796	0.000205264	0.000212356	0.000163115	0.000168442	0.000171261	4.20401e-05	5.66522e-05	5.56773e-05	517.47	8.98
Cluster_2818	5.60637e-05	5.78991e-05	2.26712e-05	6.2842e-05	6.39473e-05	8.07541e-05	5.67094e-05	4.82418e-05	5.77853e-05	7.3172e-06	1.1799e-05	1.29246e-05	517.47	9.11
Cluster_2819	5.06593e-05	5.09726e-05	2.44571e-05	5.27738e-05	5.96938e-05	6.22265e-05	5.23697e-05	4.53461e-05	4.92481e-05	9.13788e-06	9.34873e-06	9.71547e-06	517.47	9.62
Cluster_2820	6.46094e-05	6.84644e-05	3.12082e-05	8.54725e-05	8.36378e-05	0.000106344	7.50747e-05	5.65634e-05	6.81486e-05	9.30352e-06	1.56378e-05	2.22029e-05	517.47	9.41
Cluster_2821	6.36346e-08	7.04448e-08	1.95255e-07	3.19994e-06	3.1655e-06	1.82226e-06	2.67691e-06	1.11425e-06	2.93112e-06	1.35008e-07	6.59427e-08	1.60255e-07	518.18	8.84
Cluster_2822	7.18029e-05	7.90127e-05	6.07158e-05	0.000105647	0.000149932	0.000118283	6.80642e-05	4.11162e-05	8.896e-05	3.30999e-05	4.56445e-05	3.79114e-05	518.19	8.98
Cluster_2823	0.00055628	0.000679603	8.32223e-05	0.000523351	0.000123796	0.000393316	0.000317846	0.000161689	0.000486674	1.08006e-07	4.39618e-08	9.60999e-06	518.19	4.08
Cluster_2824	8.27055e-06	1.39044e-05	9.31554e-06	1.77426e-05	1.72359e-05	1.06302e-05	8.34227e-06	5.12805e-06	1.49781e-05	1.51877e-06	5.08608e-06	3.39932e-06	518.4	1.55
Cluster_2825	2.54735e-06	8.48324e-06	1.39468e-07	2.52951e-06	4.92614e-08	3.66815e-06	1.10377e-05	1.2285e-05	1.91092e-05	7.87481e-06	1.55902e-05	1.13947e-05	519.14	6.25
Cluster_2826	7.95432e-08	7.04448e-08	1.39468e-07	1.0952e-07	2.35163e-07	1.51732e-07	1.25133e-07	6.1136e-08	3.66207e-08	5.40527e-06	1.07759e-06	5.45985e-06	519.47	21.04
Cluster_2827	2.16533e-05	1.53938e-05	5.52019e-06	1.70889e-05	1.44507e-05	2.45669e-05	1.56899e-05	8.80888e-06	1.46499e-05	1.81388e-07	2.6624e-06	3.40016e-06	519.49	9.08
Cluster_2828	4.77259e-08	8.8056e-08	1.11574e-07	9.12664e-08	5.22584e-08	5.68997e-08	6.25664e-08	1.63029e-07	1.46483e-07	5.59897e-06	4.26921e-06	9.30863e-06	519.49	21.53
Cluster_2829	3.09007e-05	3.3356e-05	1.29962e-05	3.98254e-05	4.14786e-05	5.015e-05	3.46591e-05	3.57233e-05	3.96127e-05	2.24848e-06	4.34908e-06	6.29549e-06	519.49	9.29
Cluster_2830	4.03957e-05	4.27679e-05	1.71435e-05	4.73286e-05	4.97339e-05	5.61358e-05	4.46077e-05	3.75662e-05	4.59243e-05	3.39181e-06	3.43048e-06	5.52128e-06	519.49	9.62
Cluster_2831	0.000511855	0.000566153	0.00024972	0.000684779	0.000763127	0.000876125	0.000612887	0.00052792	0.000670578	0.000121158	0.000107326	0.000152464	519.49	9.93
Cluster_2833	1.33932e-06	3.92841e-07	2.23148e-07	2.60095e-06	1.65445e-06	7.97305e-06	5.81616e-06	4.92752e-06	6.84993e-06	1.35008e-07	1.75847e-07	1.40223e-07	520.17	10.32
Cluster_2834	7.95432e-08	1.05667e-07	1.11574e-07	1.56134e-06	1.56775e-07	6.21414e-06	5.59119e-06	4.31921e-06	1.01592e-05	1.08006e-07	6.59427e-08	6.00956e-08	520.17	10.42
Cluster_2835	6.49374e-05	0.000113413	2.31617e-05	3.01051e-05	5.0176e-05	7.342e-05	6.24365e-05	0.000126767	3.66022e-05	4.90236e-05	6.37467e-05	5.4296e-05	520.39	2.26
Cluster_2836	0.000594272	0.000532372	0.000174014	0.00058883	0.000387775	0.000557789	0.000490156	0.000493924	0.000546672	0.000115091	0.000204796	0.000296723	520.44	8.88
Cluster_2838	7.51497e-05	7.07936e-05	6.67514e-05	9.22607e-05	0.000110189	0.00010134	9.99121e-05	8.06015e-05	0.000105667	4.20403e-05	3.99512e-05	5.04098e-05	520.47	15.43
Cluster_2839	1.51259e-05	1.50056e-05	2.75644e-05	2.05592e-05	1.44844e-05	1.6143e-05	2.40149e-05	9.9087e-06	2.68939e-05	0.000149445	5.90113e-05	0.000110423	520.51	15.16
Cluster_2840	6.30268e-07	1.35239e-06	1.32874e-07	1.7598e-06	1.00467e-05	7.27125e-06	1.66844e-07	4.07573e-08	1.18773e-06	1.89011e-07	6.59427e-08	1.60255e-07	521.32	14.28
Cluster_2841	1.1136e-07	1.63354e-06	1.11574e-07	5.21646e-07	2.09034e-07	1.32766e-07	5.29528e-06	4.93271e-06	8.7901e-07	1.77821e-06	1.12756e-06	3.1342e-06	521.34	1.54
Cluster_2842	4.67702e-05	5.36422e-05	4.42239e-05	9.31776e-05	8.9082e-05	9.2829e-05	9.97316e-05	7.5937e-05	8.99742e-05	3.47719e-05	4.18391e-05	4.6871e-05	521.38	12.52
Cluster_2843	5.45714e-05	2.65497e-05	1.93489e-05	3.84083e-05	4.19825e-05	5.89907e-05	4.03055e-05	5.435e-05	4.4509e-05	2.5391e-05	3.08012e-05	4.13457e-05	521.41	2.04
Cluster_2844	1.73511e-05	1.67888e-05	9.62195e-06	2.9032e-05	3.80871e-05	3.35021e-05	3.77673e-06	7.74853e-07	1.48823e-05	5.40032e-08	1.75847e-07	8.01275e-08	522.32	14.65
Cluster_2845	7.71632e-05	6.22132e-05	5.82909e-05	0.000141594	0.000126317	7.84259e-05	3.77697e-05	5.31152e-05	2.75634e-05	8.3734e-05	8.73256e-05	8.7058e-05	522.36	4.57
Cluster_2846	3.25544e-05	3.67342e-05	2.36801e-05	4.33208e-05	3.72015e-05	3.13774e-05	1.66925e-05	9.77617e-06	8.9192e-06	4.16699e-05	4.33091e-05	5.26681e-05	522.36	4.14
Cluster_2847	9.65447e-05	0.000115113	5.90527e-05	0.000186215	0.000163083	0.000133171	6.71691e-05	3.34558e-05	9.83947e-05	6.61307e-07	5.0625e-06	1.28903e-05	522.36	6.74
Cluster_2848	5.23636e-05	5.83425e-05	5.37149e-05	7.3615e-05	6.86168e-05	8.08448e-05	7.76373e-05	8.11411e-05	7.21506e-05	7.52183e-05	8.42556e-05	8.04025e-05	522.44	3.92
Cluster_2849	3.25544e-05	3.67342e-05	2.36801e-05	4.33208e-05	3.72015e-05	3.13774e-05	1.66925e-05	9.77617e-06	8.9192e-06	4.16699e-05	4.33091e-05	5.26681e-05	522.36	4.13
Cluster_2851	1.72536e-05	2.35494e-05	1.46079e-05	3.31713e-05	1.43936e-05	1.8666e-05	3.34955e-05	3.9053e-05	2.97579e-05	2.089e-05	2.95188e-05	2.64149e-05	522.93	4.72
Cluster_2852	3.18173e-08	4.20175e-07	8.36806e-08	1.27773e-07	2.09034e-07	5.2001e-07	1.04277e-07	6.21484e-07	3.99919e-06	8.10048e-08	7.98126e-07	1.23949e-06	523.4	7.13
Cluster_2853	6.36346e-08	1.23278e-07	1.39468e-07	5.47599e-08	1.82905e-07	7.58662e-08	6.25664e-08	8.33005e-07	1.09862e-07	4.3622e-06	4.28654e-06	1.12777e-05	523.52	21.74
Cluster_2854	4.77259e-08	1.4089e-07	1.95255e-07	7.30131e-08	2.09034e-07	3.79331e-08	1.25133e-07	1.01893e-07	1.28173e-07	6.57577e-06	3.0061e-06	4.64857e-06	523.52	22.06
Cluster_2857	7.00971e-06	4.73817e-05	1.39468e-07	1.50813e-05	1.56775e-07	5.68997e-08	3.59771e-06	4.07573e-08	4.29764e-07	1.35008e-07	1.53866e-07	4.00638e-08	524.05	1.57
Cluster_2858	0.00175084	0.00280508	0.00148289	0.0020964	0.00164613	0.0017454	0.000732266	0.000342813	0.00104751	6.65958e-05	0.000155513	0.000293179	524.14	4.21
Cluster_2859	0.000279747	0.000315605	0.000204197	0.000284784	0.000209174	0.000220987	9.56826e-05	0.00012342	0.000107152	0.000325609	0.000360111	0.000322777	524.37	6.31
Cluster_2860	7.95432e-08	3.97412e-06	1.67361e-07	1.0952e-07	1.82905e-07	3.79331e-08	1.04277e-07	4.78671e-05	1.28173e-07	1.89011e-07	4.39618e-08	1.48174e-05	524.38	3.24
Cluster_2861	6.36346e-08	3.64166e-06	1.39468e-07	3.65066e-08	7.83877e-08	1.2444e-06	4.17109e-08	6.51682e-05	1.28173e-07	1.6201e-07	6.59427e-08	2.17288e-05	524.38	3.42
Cluster_2862	6.36346e-08	3.52224e-08	5.57871e-08	9.12664e-08	5.22584e-08	7.58662e-08	1.45988e-07	8.15146e-08	1.46483e-07	3.96881e-06	1.25098e-06	1.19695e-05	525.54	22.06
Cluster_2863	3.18173e-08	1.58501e-07	2.23148e-07	5.47599e-08	2.09034e-07	9.48328e-08	1.66844e-07	1.83408e-07	5.49311e-08	2.41482e-06	2.09822e-06	6.88413e-06	525.54	22.22
Cluster_2865	0.000511175	0.000817292	0.000434615	0.000595117	0.000481138	0.000503475	0.000213401	0.000101132	0.000302908	1.333e-05	3.60773e-05	8.07594e-05	526.14	4.21
Cluster_2866	0.000100094	0.000105464	0.000207196	0.000113014	0.000170957	0.000109701	0.000134794	0.000135084	0.000112621	0.000208354	0.00017511	0.000145056	526.19	8.21
Cluster_2867	0.000268905	0.000249773	0.000107179	0.000256744	0.000167996	0.000237368	0.000193666	0.000135829	0.000472614	6.87596e-06	1.22587e-05	3.80157e-05	526.25	4.7
Cluster_2868	0.000136268	0.000159342	0.000103815	0.000141233	0.000145452	9.63558e-05	0.000148419	0.000179984	0.000131055	0.000103081	0.00012508	0.000133784	526.43	3.96
Cluster_2869	7.85782e-05	8.1303e-05	7.23303e-05	8.84664e-05	9.97593e-05	6.21296e-05	0.000103574	0.000121811	8.27988e-05	8.81718e-05	0.000104724	9.93854e-05	526.43	4.24
Cluster_2870	7.95432e-08	3.52224e-08	2.51042e-07	1.46026e-07	1.56775e-07	1.51732e-07	1.04277e-07	8.15146e-08	3.66207e-08	8.05648e-06	4.06036e-06	1.62227e-05	526.54	21.51
Cluster_2873	8.05476e-05	7.68887e-05	4.08678e-05	0.000100577	7.32876e-05	7.06383e-05	7.09664e-05	4.18324e-05	8.49916e-05	8.10048e-08	3.39589e-07	1.19005e-05	527.08	9.69
Cluster_2874	2.79504e-06	2.00198e-06	1.11831e-06	3.63402e-06	7.28548e-06	3.89776e-06	1.78593e-06	8.4134e-07	3.48828e-06	1.35008e-07	4.39618e-08	1.00159e-07	527.25	7.68
Cluster_2875	2.79504e-06	2.00198e-06	1.11831e-06	3.63402e-06	7.28548e-06	3.89776e-06	1.78593e-06	8.4134e-07	3.48828e-06	5.40032e-08	1.31885e-07	1.00159e-07	527.25	7.68
Cluster_2876	0.00120611	0.00177867	0.000745722	0.00122017	0.000547694	0.00075798	0.000371054	0.000142521	0.000524163	2.54465e-06	1.45395e-05	3.33475e-05	528.17	2.89
Cluster_2877	0.000587724	0.000286426	0.000492245	0.000309565	0.00035348	0.000524894	0.000255654	0.000563777	0.000636585	0.000499112	0.000526342	0.000424886	528.41	2.75
Cluster_2879	7.95432e-08	3.52224e-08	2.23148e-07	7.30131e-08	1.04517e-07	1.51732e-07	6.25664e-08	1.22272e-07	1.28173e-07	7.22007e-06	7.18645e-06	1.74686e-05	528.55	21.48
Cluster_2880	9.15609e-06	4.8888e-06	6.86034e-06	1.06131e-05	4.77874e-06	3.59515e-06	7.34338e-06	1.25313e-05	7.8741e-06	3.37206e-05	2.81439e-05	3.52619e-05	529.08	2.42
Cluster_2881	9.15609e-06	4.8888e-06	6.86034e-06	1.06131e-05	4.77874e-06	3.59515e-06	7.34338e-06	1.25313e-05	7.8741e-06	3.37206e-05	2.81439e-05	3.52619e-05	529.08	2.44
Cluster_2882	0.00034881	0.000523075	0.000209639	0.000369326	0.000159539	0.000225692	0.000105317	3.20243e-05	0.000148714	1.6201e-07	4.02329e-07	5.85356e-06	530.17	2.89
Cluster_2883	0.000144117	0.000134456	0.000102992	0.000137608	0.000120251	0.00015398	0.000143535	0.000133624	0.00018108	0.000169216	0.00011309	0.0002058	530.47	16.87
Cluster_2884	1.21373e-05	1.18209e-05	1.31962e-05	1.96754e-05	1.30891e-05	1.83601e-05	1.7969e-05	1.51403e-05	1.89804e-05	1.64642e-05	1.72385e-05	2.42606e-05	530.48	14.71
Cluster_2885	3.20454e-05	3.21796e-05	4.50353e-05	3.35828e-05	4.50349e-05	4.10537e-05	3.747e-05	4.21309e-05	4.00217e-05	3.80651e-05	3.78786e-05	3.54525e-05	531.18	9.78
Cluster_2886	6.36346e-08	1.4517e-07	2.51042e-07	1.11e-06	1.9484e-06	5.37391e-07	4.17109e-08	2.26056e-07	5.49311e-08	3.01573e-06	1.19344e-06	5.00577e-07	531.19	8.17
Cluster_2888	0.000761955	0.000729067	0.000765057	0.000887936	0.000908417	0.000928456	0.000962762	0.000804479	0.000929466	0.00075843	0.000612363	0.00082871	531.48	16.52
Cluster_2889	0.000120862	0.000103344	7.07121e-05	0.00011355	0.000116191	0.00014394	9.82957e-05	9.38505e-05	9.85652e-05	2.35573e-05	2.78391e-05	4.57536e-05	531.49	9.56
Cluster_2890	9.49346e-05	9.30761e-05	4.15432e-05	0.000106997	9.63954e-05	0.000142926	8.93056e-05	7.64879e-05	9.28906e-05	1.86667e-05	1.97691e-05	2.18869e-05	531.49	9.83
Cluster_2891	9.29146e-05	9.27041e-05	3.46683e-05	9.8482e-05	0.000104193	0.000133813	9.70485e-05	8.21899e-05	9.00753e-05	1.28188e-05	1.92664e-05	2.28273e-05	531.49	10.09
Cluster_2892	7.95432e-08	1.23278e-07	1.11574e-07	1.27773e-07	1.56775e-07	1.32766e-07	1.66844e-07	1.22272e-07	5.49311e-08	1.00673e-07	1.02925e-06	9.23959e-06	531.49	21.28
Cluster_2894	0.000285202	0.000353147	0.000237632	0.000301327	0.000283834	0.000258854	0.000371023	0.000348166	0.000312771	0.000257949	0.000474989	0.000223595	532.39	2.77
Cluster_2895	8.14216e-06	8.8056e-08	5.57871e-08	5.47599e-08	3.49559e-06	5.68997e-08	1.16157e-05	8.37288e-06	4.66459e-06	5.40032e-08	1.09905e-07	4.00638e-08	532.46	4.52
Cluster_2896	1.23188e-05	3.15518e-05	1.23406e-05	3.76754e-05	3.13688e-05	3.2675e-05	3.34589e-05	3.33435e-05	3.85925e-05	3.1008e-05	3.66e-05	3.70179e-05	532.41	7.13
Cluster_2897	0.000107478	6.2168e-05	1.11574e-07	4.89211e-05	3.37441e-05	4.74562e-05	0.000118909	3.37393e-05	4.5849e-05	5.64337e-05	6.59427e-08	1.40223e-07	532.44	15.25
Cluster_2898	6.8025e-06	3.61077e-06	2.1313e-06	2.65225e-06	9.51933e-06	6.7999e-06	6.99269e-06	3.14778e-06	5.27893e-06	3.6377e-06	3.49578e-05	4.0603e-06	532.46	4.83
Cluster_2899	9.54518e-08	3.52224e-08	1.39468e-07	1.0952e-07	1.04517e-07	3.79331e-08	1.25133e-07	6.1136e-08	1.09862e-07	1.21794e-06	8.77198e-07	3.10775e-06	533.45	21.03
Cluster_2900	6.36346e-08	8.8056e-08	8.36806e-08	3.65066e-08	1.04517e-07	7.58662e-08	6.25664e-08	4.07573e-08	1.09862e-07	2.96861e-06	3.02565e-06	9.12043e-06	533.5	21.27
Cluster_2901	1.27269e-07	7.04448e-08	5.57871e-08	5.47599e-08	5.22584e-08	1.13799e-07	1.25133e-07	1.42651e-07	3.66207e-08	6.80939e-06	1.12545e-06	1.21667e-05	533.5	21.5
Cluster_2902	1.1136e-07	1.58501e-07	1.95255e-07	1.6428e-07	2.09034e-07	1.13799e-07	8.34218e-08	1.83408e-07	3.66207e-08	2.90154e-06	9.69885e-07	4.50816e-06	533.51	21.74
Cluster_2903	5.61184e-05	5.03561e-05	2.06584e-05	5.21888e-05	5.55339e-05	7.13587e-05	4.53463e-05	4.40412e-05	4.87767e-05	5.61053e-06	1.53064e-05	1.74407e-05	533.5	9.48
Cluster_2904	1.8701e-05	1.71285e-05	2.46312e-06	1.93408e-05	2.0894e-05	2.42767e-05	1.90374e-05	1.85294e-05	1.68226e-05	1.6201e-07	7.32559e-08	1.09643e-06	533.5	9.79
Cluster_2905	3.0055e-05	3.71778e-05	1.06754e-05	3.67495e-05	3.3681e-05	5.21095e-05	3.0136e-05	2.39514e-05	3.66233e-05	2.59744e-06	9.4751e-07	5.40294e-06	533.5	10.13
Cluster_2907	4.77259e-08	7.04448e-08	2.23148e-07	1.27773e-07	2.09034e-07	5.68997e-08	1.66844e-07	1.83408e-07	1.46483e-07	1.7187e-06	4.53033e-06	4.84128e-06	533.51	21.94
Cluster_2908	1.43178e-07	8.8056e-08	5.57871e-08	7.30131e-08	1.04517e-07	1.70699e-07	1.66844e-07	1.63029e-07	1.09862e-07	2.11998e-06	7.25619e-07	3.61733e-06	533.51	22.05
Cluster_2909	4.77259e-08	1.58501e-07	1.95255e-07	5.47599e-08	5.22584e-08	5.68997e-08	1.53056e-05	4.67856e-06	1.29549e-05	8.10048e-08	6.59427e-08	8.01275e-08	534	1.48
Cluster_2910	7.58472e-06	3.2066e-05	1.03746e-05	6.41662e-06	7.82753e-06	6.93624e-06	3.09338e-05	2.73872e-05	2.32004e-05	1.34366e-05	1.84763e-05	2.31788e-05	534.4	1.56
Cluster_2911	1.95213e-05	1.46488e-05	8.4896e-06	2.03689e-05	2.0296e-05	2.1418e-05	2.15069e-05	1.67082e-05	2.36222e-05	3.00137e-06	6.79217e-06	1.12808e-05	534.49	15.99
Cluster_2912	1.10461e-06	1.4089e-07	1.95255e-07	4.19692e-06	7.06104e-06	1.16269e-05	1.45988e-07	1.83408e-07	9.15518e-08	2.43015e-07	4.39618e-08	1.00159e-07	535.28	11.24
Cluster_2913	2.96111e-06	1.74815e-06	1.67361e-07	3.88357e-06	8.92232e-06	7.22055e-06	1.45988e-07	6.1136e-08	9.27531e-07	8.10048e-08	1.31885e-07	6.00956e-08	535.33	15.23
Cluster_2914	1.15594e-05	1.02421e-05	1.4756e-05	1.60405e-05	1.87822e-05	1.96836e-05	1.74296e-05	1.53857e-05	1.81471e-05	1.64478e-05	1.5389e-05	1.87709e-05	535.4	14.69
Cluster_2915	9.54518e-08	1.23278e-07	1.67361e-07	9.12664e-08	2.09034e-07	1.70699e-07	8.34218e-08	1.01893e-07	1.64793e-07	3.3361e-06	9.32744e-07	3.60826e-06	535.47	20.97
Cluster_2916	3.18173e-08	1.05667e-07	2.23148e-07	1.27773e-07	5.22584e-08	1.51732e-07	1.45988e-07	4.07573e-08	3.66207e-08	2.2358e-06	5.80775e-06	3.79895e-06	535.52	21.87
Cluster_2917	7.95432e-08	1.58501e-07	8.36806e-08	1.27773e-07	2.09034e-07	1.32766e-07	1.04277e-07	1.42651e-07	1.64793e-07	8.1195e-06	1.29155e-06	2.25121e-06	535.52	21.94
Cluster_2919	1.1136e-07	1.23278e-07	8.36806e-08	5.47599e-08	2.35163e-07	7.58662e-08	6.25664e-08	4.07573e-08	3.66207e-08	3.3361e-06	9.32744e-07	3.60826e-06	535.47	20.97
Cluster_2920	7.95432e-08	1.4089e-07	1.67361e-07	1.0952e-07	1.56775e-07	5.68997e-08	8.34218e-08	8.15146e-08	7.32414e-08	8.1195e-06	1.29155e-06	2.50477e-06	535.52	21.94
Cluster_2921	4.59069e-06	1.78477e-05	2.51042e-07	9.79251e-07	2.09034e-07	4.0201e-06	2.91467e-06	1.22272e-07	8.25077e-06	1.6201e-07	1.53866e-07	1.60255e-07	536.01	2.61
Cluster_2922	3.18173e-08	1.58501e-07	1.98061e-05	1.09972e-06	2.09034e-07	1.70699e-07	1.25133e-07	1.01893e-07	7.32414e-08	2.26337e-05	7.18469e-06	4.83706e-07	536.03	10.1
Cluster_2923	0.000174271	0.0001725	0.000150959	0.000228007	0.000196929	0.000241056	0.000245529	0.000223879	0.00028074	0.000111355	8.43322e-05	0.000118507	536.51	14.05
Cluster_2924	1.1136e-07	1.05667e-07	1.39468e-07	1.0952e-07	2.09034e-07	1.32766e-07	6.25664e-08	1.63029e-07	7.32414e-08	3.28366e-06	1.06793e-06	7.86937e-06	536.52	21.28
Cluster_2925	7.24642e-05	0.000103522	4.93585e-05	5.77563e-05	3.57729e-05	7.35018e-05	0.000128605	0.00012565	0.000171183	0.000130298	0.000176394	0.000138256	537.15	6.25
Cluster_2926	2.43196e-06	6.25907e-06	1.11574e-07	5.26005e-06	2.4293e-07	5.66497e-07	1.45988e-07	1.01893e-07	9.99708e-07	1.08006e-07	4.39618e-08	1.00159e-07	537.23	4.23
Cluster_2927	3.9289e-05	4.92452e-05	2.90319e-05	7.29262e-05	7.46857e-05	7.1839e-05	7.75793e-05	7.23388e-05	7.33046e-05	3.05324e-05	3.65161e-05	4.6218e-05	537.36	12.52
Cluster_2929	1.43178e-07	1.23278e-07	1.5748e-06	3.65066e-08	1.04517e-07	7.58662e-08	4.17109e-08	1.42651e-07	1.28173e-07	1.33432e-05	9.17353e-06	9.22912e-06	537.5	21.54
Cluster_2930	2.6693e-06	1.8843e-06	8.36806e-08	3.65066e-08	1.56775e-07	3.42595e-06	3.18819e-06	6.84487e-07	3.60696e-06	1.89011e-07	1.31885e-07	2.72998e-06	538.33	6.71
Cluster_2931	0.00127887	0.00129891	0.00109769	0.00147377	0.0015767	0.00145177	0.00180767	0.0017247	0.0016707	0.000614702	0.000899268	0.00106369	538.34	7.5
Cluster_2932	5.04436e-05	4.30366e-05	4.00451e-05	4.76116e-05	0.000136498	7.85081e-05	4.52889e-05	4.61796e-05	6.70554e-05	3.0528e-05	9.16475e-05	9.8797e-05	538.34	7.75
Cluster_2933	0.000120659	7.42903e-05	2.34696e-05	9.44941e-05	6.57703e-05	9.89816e-05	0.000150546	0.000200781	0.000157001	1.38641e-05	4.41535e-05	4.85413e-05	538.34	7.91
Cluster_2934	7.12302e-05	6.4482e-05	2.16031e-05	7.48207e-05	5.31922e-05	7.7264e-05	9.3754e-05	0.000111681	7.87623e-05	5.37188e-06	3.60376e-05	4.09074e-05	538.34	8.1
Cluster_2935	4.03555e-05	4.14001e-05	1.97461e-05	4.58868e-05	4.30976e-05	4.14805e-05	5.98674e-05	4.74169e-05	5.24252e-05	8.78293e-06	2.81376e-05	3.92099e-05	538.34	8.37
Cluster_2936	5.10623e-05	5.14556e-05	7.46773e-06	4.72817e-05	1.7374e-05	4.00005e-05	3.97838e-05	4.06348e-05	4.08731e-05	8.10048e-08	1.03047e-05	2.21608e-05	538.34	8.76
Cluster_2937	1.37919e-05	9.80781e-06	1.39468e-07	1.87785e-05	2.81358e-06	1.18288e-05	2.18768e-05	1.95895e-05	1.91506e-05	5.40032e-08	1.07357e-07	3.54101e-08	538.34	9.5
Cluster_2938	1.43178e-07	1.05667e-07	2.23148e-07	7.30131e-08	1.82905e-07	1.13799e-07	1.87699e-07	1.22272e-07	1.26772e-06	8.10048e-08	1.31885e-07	8.01275e-08	538.38	2.24
Cluster_2939	6.40926e-05	6.19018e-05	9.52102e-05	7.9888e-05	6.26412e-05	7.68146e-05	8.85673e-05	4.57669e-05	9.00888e-05	0.000481179	0.000208303	0.000310786	538.52	15.16
Cluster_2941	1.43178e-07	1.23278e-07	1.95255e-07	1.27773e-07	7.83877e-08	1.51732e-07	8.34218e-08	1.22272e-07	1.09862e-07	2.47671e-06	4.09133e-06	8.66407e-06	538.54	21.26
Cluster_2943	1.27269e-07	1.05667e-07	5.57871e-08	1.0952e-07	7.83877e-08	1.51732e-07	8.34218e-08	1.01893e-07	1.46483e-07	4.84073e-06	6.64094e-07	1.06159e-05	538.54	22.08
Cluster_2945	5.65013e-06	1.31243e-06	2.23148e-07	2.21654e-06	1.04517e-07	2.83375e-06	3.92345e-06	6.43234e-06	6.67306e-06	1.35008e-07	1.31885e-07	2.19854e-07	539.34	9.06
Cluster_2946	4.21303e-06	2.53109e-06	1.67361e-07	1.98729e-06	2.09034e-07	2.32107e-06	1.45988e-07	3.27725e-06	3.73287e-06	2.16013e-07	1.31885e-07	2.50774e-06	539.34	9.31
Cluster_2947	6.36346e-08	3.52224e-08	2.51042e-07	1.46026e-07	1.30646e-07	4.87219e-06	5.83789e-06	1.63029e-07	6.28203e-06	1.35008e-07	6.59427e-08	8.01275e-08	539.34	8.6
Cluster_2948	9.54518e-08	1.4089e-07	3.84341e-06	7.30131e-08	1.56775e-07	1.13961e-06	2.13031e-06	1.63029e-07	1.64793e-07	2.16013e-07	1.09905e-07	1.20191e-07	539.38	6.86
Cluster_2949	1.60196e-06	1.74012e-06	1.39468e-07	2.30915e-06	7.83877e-08	1.70699e-07	1.04277e-07	1.42651e-07	7.32414e-08	5.40032e-08	1.97828e-07	1.60255e-07	539.38	6.92
Cluster_2950	3.11493e-06	4.46379e-07	8.31423e-07	1.55592e-06	2.06224e-07	1.34524e-06	9.54523e-07	4.48561e-07	1.35506e-06	7.95761e-07	6.59427e-08	1.57362e-06	539.34	7.07
Cluster_2951	4.93757e-07	1.23278e-07	5.57871e-08	3.65066e-08	7.83877e-08	1.62334e-06	1.45988e-07	8.15146e-08	1.09862e-07	1.89011e-07	1.53866e-07	4.00638e-08	539.4	2.76
Cluster_2952	3.62224e-07	3.11159e-07	1.39468e-07	5.47599e-08	1.30646e-07	1.51732e-07	8.34218e-08	1.01893e-07	9.15518e-08	5.40032e-08	3.09737e-07	1.60255e-07	539.4	3.15
Cluster_2956	3.18173e-08	1.27804e-06	2.23148e-07	1.0952e-07	1.53549e-06	1.58642e-06	8.3997e-07	1.52884e-06	1.26817e-06	2.16013e-07	2.51154e-06	2.82431e-06	539.4	3.88
Cluster_2957	1.35139e-07	7.74086e-07	1.95255e-07	5.27212e-07	2.09034e-07	1.36102e-06	4.17109e-08	4.07573e-08	3.66207e-08	2.16013e-07	4.39618e-08	1.2799e-06	539.4	5.28
Cluster_2960	1.22383e-06	1.54324e-06	1.95255e-07	4.33743e-06	1.30624e-06	4.14372e-07	1.14587e-06	2.2026e-07	7.15421e-08	5.76206e-07	9.89533e-08	2.66431e-06	539.4	10.48
Cluster_2962	1.43875e-06	1.23278e-07	2.51042e-07	5.47599e-08	7.73982e-07	1.32766e-07	2.26612e-06	8.15146e-08	1.64793e-07	1.13006e-06	5.73915e-07	2.99787e-07	539.4	11.87
Cluster_2963	1.53193e-06	1.23278e-07	1.08387e-06	2.85436e-06	1.04517e-07	1.93476e-06	1.34464e-06	3.32404e-06	1.67868e-06	8.10048e-08	4.6804e-07	2.28161e-06	539.4	13.54
Cluster_2964	1.43178e-07	1.23278e-07	1.39468e-07	1.27773e-07	2.8397e-06	1.32766e-07	1.87699e-07	3.61322e-06	1.09862e-07	5.40032e-08	1.09905e-07	6.00956e-08	539.4	14.68
Cluster_2965	7.95432e-08	5.28336e-08	2.51042e-07	1.0952e-07	2.09034e-07	1.13799e-07	1.45988e-07	1.01893e-07	1.09862e-07	4.31822e-06	9.87907e-07	4.31366e-06	539.56	22.39
Cluster_2966	0.000136932	0.000156573	0.000290242	0.000155716	0.000282231	0.000161731	0.00016547	0.000165168	0.000146686	0.000352085	0.000283433	0.000253464	540.21	8.22
Cluster_2967	8.7693e-06	2.08932e-05	4.46402e-06	9.52274e-06	2.60608e-05	2.58743e-05	2.53759e-06	1.04444e-06	3.49908e-06	5.40032e-08	8.79236e-08	8.01275e-08	540.3	9.67
Cluster_2968	1.3003e-05	2.49285e-05	1.35181e-05	3.21131e-05	2.18642e-05	2.19726e-05	2.48953e-05	3.16306e-05	2.9213e-05	2.41319e-05	1.97504e-05	2.9071e-05	540.42	7.13
Cluster_2969	0.000271689	0.000284693	0.000233597	0.000305548	0.000338602	0.000320875	0.000378677	0.000351196	0.000357332	0.000121725	0.000193108	0.000230684	540.34	7.5
Cluster_2970	1.27269e-07	8.8056e-08	2.23148e-07	7.30131e-08	1.04517e-07	3.79331e-08	1.66844e-07	8.15146e-08	1.09862e-07	7.29383e-06	5.84535e-06	7.40737e-06	540.55	21.47
Cluster_2973	1.43178e-07	1.58501e-07	8.36806e-08	1.6428e-07	1.56775e-07	1.70699e-07	1.04277e-07	1.49373e-07	1.46483e-07	1.09722e-05	2.34828e-06	1.57067e-05	540.55	22.06
Cluster_2974	1.1136e-07	1.58501e-07	1.95255e-07	3.65066e-08	1.82905e-07	1.70699e-07	1.04277e-07	6.64935e-07	1.46483e-07	9.57462e-06	6.15292e-06	9.44669e-06	540.55	22.21
Cluster_2978	6.83348e-06	1.48012e-05	4.07927e-06	1.47742e-05	1.06704e-05	1.40246e-05	1.5236e-05	1.97634e-05	1.74123e-05	1.03917e-05	1.60774e-05	1.20033e-05	540.93	7.13
Cluster_2979	4.77259e-08	3.97722e-07	1.95255e-07	6.64123e-07	5.22584e-08	1.13799e-07	1.87699e-07	6.14192e-07	1.50303e-06	1.6201e-07	1.09905e-07	4.00638e-08	542.39	2.76
Cluster_2980	4.70903e-05	4.85789e-05	3.22398e-05	4.47079e-05	3.4922e-05	4.12905e-05	5.09178e-05	5.16811e-05	4.25974e-05	2.77035e-05	3.44738e-05	3.28701e-05	542.42	8.75
Cluster_2981	1.27269e-07	3.52224e-08	2.23148e-07	1.46026e-07	1.56775e-07	1.70699e-07	6.25664e-08	1.01893e-07	1.64793e-07	5.15478e-06	7.47213e-06	1.37619e-05	542.57	21.28
Cluster_2982	3.18173e-08	1.05667e-07	1.39468e-07	1.0952e-07	1.56775e-07	1.13799e-07	8.34218e-08	8.15146e-08	7.32414e-08	1.0641e-05	7.82593e-06	1.59981e-05	542.57	21.51
Cluster_2983	1.27269e-07	3.52224e-08	1.06049e-06	5.47599e-08	7.83877e-08	9.48328e-08	4.17109e-08	3.34939e-07	1.64793e-07	1.24652e-05	8.6238e-06	1.53297e-05	542.57	21.73
Cluster_2984	6.36346e-08	1.23278e-07	1.73021e-06	5.47599e-08	7.83877e-08	3.79331e-08	1.66844e-07	5.36962e-07	1.46483e-07	2.28329e-05	1.45089e-05	2.46215e-05	542.57	22.06
Cluster_2985	1.43178e-07	3.52224e-08	1.76866e-06	7.30131e-08	1.04517e-07	1.70699e-07	1.45988e-07	4.11278e-07	1.46483e-07	1.39086e-05	7.72037e-06	1.42592e-05	542.57	22.25
Cluster_2986	5.01872e-07	8.73359e-06	2.51042e-07	3.20061e-06	1.30646e-07	1.77508e-07	1.34924e-07	8.15146e-08	3.30261e-06	8.10048e-08	1.31885e-07	6.00956e-08	543.18	4.24
Cluster_2987	1.45617e-05	1.87783e-05	3.95094e-05	1.98816e-05	4.34833e-05	1.75565e-05	2.10522e-05	1.6839e-05	1.64244e-05	4.69958e-05	3.70393e-05	2.88391e-05	544.2	8.21
Cluster_2988	2.27894e-06	6.9023e-06	1.69328e-06	8.04932e-06	4.16546e-06	6.33563e-06	4.11309e-06	5.43128e-06	6.36537e-06	8.22413e-07	3.19451e-06	4.69647e-06	544.39	1.56
Cluster_2989	3.33258e-05	3.95822e-05	3.32313e-05	0.000105666	0.000130624	0.000138568	0.000103112	8.35577e-05	0.000123803	2.4647e-05	3.52412e-05	4.564e-05	544.46	12.52
Cluster_2990	0.000111599	0.00012943	0.000126924	0.000228941	0.00028364	0.000251604	0.00025548	0.000171914	0.00024099	1.6201e-07	9.37768e-05	0.000119753	544.46	13.83
Cluster_2991	1.27269e-07	1.23278e-07	4.26928e-08	5.47599e-08	1.30646e-07	1.70699e-07	1.66844e-07	3.58091e-08	9.15518e-08	6.08352e-06	3.3116e-06	9.09159e-06	544.58	21.48
Cluster_2992	1.27269e-07	8.8056e-08	5.57871e-08	9.12664e-08	1.56775e-07	5.68997e-08	8.34218e-08	1.83408e-07	5.49311e-08	2.15881e-05	1.13492e-05	1.35324e-05	544.58	21.86
Cluster_2993	6.36346e-08	1.05667e-07	5.80424e-06	1.27773e-07	2.09034e-07	1.13799e-07	1.25133e-07	6.79073e-06	7.32414e-08	2.47966e-05	1.64246e-05	4.59349e-05	544.58	22.06
Cluster_2994	4.77259e-08	3.52224e-08	3.44973e-06	1.6428e-07	2.09034e-07	7.58662e-08	1.25133e-07	2.64376e-06	1.28173e-07	2.75689e-05	2.44456e-05	2.01536e-05	544.58	22.17
Cluster_2995	8.61048e-05	9.33784e-05	0.000128308	8.74953e-05	0.000125808	0.000107615	0.0001118	9.87254e-05	9.59413e-05	0.00010782	0.000108358	0.000109594	545.2	9.79
Cluster_2996	1.9143e-05	1.53519e-05	2.82898e-06	2.0926e-05	1.86722e-05	2.38514e-05	1.65308e-05	1.52109e-05	1.61839e-05	8.10048e-08	9.77303e-07	2.80035e-06	545.5	9.92
Cluster_2997	0.000105828	0.000106075	4.16153e-05	0.000129659	0.000156716	0.000181325	0.000123215	0.000100637	0.000137808	1.75755e-05	1.56997e-05	2.74326e-05	545.5	10.67
Cluster_2998	3.02025e-05	3.7771e-05	5.9864e-06	3.74754e-05	4.80512e-05	6.29745e-05	3.84302e-05	2.68562e-05	3.88222e-05	3.16206e-06	1.26767e-06	8.40014e-06	545.5	11.05
Cluster_2999	2.97169e-05	3.09463e-05	7.94773e-06	3.5784e-05	4.38973e-05	5.50456e-05	2.74593e-05	2.68205e-05	3.47219e-05	2.5363e-06	1.93945e-06	5.30822e-06	545.5	11.24
Cluster_3000	1.1136e-07	3.52224e-08	2.23148e-07	1.27773e-07	1.82905e-07	5.68997e-08	1.66844e-07	1.42651e-07	1.64793e-07	2.33496e-06	1.26413e-06	6.37059e-06	545.51	21.29
Cluster_3001	7.95432e-08	8.8056e-08	4.26928e-08	7.30131e-08	5.22584e-08	1.70699e-07	1.87699e-07	1.83408e-07	1.64793e-07	2.34825e-06	2.11859e-06	6.09693e-06	545.51	21.52
Cluster_3002	4.28791e-05	5.53253e-05	4.73439e-05	5.81795e-05	5.95913e-05	5.03942e-05	3.80476e-05	2.05171e-05	4.26621e-05	1.25578e-06	2.4476e-06	1.55855e-05	546.22	8.98
Cluster_3003	1.61519e-05	2.54426e-05	5.62419e-06	1.89316e-05	8.73479e-06	4.75918e-06	2.61888e-05	4.45838e-06	9.78354e-06	1.72155e-05	4.38472e-06	4.64555e-06	546.4	3.48
Cluster_3004	4.08193e-07	2.41122e-07	1.13872e-05	5.47599e-08	1.56775e-07	3.79331e-08	1.25133e-07	3.28967e-06	9.68553e-08	1.8058e-05	2.31802e-07	1.99181e-07	547.2	10.07
Cluster_3009	3.20385e-05	2.66467e-05	1.38947e-05	3.20099e-05	3.81145e-05	3.93921e-05	2.35246e-05	3.58557e-05	2.76489e-05	2.05327e-05	2.53626e-05	2.62427e-05	547.46	8.99
Cluster_3010	9.54518e-08	3.52224e-08	9.03024e-08	5.47599e-08	2.35163e-07	9.48328e-08	1.25133e-07	3.44172e-08	9.15518e-08	4.24086e-06	1.66605e-06	6.6902e-06	547.5	21.52
Cluster_3011	1.27269e-07	7.04448e-08	1.39468e-07	1.27773e-07	7.83877e-08	5.68997e-08	8.34218e-08	1.63029e-07	5.49311e-08	6.17745e-06	2.36941e-06	9.39403e-06	547.52	21.73
Cluster_3012	4.77259e-08	5.28336e-08	1.95255e-07	5.47599e-08	2.09034e-07	1.70699e-07	8.34218e-08	1.63029e-07	1.46483e-07	9.1097e-08	2.91616e-07	3.62037e-06	547.51	21.82
Cluster_3014	2.00281e-05	1.92136e-05	6.34783e-06	3.02098e-05	2.66822e-05	4.36358e-05	2.30101e-05	2.33241e-05	2.68431e-05	1.12028e-05	5.88868e-06	1.93118e-06	547.52	10.98
Cluster_3015	2.17566e-05	2.18521e-05	2.71107e-06	2.8037e-05	3.14964e-05	4.66232e-05	2.49568e-05	1.81017e-05	2.49859e-05	1.82304e-07	4.39618e-08	2.53748e-06	547.52	11.24
Cluster_3016	0.000194972	0.000258594	6.71228e-05	0.000300462	0.000422189	0.000393271	0.000261137	0.000219292	0.000254254	6.86915e-05	3.14389e-05	7.07058e-05	547.52	11.51
Cluster_3017	1.43178e-07	1.4089e-07	8.36806e-08	3.65066e-08	2.35163e-07	9.48328e-08	4.17109e-08	1.42651e-07	9.15518e-08	3.72744e-06	2.32634e-06	2.66208e-06	547.53	21.94
Cluster_3018	3.18173e-08	1.58501e-07	2.51042e-07	7.30131e-08	1.82905e-07	7.58662e-08	1.66844e-07	6.1136e-08	9.15518e-08	8.0758e-07	2.17274e-06	6.64421e-06	547.52	22.03
Cluster_3019	1.43178e-07	7.04448e-08	1.67361e-07	1.6428e-07	2.35163e-07	9.48328e-08	4.17109e-08	1.83408e-07	9.15518e-08	2.62971e-06	1.37629e-07	5.81946e-06	547.52	22.2
Cluster_3020	9.33323e-06	1.80132e-08	4.92879e-07	1.65284e-05	1.12643e-05	1.6317e-05	3.48372e-05	4.26339e-05	3.72161e-05	3.26643e-05	3.4118e-05	3.63741e-05	548.13	1.62
Cluster_3021	4.74211e-06	2.04622e-06	5.57871e-08	6.16943e-06	2.38994e-05	4.44389e-06	2.86384e-05	3.4077e-06	5.83246e-06	3.12804e-06	1.97801e-06	1.57597e-06	548.35	2.75
Cluster_3022	1.1136e-07	2.5461e-07	5.57871e-08	1.35761e-06	3.63964e-06	1.10892e-06	3.85314e-07	1.93168e-06	2.8245e-06	7.10655e-07	2.50778e-07	2.94543e-06	548.47	10.42
Cluster_3023	0.0169844	0.0139004	0.0140815	0.0193403	0.0171661	0.0203648	0.0204704	0.0149706	0.0215042	0.0138207	0.0110896	0.0167981	548.51	16.52
Cluster_3025	0.00026642	0.000229361	0.000167047	0.000295559	0.00026793	0.000320075	0.000328247	0.000250969	0.00032456	0.000167093	0.00012271	0.000272088	549.08	16.51
Cluster_3026	1.1136e-07	1.29522e-06	5.57871e-08	4.39002e-06	1.85983e-06	3.63443e-06	2.30277e-06	2.41146e-06	5.49033e-06	3.91927e-06	3.94895e-06	5.99522e-07	549.41	9.39
Cluster_3027	1.43178e-07	1.22081e-05	1.91554e-05	2.47821e-05	5.88094e-05	2.96413e-05	3.14042e-05	1.72213e-05	2.55647e-05	2.43015e-07	4.39618e-08	1.20191e-07	549.41	13.84
Cluster_3028	6.36346e-08	8.8056e-08	5.51861e-07	1.0952e-07	1.82905e-07	9.48328e-08	1.66844e-07	1.63029e-07	1.64793e-07	6.64399e-06	2.71725e-06	8.23177e-07	549.51	21.39
Cluster_3029	7.95432e-08	5.28336e-08	5.57871e-08	1.0952e-07	2.09034e-07	1.70699e-07	4.17109e-08	1.63029e-07	1.64793e-07	7.29703e-06	3.50894e-06	6.20256e-06	549.53	21.73
Cluster_3030	3.18173e-08	8.8056e-08	8.36806e-08	5.47599e-08	1.56775e-07	7.58662e-08	8.34218e-08	1.42651e-07	1.09862e-07	3.17859e-06	8.75638e-07	4.43157e-06	549.48	21.98
Cluster_3031	2.67589e-05	2.76299e-05	4.6881e-06	4.69597e-05	4.38073e-05	5.05753e-05	3.54487e-05	1.19588e-05	4.75604e-05	1.35855e-07	1.38562e-07	2.77492e-07	550.16	9.7
Cluster_3032	9.54518e-08	1.58501e-07	1.11574e-07	1.0952e-07	1.04517e-07	9.48328e-08	1.66844e-07	1.01893e-07	1.28173e-07	2.96825e-06	3.97971e-06	7.92279e-06	550.54	21.29
Cluster_3033	1.1136e-07	5.28336e-08	2.23148e-07	1.46026e-07	2.09034e-07	5.68997e-08	1.45988e-07	1.03817e-07	5.49311e-08	5.52323e-06	1.47867e-06	6.51855e-06	550.54	21.52
Cluster_3035	4.04056e-06	3.87255e-06	1.11574e-07	2.67758e-06	1.6822e-06	4.81772e-06	1.01701e-05	1.07231e-05	1.25023e-05	7.94374e-06	1.16915e-05	9.09466e-06	551.16	8.94
Cluster_3036	4.77259e-08	8.8056e-08	1.67361e-07	7.35413e-05	5.02183e-05	4.86685e-05	3.1465e-05	3.07723e-05	3.48206e-05	1.08006e-07	4.39618e-08	8.01275e-08	551.29	4.11
Cluster_3039	1.43178e-07	3.52224e-08	1.95255e-07	1.0952e-07	2.09034e-07	9.48328e-08	8.34218e-08	8.15146e-08	9.15518e-08	7.52638e-06	9.18815e-07	1.00747e-05	551.54	21.73
Cluster_3040	6.36346e-08	1.4089e-07	1.55111e-06	3.65066e-08	2.09034e-07	9.48328e-08	4.17109e-08	1.31432e-07	9.15518e-08	1.28171e-05	6.7756e-06	9.36699e-06	551.51	21.82
Cluster_3041	6.36346e-08	1.05667e-07	8.53686e-07	5.47599e-08	1.56775e-07	5.68997e-08	1.87699e-07	1.63029e-07	1.64793e-07	8.82378e-06	6.19746e-06	5.18721e-06	551.51	21.94
Cluster_3043	2.10811e-05	1.07194e-05	1.53285e-05	3.15908e-05	2.73878e-05	2.57793e-05	3.13651e-05	3.42685e-05	1.94952e-05	6.33919e-05	6.11099e-05	6.70122e-05	552.16	2.46
Cluster_3044	6.36346e-08	1.05667e-07	8.36806e-08	5.47599e-08	2.35163e-07	9.48328e-08	1.87699e-07	1.01893e-07	1.05539e-06	7.54792e-07	1.34269e-07	1.40223e-07	552.2	10.92
Cluster_3045	3.92664e-05	5.07676e-05	3.39661e-05	2.73731e-05	1.76623e-05	3.10217e-05	9.06238e-05	0.000108876	0.000147061	8.55337e-05	0.000113803	9.2605e-05	552.2	11.05
Cluster_3046	3.12716e-05	2.97855e-05	4.75873e-05	4.31259e-05	7.69799e-05	4.91118e-05	4.78682e-05	4.29777e-05	4.42213e-05	5.87363e-05	4.91865e-05	5.11311e-05	552.21	8.22
Cluster_3047	5.12598e-05	2.27986e-05	1.07094e-05	2.49284e-05	2.0271e-05	5.33e-05	1.90832e-05	4.34642e-05	6.29318e-05	1.27477e-05	2.50178e-05	1.805e-05	552.48	2.87
Cluster_3048	1.27269e-07	1.4089e-07	1.95255e-07	1.0952e-07	1.04517e-07	1.13799e-07	1.04277e-07	1.83408e-07	1.64793e-07	6.81257e-06	3.78925e-06	1.21882e-05	552.55	21.27
Cluster_3050	4.77259e-08	8.8056e-08	8.36806e-08	7.30131e-08	1.56775e-07	9.48328e-08	1.45988e-07	7.14269e-08	1.09862e-07	6.01295e-06	5.18768e-06	1.16603e-05	552.55	22.26
Cluster_3054	0.000557834	0.00059937	0.000949481	0.000635846	0.000880296	0.000607582	0.000766245	0.000705343	0.00061355	0.000859885	0.000714027	0.000675998	553.46	16.52
Cluster_3055	1.06492e-05	7.6509e-06	2.23148e-07	2.46772e-05	1.38827e-05	2.39128e-05	4.80399e-05	4.31597e-05	6.66019e-05	4.55701e-05	3.18201e-05	5.85773e-05	553.52	16.72
Cluster_3056	0.000255147	0.000342296	0.000155365	0.000198979	0.000124438	0.000230659	0.00042744	0.000411148	0.000566428	0.000427083	0.000570327	0.000447381	554.18	6.25
Cluster_3057	1.86236e-05	4.47385e-06	6.64243e-06	2.44169e-05	2.33869e-05	2.81046e-05	3.21676e-06	3.54445e-07	7.43342e-06	1.08006e-07	8.79236e-08	6.00956e-08	554.32	11.17
Cluster_3058	1.27269e-07	8.8056e-08	5.57871e-08	1.45324e-06	1.82905e-07	4.32607e-07	1.08912e-07	2.86874e-06	3.05308e-07	8.05269e-06	5.37416e-06	6.98468e-06	555.16	2.4
Cluster_3059	1.05821e-07	1.4089e-07	5.57871e-08	5.49986e-07	1.04517e-07	2.99686e-06	4.17109e-08	8.15146e-08	1.28173e-07	2.43015e-07	1.97828e-07	1.40223e-07	555.32	11.27
Cluster_3060	4.77259e-08	1.05667e-07	1.95255e-07	1.6428e-07	2.35163e-07	1.13799e-07	1.25133e-07	1.83408e-07	7.32414e-08	9.50826e-05	3.07154e-05	8.79497e-05	555.54	17.63
Cluster_3061	9.05589e-05	0.000121004	4.89238e-05	7.43128e-05	4.06434e-05	7.86487e-05	0.000155504	0.000137021	0.000194077	0.000150833	0.000202215	0.000166373	556.18	6.25
Cluster_3062	4.07574e-05	4.35271e-05	3.3512e-05	4.72919e-05	3.99615e-05	3.02512e-05	4.51351e-05	5.01564e-05	4.84082e-05	2.34866e-05	3.3638e-05	3.89626e-05	556.44	3.35
Cluster_3063	2.71017e-05	3.53389e-05	9.94667e-06	2.81231e-05	1.90009e-05	2.56293e-05	3.54624e-05	3.55021e-05	2.61584e-05	9.11284e-06	3.38245e-05	1.96009e-05	556.46	2.88
Cluster_3064	8.70953e-06	1.0716e-05	1.74392e-05	1.61345e-05	2.16051e-05	1.58086e-05	2.03761e-05	1.79594e-05	2.05169e-05	3.27278e-05	3.07628e-05	3.73062e-05	556.49	14.75
Cluster_3065	9.54518e-08	5.28336e-08	3.50378e-06	5.47599e-08	2.35163e-07	9.48328e-08	1.45988e-07	1.25299e-06	3.66207e-08	1.85623e-05	9.7717e-06	1.97627e-05	556.58	21.72
Cluster_3066	6.36346e-08	1.05667e-07	1.05506e-06	1.0952e-07	1.04517e-07	5.68997e-08	1.04277e-07	1.06334e-07	5.49311e-08	1.54279e-05	5.16273e-06	2.24925e-05	556.58	21.85
Cluster_3067	7.95432e-08	1.23278e-07	3.44491e-06	1.6428e-07	1.56775e-07	1.13799e-07	8.34218e-08	1.86844e-06	5.49311e-08	1.46774e-05	6.80793e-06	2.27632e-05	556.58	22.07
Cluster_3068	3.18173e-08	3.52224e-08	5.57871e-08	1.6428e-07	5.22584e-08	1.51732e-07	1.87699e-07	1.01893e-07	1.46483e-07	2.18414e-06	2.09005e-06	1.00622e-05	556.58	21.29
Cluster_3069	9.54518e-08	1.23278e-07	1.42431e-06	7.30131e-08	1.82905e-07	7.58662e-08	1.45988e-07	1.83408e-07	9.15518e-08	7.30006e-06	5.59242e-06	8.98802e-06	556.58	21.51
Cluster_3070	3.18173e-08	1.05667e-07	2.23148e-07	1.27773e-07	5.22584e-08	1.13799e-07	8.34218e-08	1.22272e-07	1.09862e-07	1.89011e-07	4.39618e-08	6.00956e-08	557.2	9.66
Cluster_3071	1.75186e-05	1.81265e-05	2.80993e-05	2.66145e-05	3.85126e-05	3.30364e-05	3.17995e-05	2.25631e-05	2.7696e-05	2.26906e-05	1.89268e-05	2.45572e-05	557.2	9.79
Cluster_3072	0.000273266	0.000278829	0.000406118	0.000293855	0.000406687	0.000275836	0.00037794	0.000372524	0.000307246	0.00055775	0.000455477	0.00039693	557.45	8.24
[truncated: 2,624 more rows]

## Sheet: ESI + _ 2
Name	LOG 2 Ms4a15 RSL/untreat	LOG 2 control RSL/untreat
Cluster_2611	-0.87083	-1.13557
Cluster_2610	-0.812667	1.14671
Cluster_2684	-0.64572	0.50587
Cluster_2686	-0.765159	0.50587
Cluster_2859	-0.264975	0.130877
Cluster_2847	1.11035	0.680739
Cluster_2845	-0.426564	0.955392
Cluster_2846	-0.533686	0.475706
Cluster_2849	-0.533686	0.475706
Cluster_0024	-0.197652	7.08323
Cluster_0049	-3.38177	0.210297
Cluster_0092	0.186522	-6.34456
Cluster_0103	-0.164111	-6.34451
Cluster_0108	0.929116	4.96125
Cluster_0113	0.811579	-0.0910794
Cluster_0137	0.407617	-7.0692
Cluster_0146	7.50929	-0.821153
Cluster_0167	-7.47753	0.23079
Cluster_0270	0.324555	-0.655185
Cluster_0298	0.764799	-8.70292
Cluster_0363	-4.60995	-4.28229
Cluster_0430	4.51706	-4.90558
Cluster_0560	4.37378	-4.55763
Cluster_0563	6.43094	5.48103
Cluster_0580	5.63809	-0.424388
Cluster_0593	5.52808	-4.67829
Cluster_0600	0.0220115	-0.405486
Cluster_0644	0.498146	0.0265115
Cluster_0673	-0.463293	0.504325
Cluster_0700	0.384094	-0.052215
Cluster_0701	1.33958	0.244527
Cluster_0711	-0.405681	4.24139
Cluster_0727	2.2644	-4.44653
Cluster_0752	-0.074621	7.13979
Cluster_0762	5.10242	0.541171
Cluster_0996	6.0586	-1.23167
Cluster_1011	1.01432	0.222042
Cluster_1036	-4.09848	-4.63683
Cluster_1042	0.89743	-0.622248
Cluster_1064	4.90416	0.0333654
Cluster_1122	0.177731	-4.71709
Cluster_1126	1.60492	5.90631
Cluster_1142	0.998529	0.856783
Cluster_1222	3.46742	3.51074
Cluster_1284	-5.44024	2.73212
Cluster_1519	-0.183911	1.68368
Cluster_1590	7.70907	-0.147037
Cluster_1665	7.02128	-0.899262
Cluster_1771	-12.6939	-0.69095
Cluster_1774	-7.1252	-1.2199
Cluster_1788	5.72045	-1.03268
Cluster_1852	1.61596	-0.0741795
Cluster_1854	1.63666	-0.770464
Cluster_1872	4.14869	-3.42138
Cluster_1873	4.44418	-2.5738
Cluster_1901	-0.00220801	4.97789
Cluster_1911	-4.25892	-4.70575
Cluster_1987	5.49971	-0.256686
Cluster_2081	0.119772	8.8489
Cluster_2082	-0.0562128	9.32343
Cluster_2100	6.84639	0.145819
Cluster_2122	1.04449	-0.628027
Cluster_2134	3.8302	1.82162
Cluster_2223	2.75998	1.74971
Cluster_2286	-0.167419	-3.95123
Cluster_2305	-11.8096	-0.252397
Cluster_2446	8.28557	-0.756498
Cluster_2464	6.95028	1.47677
Cluster_2466	2.22276	2.32659
Cluster_2486	7.2028	-0.185537
Cluster_2535	-0.0484242	9.33005
Cluster_2567	-3.37737	-0.212535
Cluster_2587	7.51775	-0.287064
Cluster_2683	-4.1192	-0.370361
Cluster_2691	-5.2769	0.920572
Cluster_2692	-5.26023	-0.653915
Cluster_2749	-4.64355	0.363596
Cluster_2750	-6.12804	-0.310561
Cluster_2755	-3.0433	-0.453225
Cluster_2758	-6.63531	0.145613
Cluster_2759	-4.91633	0.781965
Cluster_2766	-5.30566	0.143883
Cluster_2790	-0.63682	-0.620907
Cluster_2794	3.46765	-0.430505
Cluster_2828	-5.97323	-0.220921
Cluster_2854	-4.71383	-0.691091
Cluster_2862	-5.30016	1.52683
Cluster_2863	-4.46321	-0.397576
Cluster_2870	-6.7405	-1.03947
Cluster_2879	-6.16305	0.0778345
Cluster_2892	-4.74682	-0.431274
Cluster_2899	-4.22739	-0.313787
Cluster_2900	-5.50869	-0.145908
Cluster_2901	-5.57741	0.777225
Cluster_2902	-4.91496	-0.557341
Cluster_2907	-5.04355	-0.345493
Cluster_2908	-3.57341	0.769131
Cluster_2915	-3.88873	-1.32934
Cluster_2916	-4.14995	-0.434063
Cluster_2917	-4.91829	0.0125338
Cluster_2919	-3.79115	0.0344716
Cluster_2920	-4.64819	-0.194394
Cluster_2924	-4.68467	0.200475
Cluster_2941	-5.73011	-0.960469
Cluster_2943	-4.98266	-0.0896837
Cluster_2965	-4.51856	-0.879978
Cluster_2970	-5.71941	-0.330754
Cluster_2981	-6.16188	0.170318
Cluster_2982	-6.44798	0.442485
Cluster_2992	-6.67773	-0.335049
Cluster_3000	-4.47653	0.23274
Cluster_3011	-5.40093	-0.213704
Cluster_3012	-3.10072	-0.621304
Cluster_3017	-4.86209	-0.253469
Cluster_3018	-4.02409	-0.899759
Cluster_3019	-4.13703	-0.0516666
Cluster_3029	-5.94291	0.0691655
Cluster_3030	-3.83202	0.301671
Cluster_3032	-5.83013	0.308545
Cluster_3039	-5.1654	-0.933031
Cluster_3048	-5.66967	-0.769666
Cluster_3068	-4.6734	1.36136
Cluster_3070	7.51117	-0.397766
Cluster_3080	-3.47841	-0.156535
Cluster_3081	-4.54428	1.00819
Cluster_3099	3.34683	-0.780236
Cluster_3103	-0.377453	3.06381
Cluster_3114	-4.66882	-0.828803
Cluster_3115	-5.04315	0.651643
Cluster_3116	-5.39543	0.0363971
Cluster_3117	-4.51966	-0.372587
Cluster_3118	-5.63204	-0.595169
Cluster_3119	-4.80028	-0.522437
Cluster_3130	-4.74192	-0.132077
Cluster_3131	-4.49274	0.0414653
Cluster_3140	-4.75312	0.0642474
Cluster_3144	-5.78617	-1.21
Cluster_3145	-4.80699	0.182786
Cluster_3155	9.37669	0.973061
Cluster_3163	-5.84512	0.220447
Cluster_3194	-4.1872	-0.0268039
Cluster_3195	-4.51254	-0.96936
Cluster_3196	-5.35884	-0.473527
Cluster_3197	-4.84912	-0.247135
Cluster_3198	-5.42077	-0.700595
Cluster_3199	-4.21564	-0.8945
Cluster_3213	-5.018	-0.0161106
Cluster_3214	-5.17285	0.179085
Cluster_3219	-4.95268	0.0728949
Cluster_3235	-4.44384	0.239382
Cluster_3245	-6.4833	0.704955
Cluster_3259	-2.25177	-0.494253
Cluster_3260	-8.05672	-0.082313
Cluster_3261	-0.449453	-5.27413
Cluster_3270	-4.95	-0.294711
Cluster_3278	-4.14121	-0.726545
Cluster_3279	-4.0125	-0.744809
Cluster_3280	-4.09385	-0.140871
Cluster_3281	6.62392	-0.810109
Cluster_3283	-4.33323	0.662435
Cluster_3284	-4.80093	0.365509
Cluster_3285	-3.36586	0.056542
Cluster_3305	-6.4405	-0.593549
Cluster_3329	5.2815	2.69708
Cluster_3342	-4.15251	-0.525539
Cluster_3356	-7.38923	-0.798696
Cluster_3389	-6.33436	-0.313118
Cluster_3406	-4.80871	1.80794
Cluster_3413	-0.896173	-6.41937
Cluster_3428	-7.86441	-8.52776
Cluster_3440	-3.97506	-0.272037
Cluster_3447	-4.19016	0.552034
Cluster_3448	-5.22145	-0.526422
Cluster_3473	-7.35264	0.574786
Cluster_3477	-9.99035	0.215075
Cluster_3488	-4.47015	-0.115494
Cluster_3506	9.70751	-0.724727
Cluster_3573	-8.23248	-0.431796
Cluster_3576	-6.47791	-0.1439
Cluster_3590	-6.39031	0.699741
Cluster_3591	-6.7513	0.373523
Cluster_3595	3.34126	-4.47848
Cluster_3625	-12.4109	1.02647
Cluster_3628	-4.1484	-2.50432
Cluster_3653	-8.34742	-0.75689
Cluster_3657	-9.27625	-0.343759
Cluster_3662	-4.13481	0.0688093
Cluster_3674	-5.18003	-0.154866
Cluster_3675	-1.88151	-0.864114
Cluster_3676	-5.59072	0.268364
Cluster_3678	-4.66174	-1.22812
Cluster_3679	-3.23407	-0.304458
Cluster_3688	-11.1759	-0.80542
Cluster_3772	-5.51539	0.398569
Cluster_3774	-4.55729	0.669184
Cluster_3777	-9.13822	-0.329131
Cluster_3781	0.432205	13.6584
Cluster_3796	-5.02054	0.150662
Cluster_3846	-7.35206	0.134
Cluster_3865	-10.1944	0.244979
Cluster_3901	-3.10819	0.619459
Cluster_3902	-4.68381	1.49861
Cluster_3913	-5.11715	1.07338
Cluster_3942	-4.78049	0.102744
Cluster_3945	-6.11679	0.10197
Cluster_3975	-0.0917756	-4.03742
Cluster_3978	-6.20829	0.25951
Cluster_3991	0.395279	0.0626812
Cluster_4002	-4.5664	-0.310885
Cluster_4003	-6.13633	0.17483
Cluster_4006	-5.37651	-0.0110561
Cluster_4014	-8.28166	-0.980003
Cluster_4029	-4.01403	0.419264
Cluster_4030	-4.17819	-0.269398
Cluster_4046	-4.64322	-0.348692
Cluster_4052	-5.48999	0.394755
Cluster_4070	-7.90657	-0.553549
Cluster_4072	-3.22524	-0.0685612
Cluster_4080	-3.8526	-0.493964
Cluster_4099	-0.221102	-0.0389931
Cluster_4118	-6.97973	-0.252964
Cluster_4137	-6.10886	0.228735
Cluster_4147	-4.71208	-0.690418
Cluster_4148	-4.80104	-0.171443
Cluster_4161	-7.38151	0.354357
Cluster_4209	11.0035	-0.346624
Cluster_4236	-4.47248	0.657617
Cluster_4253	-4.55381	-0.807966
Cluster_4267	5.28209	0.532379
Cluster_4355	-5.98357	0.605155
Cluster_4357	-4.109	-0.0800597
Cluster_4373	7.24908	-3.86981
Cluster_4385	-5.76479	-0.185663
Cluster_4387	-6.2813	-0.284519
Cluster_4431	-0.347935	0.311256
Cluster_4641	-4.3019	-0.549573
Cluster_4645	-7.55239	0.510745
Cluster_4685	-5.81317	-0.447195
Cluster_4688	-4.22756	-0.283961
Cluster_4690	-3.76639	0.0873729
Cluster_4715	-0.0682078	-0.457374
Cluster_4761	-4.23956	-0.834778
Cluster_4791	-0.494034	-8.3641
Cluster_4893	-6.78651	0.583933
Cluster_4919	-9.06721	0.114185
Cluster_4937	-10.1819	0.0338993
Cluster_5052	-7.54035	-0.51056
Cluster_5090	-5.71644	0.324471
Cluster_5091	6.83379	-0.836467
Cluster_5108	-7.88274	0.499586
Cluster_5110	-6.82666	-0.185076
Cluster_5124	-9.94184	-0.634353
Cluster_5127	-6.39136	1.10151
Cluster_5166	-8.68152	-0.551387
Cluster_5206	-5.10238	1.06909
Cluster_5243	-6.79421	-0.397942
Cluster_5247	7.31646	0.0801055
Cluster_5257	-6.90514	-0.348163
Cluster_5292	8.96895	0.0382941
Cluster_5297	-0.0104973	-5.25626
Cluster_5325	-4.50757	0.179999
Cluster_5393	6.86613	0.116536
Cluster_5395	-3.11793	-1.15159
Cluster_5464	3.7724	-0.0937208
Cluster_5498	-6.42602	0.669501
Cluster_5499	-5.4135	0.207617
Cluster_5507	-7.0635	1.25961
Cluster_5568	-4.54278	0.479353
Cluster_5587	-7.39152	-1.53205
Cluster_5589	-6.47334	-0.0313362
Cluster_5596	-5.24479	0.185657
Cluster_5619	-5.42131	0.271128
Cluster_5642	-1.02679	0.415898
Cluster_5660	-7.8502	-5.50524
Cluster_5674	0.0745709	5.69737
Cluster_5675	-0.470896	1.49132
Cluster_5689	-4.019	-0.669699
Cluster_5747	-6.16481	0.435498
Cluster_5752	-6.46703	-0.805439
Cluster_5765	-5.99842	0.938203
Cluster_5772	-5.55668	-4.97089
Cluster_5836	-5.07094	-5.16297
Cluster_5837	-4.35661	-5.19042
Cluster_5853	-6.13665	-0.544953
Cluster_5859	5.54441	-0.290245
Cluster_5864	-4.98922	-1.10322
Cluster_5882	-3.8029	-2.13787
Cluster_5900	-6.15006	0.0524126
Cluster_5931	-7.27061	0.840827
Cluster_5955	-6.54498	0.332982
Cluster_5980	-7.62287	-5.95522
Cluster_6028	-6.53029	0.522163
Cluster_6044	-3.31313	-1.40309
Cluster_6056	6.46236	-0.220538
Cluster_6078	-4.96605	-3.51459
Cluster_6091	6.59448	0.271766
Cluster_6116	-5.96572	-4.93772
Cluster_6123	-4.91462	-0.666048
Cluster_6132	-5.813	0.351996
Cluster_6135	-5.83009	-0.391393
Cluster_6240	-0.258213	-0.712176
Cluster_6250	-6.32202	0.636314
Cluster_6291	-7.85158	-0.876492
Cluster_6296	-4.40123	-1.0944
Cluster_6317	-7.61602	-0.0680203
Cluster_6346	-7.51433	-0.407616
Cluster_6364	-7.15838	-0.0912951
Cluster_6394	-5.42166	0.389287
Cluster_6412	-7.09377	0.987544
Cluster_6426	-9.19415	-0.685573
Cluster_6431	-6.36419	-0.764479
Cluster_6447	4.14056	-0.127271
Cluster_6466	-4.36217	0.559576
Cluster_6467	-5.18132	-0.605981
Cluster_0033	0.353684	-5.00702
Cluster_0036	-0.468212	0.265961
Cluster_0054	-0.303578	4.79734
Cluster_0098	-4.82608	6.14968
Cluster_0170	-0.606983	-5.94083
Cluster_0327	0.0690658	0.512255
Cluster_0335	-0.290889	5.74171
Cluster_0346	5.31635	-0.168988
Cluster_0349	0.875891	-6.36514
Cluster_0353	0.244466	-0.610675
Cluster_0405	-0.584077	3.4013
Cluster_0416	0.456398	4.60968
Cluster_0599	-4.20883	-0.281337
Cluster_0678	-0.12136	-5.93168
Cluster_0719	3.06569	-0.568633
Cluster_0813	0.239032	4.82379
Cluster_0967	-0.253493	-0.228407
Cluster_0978	-5.27541	5.34263
Cluster_1004	-0.630202	-4.3615
Cluster_1006	-5.31393	-4.38125
Cluster_1014	-4.09775	3.75432
Cluster_1060	-0.0308785	0.167215
Cluster_1179	-2.55657	-1.00017
Cluster_1204	0.749345	-2.2746
Cluster_1294	10.1463	-0.451437
Cluster_1361	7.46694	6.9642
Cluster_1749	-0.0671677	-3.30718
Cluster_1782	-2.80197	0.480912
Cluster_2007	2.19401	-1.2518
Cluster_2127	-0.999748	6.86151
Cluster_2176	-6.43543	-3.44701
Cluster_2199	4.13273	0.634184
Cluster_2215	-0.733155	6.03708
Cluster_2283	0.207402	-0.547598
Cluster_2296	-0.224768	-2.23572
Cluster_2309	0.0745525	0.00544808
Cluster_2312	-0.257466	-5.74091
Cluster_2324	0.187277	-2.69828
Cluster_2507	6.17516	7.81217
Cluster_2512	-10.1335	-6.8242
Cluster_2679	3.28121	0.0624131
Cluster_2682	0.226567	-2.12531
Cluster_2751	-2.95428	-0.607485
Cluster_2782	6.59012	1.68784
Cluster_2813	0.908813	-3.24003
Cluster_2815	3.8503	3.55933
Cluster_2826	-4.46899	-1.09597
Cluster_2853	-5.72107	-0.0586382
Cluster_2929	-5.82357	-2.30084
Cluster_2948	-0.508018	-3.35766
Cluster_2949	0.331185	0.358348
Cluster_2964	4.64842	2.58691
Cluster_2973	-6.03425	-0.270516
Cluster_2974	-5.27803	-0.452486
Cluster_3001	-4.70873	0.587856
Cluster_3028	-5.08061	-0.776816
Cluster_3033	-4.693	-0.303415
Cluster_3041	-5.78651	-1.64663
Cluster_3050	-5.64078	0.679733
Cluster_3069	-5.69975	-2.81566
Cluster_3143	-6.00678	0.539164
Cluster_3215	-5.65372	0.360212
Cluster_3220	-5.22526	-0.0114795
Cluster_3246	-7.2298	-2.52669
Cluster_3250	-5.56658	-0.582947
Cluster_3277	-4.50904	-0.484182
Cluster_3292	-5.33178	-3.40148
Cluster_3293	-5.75302	-3.36788
Cluster_3317	-6.39024	-1.69831
Cluster_3324	-8.07687	-0.15487
Cluster_3446	-4.40067	0.445643
Cluster_3462	-4.93145	-0.116399
Cluster_3467	-4.47031	-2.21236
Cluster_3468	-4.95058	1.14655
Cluster_3479	-5.57753	-1.32881
Cluster_3486	-6.36646	-0.486144
Cluster_3574	-5.80816	-1.15668
Cluster_3577	-4.33735	0.0311374
Cluster_3580	-4.68871	0.262934
Cluster_3597	-6.45409	-1.67147
Cluster_3598	-4.59982	-1.20372
Cluster_3599	-5.5303	0.563295
Cluster_3652	1.95601	-0.70339
Cluster_3663	-5.25288	-3.68871
Cluster_3701	-6.09759	-2.59477
Cluster_3755	-0.205142	-1.30592
Cluster_3769	-2.50373	-0.142723
Cluster_3793	-8.65818	-4.44347
Cluster_3798	-6.73217	-0.312524
Cluster_3799	-5.00114	1.15723
Cluster_3918	9.08303	0.871046
Cluster_3933	-4.76432	-0.873846
Cluster_3946	-3.9024	-0.213812
Cluster_3953	0.0658947	16.2374
Cluster_4000	-5.3635	-0.796951
Cluster_4001	-4.7495	-1.16672
Cluster_4007	-5.36009	-0.312508
Cluster_4031	-2.51445	-0.307981
Cluster_4111	-7.69614	-4.69843
Cluster_4125	-9.15709	-6.30822
Cluster_4146	1.72537	-0.721164
Cluster_4152	12.6443	-0.735361
Cluster_4174	-0.725052	2.84457
Cluster_4175	0.290218	-0.123954
Cluster_4229	-0.788996	5.52093
Cluster_4249	0.691115	11.4773
Cluster_4255	-5.38008	-0.240053
Cluster_4299	-7.33858	-2.88702
Cluster_4331	-1.05684	-0.609274
Cluster_4372	2.99288	-4.70266
Cluster_4432	0.669169	-4.1902
Cluster_4546	-4.63226	-2.29483
Cluster_4575	-4.61927	-2.38714
Cluster_4626	4.57087	-4.7494
Cluster_4695	4.16182	-4.50221
Cluster_4798	-3.41829	-4.91224
Cluster_4894	-7.67689	-3.43628
Cluster_4921	-8.14535	-5.56194
Cluster_4927	0.677066	-3.87141
Cluster_5085	-4.20791	-0.461956
Cluster_5145	-9.74662	-6.24408
Cluster_5150	3.81679	-0.0833134
Cluster_5171	-6.79747	0.673319
Cluster_5182	-1.43758	3.46403
Cluster_5310	-7.5688	-0.659576
Cluster_5357	-0.444571	0.216506
Cluster_5443	-6.5958	-4.57323
Cluster_5463	-5.72732	-3.90643
Cluster_5512	-6.16894	-2.29966
Cluster_5515	-0.645627	3.80202
Cluster_5536	3.76717	2.30396
Cluster_5540	0.759355	5.89615
Cluster_5541	0.34819	6.8408
Cluster_5542	3.56326	2.21081
Cluster_5544	2.18291	4.15123
Cluster_5577	0.810865	6.26556
Cluster_5651	-9.60621	-4.56447
Cluster_5663	4.96598	0.83282
Cluster_5728	-7.61123	-3.87367
Cluster_5730	-8.79707	-6.09661
Cluster_5755	-7.2538	-1.65275
Cluster_5781	-8.26944	-4.52721
Cluster_5803	-5.14304	-5.3472
Cluster_5819	-7.54974	-6.20617
Cluster_5887	7.7606	-0.21629
Cluster_5893	-7.39199	-5.24689
Cluster_5913	-6.69638	-4.38104
Cluster_5921	8.03226	-1.70859
Cluster_5935	-4.53569	-5.12657
Cluster_5944	-6.68753	0.0329026
Cluster_5970	0.290645	3.27675
Cluster_5972	-9.06345	-7.01333
Cluster_5976	-4.87664	-4.32085
Cluster_6029	-7.66796	-2.2997
Cluster_6065	-3.92964	-4.97565
Cluster_6077	-4.96897	-4.09309
Cluster_6096	0.0815127	0.160806
Cluster_6097	0.855596	-0.293727
Cluster_6117	-4.42312	-3.13598
Cluster_6131	-0.216598	-5.98209
Cluster_6164	0.29725	0.474516
Cluster_6220	6.01704	-0.388289
Cluster_6239	0.376231	-0.221148
Cluster_6288	-7.68796	0.298321
Cluster_6313	-5.36666	-0.917584
Cluster_6341	-2.95487	0.0710784
Cluster_6406	10.1115	-0.161058
Cluster_6409	5.48623	-0.962932
Cluster_6439	-5.39502	-0.475378
Cluster_0253	1.10036	-6.51754
Cluster_0289	-0.738861	-0.0682851
Cluster_0299	0.355139	-0.0339252
Cluster_0365	-1.01272	-0.64825
Cluster_0375	-6.28449	-0.379104
Cluster_0477	-5.47802	-3.72507
Cluster_0598	-1.65772	-0.45196
Cluster_0715	-1.57147	-2.96285
Cluster_0986	1.10283	2.14866
Cluster_1047	-0.0755812	-3.91454
Cluster_1128	4.18906	-4.05915
Cluster_1134	-3.99987	-1.18991
Cluster_1185	3.41792	-0.1914
Cluster_1190	-0.0592673	-2.50683
Cluster_1497	0.088032	-0.661571
Cluster_1573	8.74433	-0.836762
Cluster_1708	3.66241	-0.594094
Cluster_1717	9.66727	-0.172631
Cluster_1770	-8.70803	-5.35597
Cluster_1870	2.48119	-0.893734
Cluster_1879	-0.867221	2.45574
Cluster_1982	0.352705	0.300249
Cluster_2035	0.521303	0.943044
Cluster_2090	-0.260592	8.29182
Cluster_2117	-0.584574	1.48266
Cluster_2147	0.64873	0.108375
Cluster_2247	0.822107	7.66892
Cluster_2556	0.0718238	-0.112302
Cluster_2568	4.83699	-0.47093
Cluster_2675	-2.52252	1.29844
Cluster_2792	3.04838	0.945818
Cluster_2801	0.0882211	3.96473
Cluster_2860	-4.67066	-3.37895
Cluster_2983	-7.59107	-2.41087
Cluster_2984	-7.7188	-2.81072
Cluster_2985	-7.41143	-3.34355
Cluster_2991	-4.87382	0.201557
Cluster_2993	-7.37443	-4.34255
Cluster_2994	-7.08435	-2.91547
Cluster_3010	-5.82055	-0.312279
Cluster_3040	-6.11073	-2.01635
Cluster_3065	-6.38733	-4.074
Cluster_3066	-6.39907	-2.27308
Cluster_3067	-6.40525	-4.52868
Cluster_3097	-0.170315	1.95033
Cluster_3101	1.8262	-0.276565
Cluster_3138	-7.40927	-3.10956
Cluster_3146	-6.48612	-1.71215
Cluster_3162	-5.95878	-0.758672
Cluster_3221	-5.80723	-0.880327
Cluster_3226	-5.91847	-3.45448
Cluster_3247	-6.40109	-3.23049
Cluster_3249	-6.90864	-2.30116
Cluster_3318	-6.86375	-2.65409
Cluster_3349	0.124329	-0.0271973
Cluster_3469	-5.65511	-0.619913
Cluster_3526	-10.1497	-5.88047
Cluster_3575	-6.24304	-0.565398
Cluster_3578	-5.74176	-3.93133
Cluster_3579	-6.85244	-1.77288
Cluster_3600	-7.31807	-3.00806
Cluster_3601	-6.51886	-2.59901
Cluster_3622	-0.163108	-0.819526
Cluster_3642	8.65099	0.570298
Cluster_3677	-4.46279	-1.21848
Cluster_3702	-6.26911	-3.32544
Cluster_3703	-5.97464	-0.13286
Cluster_3704	-6.25632	-2.07124
Cluster_3705	-6.25238	-2.45914
Cluster_3719	-6.50174	-0.502693
Cluster_3720	-5.90017	-2.65735
Cluster_3735	-7.63847	-4.34262
Cluster_3761	-7.73936	-2.85487
Cluster_3797	-4.91854	0.629069
Cluster_3817	-4.94747	0.442752
Cluster_3818	-6.21946	-0.81504
Cluster_3819	-7.00421	-1.89742
Cluster_3910	-7.53992	-2.99169
Cluster_3912	-7.34256	-4.71972
Cluster_3952	-2.29641	6.17402
Cluster_3977	-6.45833	4.58085
Cluster_4004	-5.18746	-0.257558
Cluster_4005	-7.09518	-2.52096
Cluster_4020	-7.85334	-4.15632
Cluster_4021	-9.55232	-5.46386
Cluster_4127	-6.96404	-0.701931
Cluster_4139	-6.65699	-3.27709
Cluster_4145	2.64401	-0.380647
Cluster_4252	-7.19635	-2.16678
Cluster_4260	-8.17961	-5.77713
Cluster_4314	1.15145	-3.36282
Cluster_4356	-6.51333	-4.52302
Cluster_4374	2.59266	-4.20649
Cluster_4598	-0.0568431	-2.54161
Cluster_4625	4.48548	-4.88826
Cluster_4649	3.84294	-5.94295
Cluster_4700	1.17515	4.77677
Cluster_4718	-0.433144	2.92945
Cluster_4827	0.00306266	-0.597944
Cluster_4829	2.6631	-5.21078
Cluster_4831	3.11398	-5.35471
Cluster_4832	-0.928136	-6.08969
Cluster_4852	-7.12641	0.214502
Cluster_5060	0.581662	0.466154
Cluster_5187	8.35886	-0.452759
Cluster_5259	-2.79395	4.10334
Cluster_5278	0.203278	-3.82898
Cluster_5333	2.28808	-0.862414
Cluster_5398	5.98699	-1.35977
Cluster_5572	3.63497	1.55883
Cluster_5605	0.941043	1.92334
Cluster_5716	-7.00009	-2.59791
Cluster_5764	-8.08872	-5.2652
Cluster_5899	-4.78729	-2.49629
Cluster_5940	-5.54166	-4.15654
Cluster_5963	-6.79263	-5.50297
Cluster_5981	-6.35945	-4.46337
Cluster_6045	-7.53786	-3.94851
Cluster_6110	-6.74044	-6.70192
Cluster_6171	-4.33973	-4.05619
Cluster_6297	9.83007	-0.152719
Cluster_6393	-5.59438	-0.799267
Cluster_6435	-0.193734	-1.02129
Cluster_6449	3.24858	-0.137249
Cluster_6477	0.890939	-0.601894
Cluster_6482	1.20583	-0.171718
Cluster_0056	0.902252	-0.724155
Cluster_0120	6.88564	-5.27207
Cluster_0191	0.683864	7.36316
Cluster_0228	-1.19531	-0.682345
Cluster_0238	0.564441	-4.52898
Cluster_0340	1.43201	-8.18993
Cluster_0350	0.0906239	-4.82463
Cluster_0395	0.973754	-0.0636959
Cluster_0448	3.14195	4.91
Cluster_0471	0.0191461	8.62269
Cluster_0496	1.15475	5.84316
Cluster_0742	0.00945703	-0.574986
Cluster_0760	5.72988	-5.43443
Cluster_0887	8.13367	0.169235
Cluster_0907	-3.14051	3.91623
Cluster_0990	0.317771	-3.37232
Cluster_1097	5.79549	5.70745
Cluster_1210	1.16496	0.296402
Cluster_1738	0.511313	-7.79618
Cluster_1773	-12.8121	-9.84464
Cluster_1896	-0.248666	-6.25708
Cluster_2086	3.49328	4.17951
Cluster_2241	-1.02524	0.380321
Cluster_2246	0.730163	0.942805
Cluster_2275	0.995424	-9.07641
Cluster_2320	0.290533	-6.91818
Cluster_2534	-0.221333	-3.51792
Cluster_2580	1.04076	6.94627
Cluster_2657	-0.140303	-1.11527
Cluster_2664	-0.924793	-4.18528
Cluster_2857	0.541744	-7.00117
Cluster_2947	1.15866	3.82734
Cluster_3141	-5.71551	-2.47167
Cluster_3164	-7.66314	-2.38258
Cluster_3238	2.03525	-2.29527
Cluster_3308	0.346262	-1.4948
Cluster_3319	-7.48068	-3.80435
Cluster_3361	0.336183	2.03128
Cluster_3418	-12.3651	-9.59338
Cluster_3427	-7.37507	-0.780722
Cluster_3429	-8.71893	-6.61359
Cluster_3480	-4.59857	-1.52049
Cluster_3502	-6.77283	-2.52569
Cluster_3503	-6.34147	-2.61445
Cluster_3504	-5.65598	0.657886
Cluster_3505	-7.86514	-3.29636
Cluster_3508	4.15376	6.7698
Cluster_3637	-13.9254	-10.678
Cluster_3691	-6.08645	-1.91733
Cluster_3694	0.224752	6.06786
Cluster_3715	-10.8422	-7.47321
Cluster_3721	-7.08718	-2.89
Cluster_3764	0.832591	-4.34117
Cluster_3795	-5.43861	-1.67633
Cluster_3879	0.878106	-1.0832
Cluster_3926	-2.19895	-4.30968
Cluster_3927	-0.700205	-3.64657
Cluster_3928	-0.909993	-5.09009
Cluster_3976	-5.1847	0.183615
Cluster_3990	-0.224739	2.82809
Cluster_3999	-3.85713	1.25385
Cluster_4106	-9.02078	-6.84685
Cluster_4124	-8.67566	-5.91794
Cluster_4156	-7.6129	-4.04147
Cluster_4277	-7.85474	-3.1376
Cluster_4297	3.64308	-0.00290203
Cluster_4332	-8.22205	-5.69819
Cluster_4342	-7.27556	-4.87287
Cluster_4346	-6.66717	-6.18626
Cluster_4365	-8.94153	-6.57743
Cluster_4449	-7.62148	-4.20927
Cluster_4475	-6.88338	-6.57158
Cluster_4509	-8.5356	-4.60304
Cluster_4536	-5.89595	-5.70798
Cluster_4580	4.24575	-0.0727091
Cluster_4599	-1.45811	-4.76736
Cluster_4621	-6.75405	-4.20519
Cluster_4697	3.00429	-5.96093
Cluster_4698	2.7753	-5.04511
Cluster_4830	3.42152	-5.76218
Cluster_4855	-0.279146	3.89449
Cluster_4873	-6.97072	-4.08113
Cluster_5146	-5.4094	-3.36008
Cluster_5356	-6.51232	-4.67909
Cluster_5372	-9.43969	-6.44447
Cluster_5391	-10.9249	-8.23967
Cluster_5437	-1.21642	-4.10419
Cluster_5439	1.65464	-5.38003
Cluster_5481	-0.0495354	-1.74211
Cluster_5547	5.46553	-0.182348
Cluster_5649	-6.9372	-5.20865
Cluster_5775	-8.92412	-5.64892
Cluster_5795	-11.7338	-7.49388
Cluster_5800	-7.08316	-6.14853
Cluster_5845	0.701611	3.0468
Cluster_5949	-8.76602	-9.3994
Cluster_5951	-5.60215	-5.03287
Cluster_5974	-6.2007	-5.88535
Cluster_6075	-5.57209	-5.35024
Cluster_6100	-7.74596	-7.10033
Cluster_6106	6.91637	-0.596884
Cluster_6149	-0.22824	0.0203072
Cluster_6150	-0.887665	-1.02273
Cluster_6166	-3.57167	-1.89454
Cluster_6237	-1.97968	-0.3361
Cluster_6273	4.04985	5.89498
Cluster_0161	6.04149	7.20855
Cluster_0176	0.162383	-4.78557
Cluster_0283	0.174875	-0.102026
Cluster_0286	0.729362	-2.95355
Cluster_0364	-0.0360214	-5.27615
Cluster_0372	-0.369355	-0.297512
Cluster_0574	5.20429	-4.67455
Cluster_0901	5.83033	4.16302
Cluster_1131	6.11168	4.79038
Cluster_1139	-0.138475	0.875049
Cluster_1209	-0.287072	-0.787791
Cluster_1219	5.47178	5.19848
Cluster_1220	4.55457	4.35005
Cluster_1276	0.39987	-0.331883
Cluster_1395	-6.66593	-2.65962
Cluster_1526	-7.91529	-4.45917
Cluster_1543	1.71197	-4.41629
Cluster_1745	1.24898	0.0455286
Cluster_1888	7.8072	8.04966
Cluster_1916	-1.51708	-4.66131
Cluster_1921	6.11794	-4.53661
Cluster_2001	2.20141	-2.14616
Cluster_2008	3.29106	-2.38462
Cluster_2057	0.797344	-4.93459
Cluster_2061	3.48591	-2.77476
Cluster_2063	1.17754	-2.7475
Cluster_2214	-2.3424	3.27606
Cluster_2294	0.633001	-0.0911296
Cluster_2318	-4.01464	-1.41163
Cluster_2319	3.9125	-1.68481
Cluster_2461	1.12367	1.88472
Cluster_2565	-1.06052	-3.64106
Cluster_2577	1.53205	-3.26194
Cluster_2662	-3.35422	-0.267296
Cluster_2669	3.2766	1.13415
Cluster_2680	-1.44878	-0.334873
Cluster_2761	-0.0367411	-0.581615
Cluster_3127	-0.00997604	0.45878
Cluster_3248	-7.24368	-3.33837
Cluster_3258	1.43089	-1.1971
Cluster_3266	-8.24967	-3.60681
Cluster_3360	0.65413	2.80528
Cluster_3461	-8.72696	-6.15038
Cluster_3615	-0.14479	-3.62128
Cluster_3618	-3.63431	-2.01099
Cluster_3690	-4.51804	0.172171
Cluster_3709	1.17985	-2.69932
Cluster_3812	-12.856	-8.75373
Cluster_3868	-5.72957	-9.57666
Cluster_3872	-6.72796	-5.4849
Cluster_4060	-8.48773	-0.500727
Cluster_4071	-9.84327	-7.75131
Cluster_4097	-0.545408	-4.06288
Cluster_4100	-5.75761	-4.21522
Cluster_4163	0.152465	8.49229
Cluster_4256	5.53479	0.873204
Cluster_4329	-8.45521	-7.3016
Cluster_4424	1.92504	-8.03989
Cluster_4425	3.02216	-6.67559
Cluster_4426	2.02276	-7.42842
Cluster_4427	3.03345	-6.64276
Cluster_4461	-8.8233	-6.69738
Cluster_4623	2.65302	-7.64266
Cluster_4877	1.71723	-4.60731
Cluster_4900	0.355702	-4.75735
Cluster_5055	-0.211959	-4.29582
Cluster_5186	1.15441	0.0696018
Cluster_5312	-1.4215	-5.097
Cluster_5741	-9.14771	-6.15612
Cluster_5883	-10.2453	-6.10955
Cluster_6018	0.676834	-5.66146
Cluster_6025	-0.495936	0.41211
Cluster_6037	0.495961	-4.29032
Cluster_6145	7.57368	-1.3607
Cluster_6351	0.188234	-0.136815
Cluster_6389	-3.77306	-0.731878
Cluster_6425	3.2603	-3.37487
Cluster_6458	1.05128	-3.44545
Cluster_6464	-0.226799	-3.82201
Cluster_6483	0.796023	-0.35681
Cluster_0110	-0.700417	0.0483412
Cluster_0136	6.68578	0.921149
Cluster_0264	4.47465	4.06479
Cluster_0467	-2.26387	-6.34939
Cluster_0485	-0.557986	1.27247
Cluster_0806	-0.315222	-3.59157
Cluster_0814	0.3206	-6.51746e-05
Cluster_0988	2.52253	-4.18653
Cluster_1129	3.59697	-0.847038
Cluster_1195	3.95814	-3.38351
Cluster_1281	-2.58829	1.67804
Cluster_1367	0.408994	-1.12472
Cluster_1379	-1.7604	-4.27419
Cluster_1913	-1.31819	5.2525
Cluster_1959	-0.435345	6.36218
Cluster_2053	1.39993	-7.21325
Cluster_2098	-0.927861	-7.51704
Cluster_2150	-1.68244	0.447336
Cluster_2172	2.96317	-3.30311
Cluster_2186	2.63135	2.58072
Cluster_2272	4.37653	-2.86057
Cluster_2322	0.051165	0.732437
Cluster_2524	-0.651426	-0.307024
Cluster_2551	-3.16064	1.31314
Cluster_2706	-2.22813	1.53757
Cluster_2707	0.680814	1.1551
Cluster_2803	-0.111575	-0.462216
Cluster_2861	-5.9037	-1.0645
Cluster_2909	0.611907	3.65581
Cluster_2912	0.525778	3.23688
Cluster_3059	-1.06446	4.84151
Cluster_3060	-5.36635	2.25782
Cluster_3106	-2.38459	-3.91782
Cluster_3222	5.39958	-0.432193
Cluster_3303	-5.72065	-0.434528
Cluster_3364	6.33679	-0.485556
Cluster_3485	-4.74695	-1.80977
Cluster_3564	-7.41717	-6.39081
Cluster_3692	-5.89975	0.320297
Cluster_3736	-10.3237	-6.84767
Cluster_3839	-15.4637	-12.4753
Cluster_3929	-0.885739	-3.9447
Cluster_4105	-8.81856	-7.21964
Cluster_4193	-2.65359	-0.330155
Cluster_4226	9.28749	-0.28267
Cluster_4270	-9.78122	-6.5304
Cluster_4375	1.07431	-7.987
Cluster_4428	1.62181	-7.47567
Cluster_4433	-2.34346	0.0609131
Cluster_4527	1.24757	-4.13417
Cluster_4562	0.0730201	-8.38672
Cluster_4600	-8.65997	-5.37746
Cluster_4694	1.86371	-7.99456
Cluster_4766	-3.59327	-3.20552
Cluster_4885	-5.84423	-1.15179
Cluster_4895	-9.21207	-7.01621
Cluster_5376	0.69028	-0.424507
Cluster_5388	-0.84639	-0.785017
Cluster_5453	0.565355	-6.32115
Cluster_5635	-8.51105	-3.27754
Cluster_5787	-7.23414	-6.0552
Cluster_5802	-7.59354	-5.61341
Cluster_5863	0.689562	-5.02907
Cluster_5892	-8.56421	-4.63947
Cluster_5964	-10.4862	-9.75499
Cluster_5965	-2.59505	-0.373037
Cluster_5985	-6.60637	-6.3016
Cluster_6099	-8.24684	-7.48855
Cluster_6111	-8.97279	-7.36502
Cluster_6133	8.55107	-1.47866
Cluster_6161	4.72032	6.48715
Cluster_6192	-0.265102	-0.693893
Cluster_6405	0.391416	-0.0640125
Cluster_6469	-1.22261	-1.87603
Cluster_0004	-4.21736	4.85442
Cluster_0229	-1.36101	-7.18045
Cluster_0494	0.996663	2.37986
Cluster_0558	6.76797	5.90536
Cluster_0692	-0.206976	-1.76372
Cluster_0754	0.886322	-8.07737
Cluster_1007	-5.14306	1.09287
Cluster_1135	3.65265	1.08759
Cluster_1143	0.530114	1.49437
Cluster_1198	1.81509	-1.34065
Cluster_1273	0.740557	2.91982
Cluster_1373	-0.469729	1.09299
Cluster_1387	8.85107	-3.32406
Cluster_1534	-2.25727	-0.0725566
Cluster_1668	-0.602055	-3.38516
Cluster_1732	-0.13521	-3.52188
Cluster_1775	-6.35692	-7.41138
Cluster_1887	0.572488	-0.728136
Cluster_2009	4.48926	2.05442
Cluster_2168	3.78963	-2.19058
Cluster_2213	-1.70985	0.0204749
Cluster_2218	7.10018	-3.73174
Cluster_2292	0.239293	-4.04265
Cluster_2632	1.1749	1.05523
Cluster_2666	-2.34682	-0.0842854
Cluster_2705	-2.35982	1.54704
Cluster_2728	-0.847623	0.482591
Cluster_2744	-1.90339	0.600187
Cluster_2938	4.13645	4.21216
Cluster_2951	2.46882	1.49244
Cluster_2952	-0.334975	-0.933231
Cluster_3090	5.55411	-1.99532
Cluster_3092	0.970475	4.29163
Cluster_3139	-9.40066	-4.97258
Cluster_3174	-2.92403	-0.252213
Cluster_3252	-0.223796	-0.177566
Cluster_3297	-4.4383	0.123128
Cluster_3487	-4.92377	-0.707848
Cluster_3494	-3.44178	-4.73945
Cluster_3550	-7.24737	-1.79801
Cluster_3572	0.0720297	5.94432
Cluster_3586	1.25475	-4.88649
Cluster_3621	-0.294288	-0.83471
Cluster_3737	-10.2054	-5.63586
Cluster_3809	6.44984	1.12113
Cluster_3973	5.46846	3.29575
Cluster_4045	-8.12687	-5.9594
Cluster_4062	-5.84029	-6.162
Cluster_4073	-1.40663	-0.934332
Cluster_4176	0.654903	-3.78687
Cluster_4177	1.19019	3.8417
Cluster_4196	1.00015	7.86826
Cluster_4208	-1.33906	2.59636
Cluster_4526	1.5857	-4.73361
Cluster_4618	-5.59486	-7.8314
Cluster_4707	-1.62124	-0.529183
Cluster_4925	0.0864747	2.67341
Cluster_4970	-0.106112	2.51818
Cluster_5576	3.52223	3.92623
Cluster_5599	-8.01748	-8.33661
Cluster_5617	-7.77631	-8.04732
Cluster_5677	-10.6735	-5.58564
Cluster_5771	-8.64238	-5.7479
Cluster_5878	-4.26016	-5.11233
Cluster_5889	-3.37609	-5.65511
Cluster_5960	0.227932	0.372802
Cluster_5966	-0.436068	-3.79855
Cluster_6212	8.37927	-0.431251
Cluster_6217	-0.360326	-4.46523
Cluster_6226	7.19691	0.342662
Cluster_6481	2.16771	-3.55107
Cluster_0040	4.1776	0.0602382
Cluster_0556	-6.13831	6.57506
Cluster_0562	2.89834	0.667896
Cluster_0633	-0.209544	-8.54434
Cluster_0681	0.746367	-6.10894
Cluster_0743	0.201533	0.679732
Cluster_0897	-2.26757	-6.99919
Cluster_0950	-0.312676	-0.885722
Cluster_1133	-0.622897	4.41223
Cluster_1199	2.98705	-1.53662
Cluster_1407	6.36226	-0.859582
Cluster_1502	-0.160123	-3.02145
Cluster_1604	0.0124598	1.00343
Cluster_1713	0.24489	2.07316
Cluster_1734	-0.0177555	0.768891
Cluster_1741	-1.07003	-0.758591
Cluster_1838	0.184821	1.22423
Cluster_1922	-4.52425	-5.58134
Cluster_1998	1.36384	-4.8496
Cluster_2052	0.803814	-7.54153
Cluster_2269	-0.499336	-1.49171
Cluster_2287	-2.59194	-0.662079
Cluster_2290	-3.62463	1.36879
Cluster_2301	4.55251	7.44318
Cluster_2483	-0.542142	-0.760292
Cluster_2645	0.671589	0.227025
Cluster_2775	1.2724	-2.17006
Cluster_2962	-2.07222	-0.780795
Cluster_3044	5.99365	0.487684
Cluster_3210	-6.09638	0.188356
Cluster_3306	-3.64601	-2.53629
Cluster_3476	2.34222	-0.837378
Cluster_3484	-4.06725	-1.88826
Cluster_3493	-3.10487	-4.90787
Cluster_3560	0.209752	0.175538
Cluster_3629	10.0433	0.554967
Cluster_3763	1.04595	-6.25121
Cluster_3843	0.409434	1.04142
Cluster_3894	2.29821	-0.777909
Cluster_4077	-4.03153	-10.552
Cluster_4107	-0.730225	-4.68211
Cluster_4138	-5.84692	-8.57888
Cluster_4434	-0.995882	0.902935
Cluster_4564	2.68684	-6.26236
Cluster_4571	-1.09702	-0.615883
Cluster_4696	2.84123	-5.04984
Cluster_5700	-9.17226	-7.08375
Cluster_5758	-6.07706	0.459554
Cluster_5786	0.46333	-1.85382
Cluster_5897	2.72653	-1.82218
Cluster_6085	-8.69351	-6.34284
Cluster_6307	0.841633	0.602768
Cluster_6413	0.486921	-0.65539
Cluster_6450	-5.89988	-0.62558
Cluster_0059	-2.9875	0.0556565
Cluster_0729	4.6568	-4.33146
Cluster_0735	1.38287	1.82301
Cluster_0934	0.524396	-0.894935
Cluster_0970	5.61936	-0.474018
Cluster_1125	4.15049	-5.76134
Cluster_1181	0.0238514	0.154789
Cluster_1188	0.289128	0.967829
Cluster_1285	-1.20154	0.0733197
Cluster_1764	0.535302	-4.42942
Cluster_1799	0.256547	-10.7296
Cluster_1804	1.47405	-0.603538
Cluster_1850	0.893501	0.356122
Cluster_1961	0.840603	0.605557
Cluster_2126	2.15159	-5.233
Cluster_2224	-0.491903	-2.46849
Cluster_2285	-0.530228	0.115146
Cluster_2725	0.943461	0.172502
Cluster_2799	0.659307	3.34479
Cluster_2811	1.17366	1.254
Cluster_2895	1.24021	-0.696322
Cluster_3077	-5.96661	2.77034
Cluster_3098	2.77552	1.00893
Cluster_3102	0.473252	-0.517777
Cluster_3421	0.545999	0.194088
Cluster_3766	0.116323	1.871
Cluster_3785	-3.72123	-6.494
Cluster_3789	3.55276	-4.1332
Cluster_3844	1.01681	-0.133363
Cluster_3936	-0.303053	-2.49227
Cluster_3955	0.816531	1.70873
Cluster_3974	-5.77059	1.67708
Cluster_4183	-1.17824	-3.13323
Cluster_4309	-7.7637	-8.84923
Cluster_4534	2.38968	1.38411
Cluster_4720	-2.16292	-0.0279675
Cluster_4767	-0.28429	-6.77245
Cluster_4779	-0.897526	0.240027
Cluster_4797	-6.91178	-6.04914
Cluster_4959	-2.23562	-2.8279
Cluster_5155	-0.240465	-0.982151
Cluster_5441	-0.671148	-0.521775
Cluster_5665	2.44912	1.34988
Cluster_5806	-3.46387	-0.0490211
Cluster_5920	3.56248	4.09361
Cluster_5950	1.94047	1.11015
Cluster_6069	0.257597	-2.47231
Cluster_6083	4.706	0.899012
Cluster_6124	0.172546	-1.53091
Cluster_6349	-0.0195328	0.942989
Cluster_6376	-3.0609	-0.526037
Cluster_6475	1.04147	-2.86044
Cluster_0091	-0.490865	-6.07916
Cluster_0601	-0.10309	-0.261689
Cluster_0689	0.149411	-1.25512
Cluster_0896	-2.46109	-7.76072
Cluster_1171	4.54164	0.853655
Cluster_1187	3.80106	1.57855
Cluster_1201	4.23711	3.05812
Cluster_1263	-1.05293	0.185258
Cluster_1440	-3.22381	-2.42461
Cluster_1612	10.0618	0.755026
Cluster_1739	4.6388	-0.286791
Cluster_1855	9.771	-0.244694
Cluster_1902	-0.148899	-0.510681
Cluster_1920	-0.789889	0.772582
Cluster_1996	0.61931	-5.23993
Cluster_2058	-0.190126	-4.00316
Cluster_2079	9.53671	2.4842
Cluster_2088	-7.50453	-0.473195
Cluster_2099	-7.05322	-0.985307
Cluster_2103	-1.5818	0.297938
Cluster_2181	-2.09764	-0.726682
Cluster_2259	0.0341457	2.61649
Cluster_2274	1.14738	0.463653
Cluster_2462	-0.295228	1.70002
Cluster_2478	-0.810564	3.125
Cluster_2513	-0.301321	5.25188
Cluster_2559	-2.65516	1.2634
Cluster_2812	0.570257	-1.61204
Cluster_2834	0.754228	2.09724
Cluster_2930	-0.721217	-1.05299
Cluster_3036	0.59159	0.0423592
Cluster_3178	0.0118667	-0.720947
Cluster_3304	-4.34702	-0.558065
Cluster_3386	-0.341588	-0.32291
Cluster_3483	-7.05281	-0.0292943
Cluster_3587	0.417729	-2.85423
Cluster_3636	-1.61262	-5.06512
Cluster_3822	4.00244	1.72713
Cluster_3833	-0.256826	0.10727
Cluster_3888	0.604532	-0.272578
Cluster_3983	-0.133339	-0.666612
Cluster_4098	-0.78286	-7.24977
Cluster_4119	-1.33576	-0.724387
Cluster_4129	-0.108282	-0.817025
Cluster_4222	1.60318	0.783405
Cluster_4287	-2.8111	-4.89925
Cluster_4298	3.56689	5.2476
Cluster_4423	0.757992	-5.95281
Cluster_4477	-0.997534	5.79763
Cluster_4871	6.2002	1.66434
Cluster_4879	-0.469731	0.313716
Cluster_5070	6.45767	-2.70075
Cluster_5217	0.385531	-0.827592
Cluster_5264	1.14162	-3.14839
Cluster_5332	2.11592	1.56127
Cluster_5354	-0.837996	0.436687
Cluster_5641	-3.1859	1.22371
Cluster_5698	0.669167	0.637158
Cluster_5796	0.0870139	-0.74429
Cluster_6238	-2.00389	1.23853
Cluster_6332	0.27161	3.18821
Cluster_0258	-0.483169	0.277294
Cluster_1172	5.45319	-0.366823
Cluster_1216	0.23699	1.48771
Cluster_1256	4.2007	0.491101
Cluster_1329	0.732026	-2.9258
Cluster_1468	0.149414	1.55664
Cluster_1535	-0.333814	-1.491
Cluster_1728	-2.24781	-3.12212
Cluster_1756	-0.0907506	1.47019
Cluster_1869	1.97431	-4.81718
Cluster_1964	1.98271	-6.49663
Cluster_1976	2.7972	-4.64219
Cluster_1980	1.93204	-4.33763
Cluster_1989	-1.31304	-8.05238
Cluster_2206	-1.13821	-3.38193
Cluster_2208	-0.742238	2.52181
Cluster_2593	1.36013	2.42256
Cluster_2612	-0.389873	0.0366406
Cluster_2676	-0.0874465	-0.996615
Cluster_2715	0.706582	-0.768611
Cluster_2979	0.694998	1.1368
Cluster_3107	-2.7867	-2.34824
Cluster_3475	1.08372	0.69864
Cluster_3757	0.135521	-2.51398
Cluster_3782	7.8572	1.33791
Cluster_3885	-6.43613	-3.39324
Cluster_3886	0.662891	-0.228154
Cluster_3887	0.00896928	-0.203884
Cluster_3965	-1.08241	-0.41313
Cluster_4059	4.44304	-0.0869655
Cluster_4061	-0.169486	4.26165
Cluster_4244	-5.24875	-0.365669
Cluster_4491	-4.01744	-0.499665
Cluster_4714	-3.36564	-0.723371
Cluster_4903	0.0504694	-5.81546
Cluster_5172	-5.2169	2.1224
Cluster_5203	4.27641	7.82712
Cluster_5209	-0.341818	-0.0529914
Cluster_5288	1.87888	-5.592
Cluster_5397	0.387177	-3.93436
Cluster_5461	-0.184489	0.224079
Cluster_5558	-6.37473	-0.649991
Cluster_5590	0.178469	5.34128
Cluster_5807	-5.59685	-4.12567
Cluster_5938	-0.0583519	3.48867
Cluster_6424	0.965269	-0.930128
Cluster_0025	5.68184	-0.871505
Cluster_0245	-8.94058	-9.53667
Cluster_0709	-4.05756	-3.34745
Cluster_0724	1.44473	2.68804
Cluster_0731	-0.878162	0.752378
Cluster_0773	3.12747	-0.0668754
Cluster_1130	0.617945	-3.62321
Cluster_1173	-0.0864913	-3.13254
Cluster_1224	0.541239	-0.0332293
Cluster_1230	1.70794	-1.01411
Cluster_1311	0.709476	3.20272
Cluster_1362	5.40894	0.350666
Cluster_1363	-0.583085	-1.78199
Cluster_1661	2.79152	-2.24269
Cluster_1846	8.09272	1.11504
Cluster_1951	1.26615	0.162284
Cluster_1960	1.81089	-2.53527
Cluster_2012	0.806423	0.176922
Cluster_2102	0.587897	0.173193
Cluster_2107	0.230268	0.0277411
Cluster_2154	0.948048	-0.621498
Cluster_2326	0.354628	1.83655
Cluster_2479	-0.751563	2.16539
Cluster_2564	1.39716	-0.889084
Cluster_2640	-1.77389	-0.0129343
Cluster_2646	0.282973	2.72435
Cluster_2681	0.491445	2.03775
Cluster_2709	2.211	-1.56627
Cluster_2718	-1.31312	-3.73236
Cluster_2800	-1.89055	-2.18561
Cluster_2840	1.53754	2.44794
Cluster_2921	1.10509	-0.981576
Cluster_2946	-2.34724	-1.14776
Cluster_2956	0.269144	1.47452
Cluster_2986	3.78393	0.634254
Cluster_3112	0.430005	3.03735
Cluster_3424	-2.71811	0.00654487
Cluster_3566	-1.17299	2.81261
Cluster_3614	0.092214	-1.61105
Cluster_3668	-4.58129	-7.88834
Cluster_3695	-5.6532	-0.641126
Cluster_3893	-3.86643	-3.6592
Cluster_3950	6.2077	5.41577
Cluster_4091	-6.20647	-8.24676
Cluster_4185	0.859745	2.81783
Cluster_4232	1.21594	0.0707846
Cluster_4284	-3.28998	-4.39558
Cluster_4545	-4.8004	-0.447467
Cluster_4730	1.94899	7.44082
Cluster_4743	-6.33335	-0.108181
Cluster_4759	-6.55345	-0.621194
Cluster_4899	0.0637862	-3.84548
Cluster_4972	-2.42646	-0.670666
Cluster_5328	2.77032	3.14529
Cluster_5670	1.71478	-1.41963
Cluster_6004	0.648035	0.346914
Cluster_6156	0.632403	3.60309
Cluster_6474	-0.0693723	-2.83131
Cluster_6479	3.14972	-1.06121
Cluster_0472	5.14665	1.8824
Cluster_0725	2.01239	-1.44343
Cluster_0989	-1.85098	2.0115
Cluster_1223	1.41078	-0.983036
Cluster_1278	2.58056	0.847643
Cluster_1433	-2.18856	0.49958
Cluster_1452	-5.89505	-2.00623
Cluster_1459	5.78343	-0.88215
Cluster_1498	-2.5358	4.20662
Cluster_1511	-5.97805	-0.601718
Cluster_1645	-3.15033	0.44427
Cluster_1767	6.75195	-0.527358
Cluster_1871	1.85777	-4.29303
Cluster_2119	1.15518	-0.584238
Cluster_2256	0.746556	0.402596
Cluster_2444	-1.98588	-1.49796
Cluster_2472	-0.644296	-0.114397
Cluster_2563	-1.23721	-2.86555
Cluster_2625	-6.01653	-6.71178
Cluster_2695	0.734479	0.734192
Cluster_2913	3.08627	1.4418
Cluster_2922	-5.2717	-5.2099
Cluster_3094	-0.426315	0.191855
Cluster_3100	-0.306836	0.991975
Cluster_3320	3.25029	-1.32758
Cluster_3352	1.42379	-1.31655
Cluster_3369	3.12656	0.73234
Cluster_3463	8.50959	6.88997
Cluster_3478	-1.05219	0.981664
Cluster_3517	0.8482	-0.76132
Cluster_3749	0.449779	-0.916215
Cluster_3871	1.03464	0.611565
Cluster_4160	5.77205	5.37768
Cluster_4271	-7.20775	-0.73643
Cluster_4296	-7.94138	-8.30551
Cluster_4333	5.88983	1.30932
Cluster_4341	0.766606	-6.59605
Cluster_4400	-2.21541	-1.13681
Cluster_4401	-1.17186	-0.907645
Cluster_4513	0.178933	0.959604
Cluster_4565	-0.538365	-2.45886
Cluster_4648	0.999025	4.59285
Cluster_4662	-1.08948	-5.96617
Cluster_5133	0.819457	-1.42184
Cluster_5261	-0.891235	6.34783
Cluster_5545	0.805437	5.804
Cluster_5602	0.235889	0.110409
Cluster_5715	-6.99024	-3.51905
Cluster_5820	2.72203	-1.00279
Cluster_6293	-1.81238	4.90393
Cluster_6400	1.06078	-5.07683
Cluster_6430	0.506	-0.590178
Cluster_0066	4.52495	-0.0536937
Cluster_0183	-1.16211	-1.52173
Cluster_0936	2.08516	-0.625951
Cluster_0952	5.88287	-0.0492263
Cluster_0979	-0.811927	8.45575
Cluster_0985	-0.451536	7.16322
Cluster_1023	0.310227	0.223446
Cluster_1024	0.324148	0.230398
Cluster_1174	2.95876	-0.323317
Cluster_1192	-1.40919	-0.942181
Cluster_1196	2.92584	-1.54688
Cluster_1197	-1.1782	0.349517
Cluster_1200	1.78657	0.903778
Cluster_1287	1.68192	8.03689
Cluster_1522	4.61292	-0.0368934
Cluster_1731	8.28523	1.01444
Cluster_1842	3.4083	-0.450888
Cluster_1997	-0.127237	-2.14472
Cluster_2080	9.36511	2.25628
Cluster_2289	-3.12677	-1.47595
Cluster_2508	5.34972	8.17997
Cluster_2591	-2.4591	-3.11111
Cluster_2703	2.68792	5.10577
Cluster_2704	5.88175	-4.55571
Cluster_2756	4.03653	2.47776
Cluster_2821	5.83921	2.8355
Cluster_3079	-1.02543	8.12712
Cluster_3408	2.03526	1.11738
Cluster_3900	0.815889	8.06085
Cluster_4056	0.6871	-0.53695
Cluster_4144	3.36455	0.797302
Cluster_4187	3.86006	-2.2818
Cluster_4266	-4.63276	-6.74876
Cluster_4366	-7.39618	-5.46434
Cluster_4480	-0.425618	2.77374
Cluster_4876	0.183322	-1.34677
Cluster_5066	2.42526	-2.77566
Cluster_5202	5.14265	7.39021
Cluster_5331	-1.49515	2.04976
Cluster_6115	0.393407	-0.628179
Cluster_6148	1.5596	3.93834
Cluster_6254	-1.28023	1.23675
Cluster_6342	0.807639	-0.960173
Cluster_6428	1.40363	0.321981
Cluster_6480	0.779399	-3.3854
Cluster_0053	3.65462	0.86058
Cluster_0235	0.479846	-2.22489
Cluster_0288	-0.09664	0.755591
Cluster_0716	0.575667	0.283737
Cluster_0809	0.137135	0.738218
Cluster_0913	-2.93024	-0.259775
Cluster_0933	0.565494	2.19413
Cluster_0943	-0.668166	0.58002
Cluster_1208	3.79362	-0.0472419
Cluster_1231	-0.73452	3.04988
Cluster_1368	2.88654	-2.86055
Cluster_1398	-3.8611	-0.890536
Cluster_1536	0.131421	1.39557
Cluster_1603	2.45521	-2.26678
Cluster_1652	0.95234	-3.06171
Cluster_1670	0.0156136	-4.53139
Cluster_1812	-2.81641	-0.665902
Cluster_1923	-1.36497	-0.359479
Cluster_1952	1.72013	-0.574589
Cluster_1985	-2.20936	-0.621716
Cluster_2054	0.66455	-7.07098
Cluster_2089	-2.22217	-0.179003
Cluster_2476	4.11363	-0.34609
Cluster_2548	3.68981	1.3214
Cluster_2594	0.828008	2.7685
Cluster_2674	-0.63332	1.03084
Cluster_2926	3.8799	0.0595653
Cluster_3004	-2.71573	-3.38822
Cluster_3110	1.64754	-0.429137
Cluster_3124	2.19489	-0.393043
Cluster_3330	2.50697	-0.293538
Cluster_3398	3.47865	0.40714
Cluster_3689	-5.98716	0.577123
Cluster_3708	3.798	-1.08196
Cluster_4053	0.971602	-2.18966
Cluster_4128	3.05823	-0.233161
Cluster_4192	1.8162	4.37357
Cluster_4243	-2.55382	3.6824
Cluster_4638	-0.615259	2.70474
Cluster_4768	9.4341	9.68593
Cluster_4825	-3.05158	3.10171
Cluster_4874	-5.70138	-7.6199
Cluster_4953	-5.82	-2.86423
Cluster_5068	4.7262	-0.5257
Cluster_6053	1.48612	1.76792
Cluster_6059	3.46601	0.129718
Cluster_6173	1.41703	-0.325638
Cluster_6228	-4.55376	-4.21041
Cluster_6286	-1.61966	2.51492
Cluster_6386	1.18037	1.34272
Cluster_0171	0.808357	1.67711
Cluster_0227	-0.109817	-3.0691
Cluster_0561	2.56579	-1.33468
Cluster_0647	1.18061	-0.0101646
Cluster_0799	1.11622	-1.10516
Cluster_0908	1.14053	4.85225
Cluster_0910	0.5126	-1.99885
Cluster_0938	-0.846001	5.70526
Cluster_1021	-0.669058	0.668762
Cluster_1176	-0.759079	-1.78765
Cluster_1206	0.395198	-2.4889
Cluster_1271	3.27534	0.99589
Cluster_1286	0.0515921	1.15994
Cluster_1308	-0.204822	1.90138
Cluster_1410	3.77434	2.45743
Cluster_1441	1.77476	3.33999
Cluster_1489	0.437061	-1.03219
Cluster_1505	-2.81696	-3.52921
Cluster_1733	-1.17257	-0.595411
Cluster_1755	-1.16064	-2.30122
Cluster_1816	-0.440295	-3.64781
Cluster_1882	-0.427897	0.570661
Cluster_1935	2.72028	-3.10363
Cluster_1963	0.973487	-5.54126
Cluster_2066	4.27037	-0.0421997
Cluster_2124	-4.18034	1.48546
Cluster_2482	-0.394517	-0.885257
Cluster_2557	-2.33811	-0.381323
Cluster_2793	-1.61288	-1.05356
Cluster_2804	1.44521	2.05334
Cluster_2808	1.08931	1.22752
Cluster_2852	-0.921518	2.41619
Cluster_2886	-0.976444	-0.474746
Cluster_2957	-0.559312	2.26572
Cluster_3091	-4.37385	-2.78443
Cluster_3132	4.48048	0.2342
Cluster_3225	-1.72246	6.23053
Cluster_3334	3.12229	1.2088
Cluster_3442	-3.75127	-1.57703
Cluster_3452	5.45854	-0.442756
Cluster_3556	-0.0719117	0.544136
Cluster_3613	1.36061	-0.475476
Cluster_3632	1.40254	-0.54428
Cluster_3944	-4.56239	0.900635
Cluster_4225	1.69945	0.536498
Cluster_4603	3.24054	0.57613
Cluster_4610	-3.87044	-0.422576
Cluster_4811	-3.28624	-4.85015
Cluster_4828	7.16836	-0.477865
Cluster_5205	-3.44798	-2.00579
Cluster_5287	-0.732934	1.04269
Cluster_5375	-0.0169864	-0.222724
Cluster_5377	2.56331	3.89155
Cluster_5423	-1.33282	-3.7073
Cluster_5430	-1.33742	-3.66482
Cluster_5482	-2.28242	0.718081
Cluster_5898	0.316393	-1.73107
Cluster_6005	3.53227	0.372459
Cluster_6017	5.45259	-0.654745
Cluster_6019	-0.318959	0.699193
Cluster_6027	0.313689	3.88046
Cluster_6036	5.53748	-0.649116
Cluster_6230	-4.33303	-5.15959
Cluster_6369	2.84504	1.04437
Cluster_6468	-0.968581	-1.78117
Cluster_6478	0.674055	-1.48712
Cluster_0322	5.99786	0.710277
Cluster_0488	6.90452	0.324
Cluster_0720	0.437644	1.4626
Cluster_0772	-1.13894	-7.92834
Cluster_0800	0.909339	-1.91
Cluster_0922	0.122134	0.956628
Cluster_0963	2.17067	0.53493
Cluster_1009	-1.46315	-0.341888
Cluster_1020	5.65951	-1.22574
Cluster_1177	3.56623	-1.74855
Cluster_1235	-1.04491	2.23584
Cluster_1654	0.491266	-3.13936
Cluster_1669	-0.189925	-2.95507
Cluster_1757	0.593989	3.63526
Cluster_1787	-1.52712	-2.65694
Cluster_1930	0.691305	-4.3191
Cluster_2005	0.229955	-3.41982
Cluster_2006	0.142648	-3.52212
Cluster_2043	0.961181	1.22063
Cluster_2072	-1.80587	-0.682773
Cluster_2471	-1.50097	0.739721
Cluster_2538	1.34145	-1.18465
Cluster_2547	-4.62668	-1.79291
Cluster_2588	2.64789	1.04725
Cluster_2670	-3.4967	-0.13083
Cluster_2672	1.87554	-3.57839
Cluster_2677	-0.934496	0.802179
Cluster_2693	-0.405425	-0.103066
Cluster_2696	2.82337	2.1349
Cluster_2714	3.08222	-0.924547
Cluster_2716	0.970898	1.64229
Cluster_2967	2.27893	0.592996
Cluster_3111	-0.90787	-0.186079
Cluster_3181	5.57009	7.11333
Cluster_3217	6.36498	4.3736
Cluster_3272	3.36877	0.137344
Cluster_3294	2.50617	-0.685587
Cluster_3655	1.43386	0.265549
Cluster_3685	1.44482	0.620587
Cluster_3791	7.8408	1.14276
Cluster_3806	1.7327	-0.251651
Cluster_3855	4.91016	2.28162
Cluster_3891	-2.37038	-0.425195
Cluster_4241	2.87449	-0.257384
Cluster_4318	2.71711	2.45988
Cluster_4671	-0.708897	0.00982361
Cluster_4745	6.61575	0.340909
Cluster_4793	-3.86615	0.295641
Cluster_5160	-1.56557	-3.29541
Cluster_5392	1.69264	-4.59398
Cluster_5777	-1.11843	3.55991
Cluster_5793	0.0441389	0.324379
Cluster_6253	1.12313	0.492068
Cluster_6427	-2.06791	1.36433
Cluster_6473	0.0441564	-4.70952
Cluster_0612	0.22862	0.351176
Cluster_0636	7.85735	0.210317
Cluster_0702	-1.14853	-0.590131
Cluster_0726	-1.05114	-1.28332
Cluster_0816	-0.507739	-7.15149
Cluster_0912	0.103327	-1.66194
Cluster_1211	-0.166804	-0.840694
Cluster_1229	-0.713666	-0.844676
Cluster_1309	0.949543	-0.824622
Cluster_1411	1.65619	3.11126
Cluster_1412	-1.80745	1.45618
Cluster_1445	-2.23243	-0.120307
Cluster_1673	1.38843	1.98713
Cluster_1881	1.21017	2.41514
Cluster_2013	0.825079	1.16883
Cluster_2073	-1.75668	-0.220145
Cluster_2220	0.563829	7.16872
Cluster_2262	-4.9816	-10.0483
Cluster_2270	-0.06849	2.41204
Cluster_2573	1.12757	0.0950825
Cluster_2589	-2.03218	-4.19178
Cluster_2639	0.529478	1.01063
Cluster_2774	3.31053	1.24724
Cluster_3150	4.09561	-0.362311
Cluster_3223	-0.496951	-0.0388143
Cluster_3242	0.321102	-0.848703
Cluster_3431	8.14232	-0.287665
Cluster_3436	0.438563	2.37948
Cluster_3496	0.523628	1.9502
Cluster_3651	3.10195	1.04081
Cluster_3842	5.22615	-0.223153
Cluster_3904	0.0575773	-1.89038
Cluster_3925	1.56538	-1.73722
Cluster_4186	3.02048	0.194757
Cluster_4347	3.52385	7.1247
Cluster_4826	-3.93835	1.87032
Cluster_4835	2.59874	-2.11895
Cluster_5114	4.23694	0.230119
Cluster_5316	1.29804	-0.316663
Cluster_5363	-0.935271	0.244
Cluster_5530	-0.633228	2.21251
Cluster_5613	-0.898917	-1.39967
Cluster_6026	-0.823623	4.3121
Cluster_6248	9.42031	2.2965
Cluster_6321	7.74	2.31704
Cluster_6323	7.41154	2.16257
Cluster_6382	-0.241929	0.419219
Cluster_6391	4.06593	1.46802
Cluster_0089	0.600947	-0.107587
Cluster_0190	6.60241	1.89853
Cluster_0287	5.79583	0.73548
Cluster_0739	4.56714	0.57896
Cluster_0914	-0.0473536	1.68834
Cluster_0955	-1.62056	3.57124
Cluster_0973	0.350236	10.2432
Cluster_1182	0.704899	0.500048
Cluster_1194	-1.10304	0.116588
Cluster_1227	1.51031	1.03772
Cluster_1280	-0.625974	-0.349527
Cluster_1350	1.9461	2.3083
Cluster_1359	-2.11748	2.35598
Cluster_1449	-2.31888	3.6852
Cluster_1451	-2.46099	8.49698
Cluster_1487	-1.74345	-2.75667
Cluster_1676	2.81932	0.911343
Cluster_1851	3.54952	0.264358
Cluster_1880	-3.12903	0.849425
Cluster_1931	-0.153899	-3.71212
Cluster_1943	7.74009	2.38148
Cluster_2071	-1.58642	-0.7778
Cluster_2177	-3.40295	0.146184
Cluster_2221	0.582321	0.252886
Cluster_2504	1.38145	2.25651
Cluster_2537	2.31876	-1.49638
Cluster_2546	-0.647606	1.15793
Cluster_2590	-0.469772	-0.730314
Cluster_2665	0.962755	-2.26004
Cluster_2668	-1.71856	-1.79576
Cluster_2833	4.78679	2.0492
Cluster_3058	1.26768	4.08521
Cluster_3142	-0.11829	-0.387387
Cluster_3353	3.40028	0.79224
Cluster_3376	4.6519	0.216814
Cluster_3377	4.76375	0.218376
Cluster_3604	1.06449	-0.597407
Cluster_3610	2.81135	0.287476
Cluster_3612	5.24972	0.251003
Cluster_3707	4.72397	0.129178
Cluster_3726	-2.00863	4.26471
Cluster_3744	0.491875	3.97198
Cluster_3870	3.06372	1.21226
Cluster_4013	-2.27041	-2.80413
Cluster_4054	2.69322	-0.222519
Cluster_4096	-0.976741	-2.26506
Cluster_4317	-2.04908	-1.53124
Cluster_4653	0.905902	0.750558
Cluster_4813	-0.508278	-0.526137
Cluster_5005	-0.47867	2.40317
Cluster_5153	-0.281835	-4.77327
Cluster_5279	-0.239733	2.28544
Cluster_5396	1.95468	4.07529
Cluster_5455	4.07567	5.96349
Cluster_5509	-0.452092	-0.65268
Cluster_5575	1.89474	3.81114
Cluster_5636	-2.59384	2.81456
Cluster_5766	-0.556479	-0.408564
Cluster_5857	1.20312	-0.467937
Cluster_5939	-2.04741	-1.25041
Cluster_5961	3.05385	1.14393
Cluster_6016	6.97208	0.39149
Cluster_6032	3.29131	0.46003
Cluster_6035	6.064	0.509961
Cluster_6051	5.54644	0.0321831
Cluster_6104	5.11524	0.108305
Cluster_6167	-2.03672	1.00743
Cluster_6193	-1.00648	4.57118
Cluster_6194	-1.91211	4.26194
Cluster_6255	8.29824	1.45745
Cluster_6350	-0.853544	-1.7811
Cluster_6401	1.97826	1.11209
Cluster_6440	4.00884	0.113015
Cluster_0001	-0.648008	0.758191
Cluster_0284	-5.79902	0.366644
Cluster_0323	6.84545	0.104734
Cluster_0595	-1.95181	2.04877
Cluster_0722	0.0373609	-1.21852
Cluster_0890	-1.92916	-1.32229
Cluster_0924	-1.86912	0.211621
Cluster_0956	1.73484	-2.93417
Cluster_1124	1.2663	0.992602
Cluster_1169	-1.11102	0.0647993
Cluster_1189	-0.300916	0.489265
Cluster_1191	0.866769	-0.586191
Cluster_1416	1.81325	1.29345
Cluster_1430	-2.03064	0.867902
Cluster_1475	2.51444	0.877967
Cluster_1699	-0.0935559	0.766879
Cluster_1754	6.24387	-0.497134
Cluster_1826	0.171714	-2.80736
Cluster_1848	0.992309	0.271558
Cluster_1991	2.81235	10.0077
Cluster_1993	2.85623	-2.84879
Cluster_2049	-1.59096	2.53645
Cluster_2151	-1.53625	1.18101
Cluster_2165	-4.80815	-11.1619
Cluster_2576	5.36089	0.134306
Cluster_2743	1.72789	0.13983
Cluster_3027	5.78956	1.47751
Cluster_3057	4.71257	1.25191
Cluster_3095	-2.88044	-1.54425
Cluster_3301	0.592804	7.47179
Cluster_3323	0.786524	0.382902
Cluster_3518	1.05115	-0.931266
Cluster_3561	-0.479329	1.61433
Cluster_3620	2.08335	1.56127
Cluster_3743	-0.585525	-1.70515
Cluster_4370	2.42193	0.356341
Cluster_4719	-2.1493	1.66602
Cluster_4842	0.189149	0.657827
Cluster_4902	-0.383141	-1.12778
Cluster_4956	7.36308	-0.129089
Cluster_4984	-1.0311	-0.22909
Cluster_5263	-0.214288	0.889432
Cluster_5378	-8.04437	0.481197
Cluster_5467	-2.50561	0.734216
Cluster_5488	-0.474314	-0.65939
Cluster_6033	4.40381	0.355083
Cluster_6102	-1.79791	2.32857
Cluster_6333	-5.91005	1.31939
Cluster_6344	-0.0547014	0.437037
Cluster_6388	0.83212	0.745198
Cluster_6390	0.423208	-0.280405
Cluster_6419	-0.167921	0.355147
Cluster_0044	0.184166	4.66147
Cluster_0550	0.473457	7.25547
Cluster_0690	-0.409039	0.764653
Cluster_0744	0.607019	-1.22931
Cluster_0780	-3.29082	0.934192
Cluster_0909	0.390301	-0.536894
Cluster_0925	-0.365738	0.74432
Cluster_0926	0.118767	-1.34002
Cluster_0931	0.463568	2.07376
Cluster_0944	-1.2351	-1.4464
Cluster_0947	-0.700586	-0.527654
Cluster_1170	3.96751	-0.761563
Cluster_1221	1.36728	2.76988
Cluster_1242	0.830209	0.127134
Cluster_1493	2.69291	-0.463924
Cluster_1572	-1.31701	2.64904
Cluster_1644	-2.10737	0.00751452
Cluster_1674	0.677463	0.899899
Cluster_1743	-3.30239	-0.629593
Cluster_1863	0.674624	-2.28825
Cluster_1929	-0.185548	-3.06737
Cluster_1962	0.874824	-4.27501
Cluster_1986	-0.615125	-0.0938819
Cluster_2000	1.48706	-2.12433
Cluster_2105	1.11447	0.801737
Cluster_2136	3.0093	0.295217
Cluster_2202	-1.85927	2.27198
Cluster_2209	0.970277	-0.878947
Cluster_2211	-1.94239	1.02699
Cluster_2212	3.63292	0.262048
Cluster_2251	1.67262	0.602498
Cluster_2263	-1.3101	-4.05118
Cluster_2298	2.2451	1.4979
Cluster_2299	3.70895	2.47403
Cluster_2470	-4.75317	0.139009
Cluster_2569	1.54897	0.123525
Cluster_2597	-1.52191	-2.99829
Cluster_2654	-1.38189	-5.57165
Cluster_2708	1.0079	0.323682
Cluster_2789	5.49889	1.02245
Cluster_2841	-0.0230641	0.854163
Cluster_2874	3.17787	0.537166
Cluster_2875	3.14255	0.537166
Cluster_2950	2.51566	-0.110997
Cluster_3170	5.78285	0.147007
Cluster_3325	2.50573	-1.0843
Cluster_3511	-1.38437	5.922
Cluster_3544	6.13706	0.0505338
Cluster_3611	5.59063	0.315187
Cluster_3624	-1.18452	1.03467
Cluster_3626	-0.462869	2.97164
Cluster_3756	3.58983	1.8067
Cluster_3847	1.62872	6.90109
Cluster_3954	-1.15683	1.10787
Cluster_4123	0.294681	0.345552
Cluster_4143	2.13142	0.832241
Cluster_4246	5.55555	-0.00621601
Cluster_4272	3.95858	0.248289
Cluster_4289	0.615319	3.74626
Cluster_4405	-1.40323	-0.0398703
Cluster_4458	-4.34504	0.626935
Cluster_4581	1.62881	-1.83121
Cluster_4734	5.23902	0.329508
Cluster_4800	-0.170969	1.5051
Cluster_4836	0.505486	-3.72378
Cluster_4851	-0.288358	-0.606051
Cluster_5074	2.99931	3.58181
Cluster_5445	0.469831	-0.453946
Cluster_5761	1.40551	-0.31702
Cluster_5932	5.61731	0.00638196
Cluster_6014	5.57987	0.257361
Cluster_6112	-3.38126	0.0184944
Cluster_6114	-3.16373	0.369694
Cluster_6147	5.71528	0.36774
Cluster_6251	-1.18171	0.91907
Cluster_6259	-1.23736	0.883699
Cluster_6380	-0.684589	-0.410665
Cluster_6415	0.620486	0.283615
Cluster_6454	1.58952	0.93106
Cluster_6463	0.93606	-0.762156
Cluster_0045	-0.170315	0.560542
Cluster_0169	0.342094	-0.238773
Cluster_0736	2.69633	0.0691562
Cluster_0759	0.0562753	1.10849
Cluster_0902	-0.573445	1.80218
Cluster_0957	-1.24481	-0.451967
Cluster_0960	1.35385	-0.00279625
Cluster_0966	1.47037	-1.0577
Cluster_1145	1.55415	0.762194
Cluster_1163	0.169556	0.437723
Cluster_1168	-1.82427	0.0877075
Cluster_1215	0.306386	-0.409877
Cluster_1268	-0.218692	0.370832
Cluster_1275	-0.659212	0.493325
Cluster_1282	1.9885	-0.584368
Cluster_1310	-1.47392	-0.193609
Cluster_1384	-0.592365	0.516338
Cluster_1409	-0.94195	2.04223
Cluster_1790	-3.20773	0.80344
Cluster_1890	-0.0385841	-0.827172
Cluster_1900	0.944757	0.399327
Cluster_1958	6.4624	-0.386445
Cluster_2010	-1.06014	0.37927
Cluster_2055	1.2087	-3.90327
Cluster_2056	0.591451	-4.91834
Cluster_2062	2.03582	-4.15686
Cluster_2114	-0.473321	2.22457
Cluster_2132	2.42986	-0.401629
Cluster_2167	0.908805	0.187688
Cluster_2180	8.92621	2.40595
Cluster_2187	-1.43352	-0.554908
Cluster_2293	-0.131929	-0.915229
Cluster_2463	0.0176223	2.11492
Cluster_2582	0.292713	0.287946
Cluster_2604	3.30736	-1.28213
Cluster_2642	2.76239	0.219245
Cluster_2844	6.20911	0.993964
Cluster_2897	1.35792	-0.10208
Cluster_2963	-0.435454	0.620518
Cluster_3173	3.55877	0.414534
Cluster_3451	7.69525	0.589897
Cluster_3471	4.62345	1.36375
Cluster_3516	0.737776	1.60233
Cluster_3559	0.649906	0.472859
Cluster_3786	-0.073026	1.50724
Cluster_3869	3.99622	-0.479327
Cluster_3951	-0.213762	2.70155
Cluster_4221	1.53086	0.290235
Cluster_4316	0.1304	0.864891
Cluster_4481	-1.98849	1.521
Cluster_4508	-0.00754482	-0.135334
Cluster_4549	-2.4234	-0.0472809
Cluster_4577	1.35707	-0.0478354
Cluster_4616	1.11127	0.933529
Cluster_4617	1.11698	0.935464
Cluster_4674	-1.31073	0.803084
Cluster_4710	0.052267	0.418546
Cluster_5054	5.07595	0.743776
Cluster_5113	-0.310745	-1.37315
Cluster_5136	7.31574	0.900776
Cluster_5230	0.582603	-3.94963
Cluster_5290	0.584863	-0.680873
Cluster_5327	6.43318	0.597003
Cluster_5339	-2.00364	0.606045
Cluster_5563	-0.858122	0.00272442
Cluster_5657	-8.81088	-0.0972079
Cluster_5760	0.774323	-0.046858
Cluster_6109	0.520324	1.66225
Cluster_6159	-0.535049	2.02169
Cluster_6203	-0.23859	-0.776337
Cluster_6252	1.63885	-0.778447
Cluster_6285	0.180099	1.88618
Cluster_6308	-1.93468	-0.0117569
Cluster_6334	0.327788	1.12646
Cluster_6356	-1.43787	-0.824665
Cluster_6360	-0.901719	-0.487437
Cluster_6370	-0.21462	-0.98354
Cluster_6453	0.695306	1.40662
Cluster_6456	0.939129	0.697395
Cluster_0168	-0.54189	-0.878773
Cluster_0240	1.26843	0.368647
Cluster_0242	1.74917	0.0279351
Cluster_0470	-0.649288	0.624793
Cluster_0487	2.86863	-0.476313
Cluster_0732	0.160044	1.35545
Cluster_0802	-4.847	0.663678
Cluster_0905	0.881811	-0.691649
Cluster_0915	0.755068	-0.484607
Cluster_0959	-0.166683	-0.760124
Cluster_0968	1.03443	0.17641
Cluster_0969	2.23076	0.764789
Cluster_1165	-2.11486	-0.037086
Cluster_1178	2.25864	0.0427545
Cluster_1184	0.28819	0.124909
Cluster_1186	-3.15035	-1.02541
Cluster_1239	2.06334	0.442185
Cluster_1283	-1.0203	-0.403079
Cluster_1312	5.98308	-0.300489
Cluster_1313	4.01303	-0.00549598
Cluster_1335	2.68222	-0.468034
Cluster_1346	0.28473	1.69024
Cluster_1356	-0.449671	0.407263
Cluster_1380	-2.09819	-0.761903
Cluster_1381	-2.16509	-2.42954
Cluster_1446	0.355697	-2.67367
Cluster_1456	-1.12455	0.63204
Cluster_1545	0.850907	0.975607
Cluster_1609	-0.0431373	0.272479
Cluster_1698	7.56315	1.46653
Cluster_1779	3.55103	4.26389
Cluster_1908	-0.354965	0.471927
Cluster_1924	-1.66955	3.77737
Cluster_1968	0.280476	-2.99669
Cluster_1988	0.237157	0.593542
Cluster_2029	2.95579	0.678613
Cluster_2091	-0.0117772	0.969126
Cluster_2191	-1.64699	-0.720925
Cluster_2234	-0.522215	3.15159
Cluster_2253	0.863838	1.73787
Cluster_2295	-1.72557	2.40554
Cluster_2454	7.19233	0.218496
Cluster_2501	4.07983	0.943409
Cluster_2574	-1.06496	-0.637215
Cluster_2581	3.09617	-0.659784
Cluster_2658	-0.39152	0.49419
Cluster_2702	-0.100202	1.58972
Cluster_2777	-0.726894	1.8794
Cluster_2945	2.65793	0.229783
Cluster_2960	-0.0640836	0.70171
Cluster_3021	0.820872	1.89532
Cluster_3035	-2.13021	-2.03664
Cluster_3169	1.15349	1.10622
Cluster_3187	3.73853	0.44029
Cluster_3232	-0.115634	0.228117
Cluster_3265	0.396283	4.50746
Cluster_3321	0.113131	1.52645
Cluster_3542	2.37499	1.13995
Cluster_3602	-0.453255	1.29007
Cluster_3609	4.93757	0.489308
Cluster_3828	6.65662	0.34395
Cluster_3841	2.14763	0.410227
Cluster_3878	6.87683	0.65147
Cluster_3889	0.0761162	-0.410251
Cluster_3897	-1.11432	-0.304007
Cluster_3948	1.20379	1.41262
Cluster_4008	1.70319	1.91249
Cluster_4009	4.48777	0.10586
Cluster_4010	-2.21075	1.78604
Cluster_4126	-3.40184	-3.272
Cluster_4162	3.24189	0.295117
Cluster_4188	-0.743583	1.62565
Cluster_4334	2.18336	0.249163
Cluster_4514	3.53386	0.265069
Cluster_4547	-0.344388	0.65561
Cluster_4557	-0.714823	-0.193074
Cluster_4672	-3.79117	-2.75596
Cluster_4812	6.04006	-0.504966
Cluster_4818	0.0208779	4.03742
Cluster_4854	-4.59733	0.597263
Cluster_4962	0.908284	3.14763
Cluster_5093	-0.235842	1.54228
Cluster_5163	-7.54581	0.537199
Cluster_5402	3.04136	-0.19633
Cluster_5417	-0.828506	0.0244808
Cluster_5442	-0.998672	0.871252
Cluster_5446	1.08303	0.573666
Cluster_5469	0.722776	-0.419974
Cluster_5606	-0.674487	-0.767502
Cluster_5690	0.0326062	2.23705
Cluster_5735	7.68841	-0.123311
Cluster_5906	-2.25143	0.254602
Cluster_5908	-2.39249	0.375012
Cluster_5947	1.4769	1.41041
Cluster_5959	-0.895387	0.965158
Cluster_5962	1.44136	1.44017
Cluster_5971	-0.894798	0.942148
Cluster_5982	-0.902968	1.11584
Cluster_6015	7.31421	0.3469
Cluster_6022	4.2818	0.454867
Cluster_6290	-0.685753	0.187713
Cluster_6329	0.84585	1.29924
Cluster_6366	-0.0768491	-0.805373
Cluster_6368	-0.00285592	0.396226
Cluster_6379	0.639344	-0.0610207
Cluster_6421	1.47774	0.505595
Cluster_6423	0.160209	1.01024
Cluster_6446	2.08199	2.45581
Cluster_6451	1.50857	1.99845
Cluster_6465	0.171735	-2.3604
Cluster_6470	-0.118878	-0.814539
Cluster_6472	-0.221078	-0.687813
Cluster_6485	-0.0959078	-1.19414
Cluster_0003	1.50088	0.0777964
Cluster_0009	-1.20798	0.426518
Cluster_0041	4.36828	-1.11838
Cluster_0234	0.467267	0.364313
Cluster_0259	0.312304	0.0567456
Cluster_0325	0.696952	0.242923
Cluster_0740	-1.13946	1.34866
Cluster_0783	0.588916	0.264939
Cluster_0911	0.0242988	0.523783
Cluster_0918	1.81111	-0.19318
Cluster_0972	-0.58691	2.31073
Cluster_0981	0.900648	0.235527
Cluster_0992	0.761215	0.225333
Cluster_0997	-0.9812	-0.358
Cluster_1137	-0.263443	0.310407
Cluster_1147	1.19885	-0.461856
Cluster_1180	1.36833	1.09172
Cluster_1183	-0.775838	0.612437
Cluster_1232	1.45134	0.765423
Cluster_1314	-0.503861	-1.49284
Cluster_1344	3.5806	0.414485
Cluster_1345	3.88822	0.514091
Cluster_1347	2.04606	0.0773773
Cluster_1390	2.35446	-0.0442079
Cluster_1403	-1.75816	-0.708738
Cluster_1458	1.22835	0.865864
Cluster_1469	0.776197	1.76841
Cluster_1485	-1.62796	-2.38452
Cluster_1486	-1.63787	-2.20075
Cluster_1500	-3.35754	-1.87761
Cluster_1506	-0.829696	-0.694801
Cluster_1528	-0.370412	-3.50841
Cluster_1677	-3.28884	-0.548879
Cluster_1720	0.217951	-2.64238
Cluster_1722	0.217465	-2.64238
Cluster_1781	4.76957	-0.155272
Cluster_1815	-0.958921	-2.86875
Cluster_1829	0.298314	-2.80933
Cluster_1847	-0.311296	-2.44988
Cluster_1849	-1.28775	-1.24707
Cluster_1928	-0.719343	-3.15197
Cluster_2020	2.82014	0.127398
Cluster_2133	2.1666	-0.401629
Cluster_2169	1.67571	-1.09471
Cluster_2200	-7.73334	-0.0661579
Cluster_2222	1.24539	-2.60329
Cluster_2265	0.583795	-0.882725
Cluster_2506	1.48699	2.44291
Cluster_2514	3.5326	-0.796119
Cluster_2555	0.313033	0.438977
Cluster_2561	-0.202848	-0.134818
Cluster_2562	0.320391	0.438977
Cluster_2578	6.60845	1.14939
Cluster_2719	-0.014908	0.160091
Cluster_2724	1.23541	2.22177
Cluster_2742	0.145779	-0.473361
Cluster_2823	5.03428	0.0310709
[truncated: 2,640 more rows]

## Sheet: ESI -
	control	control	control	Tgn short	Tgn short	Tgn short	Tgn long	Tgn long	Tgn long	Ms4a15 OE	Ms4a15 OE	Ms4a15 OE
[truncated: 164 more rows]

[truncated: 1 more sheets: ESI - _ 2]
