# Supplementary material for: MS4A15 drives ferroptosis resistance through calcium-restricted lipid remodeling
Source: Cell Death Differ. 2021 Oct 18;29(3):670–86. doi: 10.1038/s41418-021-00883-z (PMC8901757; doi:10.1038/s41418-021-00883-z)
Supplement: Supplementary file 9 — Supplementary Table 2. Based on MS² fragmentation pattern identified phospholipids. [file 41418_2021_883_MOESM9_ESM.xlsx]

## Sheet: Table 1
Lipid identity of main species, which make up 90% of the lipid content in each modulated lipid group, has been substantiated by MS² experiments and acidic hydrolysis (ESI+). As software-based MS² data interpretation is prone for errors, MS² spectra have been curated manually and further validated by a second software (MSPepSearch, parameters: MoNa, Tof, 0.001 abs error ;+ Metfrag, parameters: par…
Lipids	Synonym	Ionization mode	RT (min)	m/z observed	Molecular fomula	exact m/z	Hydrolysis	Major product ions
PC 14:0/14:0	PC 28:0	M+H	12.5	678.507	C36H72NO8P	678.507	0	HEAD: 184.07/125.0/104.1 ACYL CHAINS: 450/468
PC 14:0/16:0	PC 30:0	M+H	13.5	706.537	C38H76NO8P	706.538	0	HEAD: 184.07/125.0/104.1 ACYL CHAINS: 450/468/496/478/496
PC 14:0/16:1	PC 30:1	M+H	12.5	704.524	C38H74NO8P	704.522	0	HEAD: 184.07/125.0/104.1 ACYL CHAINS: 450/468/494/476
PC 14:0/18:1	PC 32:1	M+H	13.7	732.556	C40H78NO8P	732.554	0	HEAD: 184.07/125.0/104.1 ACYL CHAINS: 450/468/504/522
PC 16:0/16:2	PC 32:2	M+H	13.3	730.537	C40H76NO8P	730.538	0	HEAD: 184.07/125.0/104.1 ACYL CHAINS: 474/478/492/496
PC 16:1/16:1	PC 32:2	M+H	12.6	730.54	C40H76NO8P	730.538	0	HEAD: 184.07/125.0/104.1 ACYL CHAINS: 494/476
PC 16:0/18:4	PC 34:4	M+H	13.9	754.55	C42H76NO8P	754.544	0	HEAD: 184.07/125.0/104.1 ACYL CHAINS: 439
PE 16:0/20:4	PE 36:4	M+H	13.9	740.52	C41H74NO8P	740.523	0	HEAD: 599.50 ACYL CHAIN: 313
PC 18:0/20:3	PC 38:3	M+Na	14.5	834.602	C46H86NO8P	834.598	0	HEAD: 184.07/125.0/104.1 ACYL CHAINS: 506/524/550/568
PC 18:0/22:3	PC 40:3	M+Na	15.1	826.633	C48H90NO8P	862.63	-	HEAD: 184.07/125.0/104.1 ACYL CHAINS: 524
PC 18/22:6	PC 40:6	M+Na	14.5	856.583	C48H84NO8P	856.583	-	HEAD: 184.07/125.0/104.1 ACYL CHAINS: 572
PE 18:1/20:4	PE 38:5	[M-H]-	13.97	764.514	C43H76NO8P	764.524	-	ACYL CHAINS: 281/303
PE 16:0/22:5	PE 38:5	[M-H]-	13.97	764.514	C43H76NO8P	764.524	-	ACYL CHAINS: 255/329
PE 16:0/22:6	PE 38:6	[M-H]-	13.5705	762.499	C43H74NO8P	762.508	-	ACYL CHAINS: 255/327
PE 18:0/22:6	PE 40:6	[M-H]-	14.7005	790.53	C45H78NO8P	790.539	-	ACYL CHAINS: 283/327
PE 18:1/22:6	PE 40:7	[M-H]-	13.6051	788.514	C45H76NO8P	788.524	-	ACYL CHAINS: 281/327
PI 18:1/20:4	PI 38:5	[M-H]-	12.9201	883.526	C47H81O13P	883.534	-	ACYL CHAINS: 281/303
PC P-18:0/14:0	PC e 32:1	M+H	14.5	718.574	C40H80NO7P	718.574	1	HEAD: 184.07/125.0/104.1 ACYL CHAINS: 490/508
PC O-16:0/18:2	PC e 34:2	M+H	14.7	744.592	C42H82NO7P	744.59	0.04	HEAD: 184.07/125.0/104.1 ACYL CHAINS: 482/508
PC P-16:0/18:1	PC e 34:2	M+H	15.5	744.592	C42H82NO7P	744.59	1	HEAD: 184.07/125.0/104.1 ACYL CHAINS: 480/504
PC O-18:1/16:0 & PC P-18:0/16:0	PC e 34:1	M+H	15.6	746.611	C42H84NO7P	746.606	0.23	HEAD: 184.07/125.0/104.1 ACYL CHAINS: 482/508/563
PC O-16:1/18:0 & PC P-16:0/18:0	PC e 34:1	M+Na	14.7	768.589	C42H84NO7P	768.588	0.41	HEAD: 184.07/125.0/104.1 ACYL CHAINS: 341/482/562
PC O-16:0/20:3	PC e 36:3	M+Na	14.2	792.586	C44H84NO7P	792.588	0.11	HEAD: 184.07/125.0/104.1 ACYL CHAINS: 464/482/496/603
PC P-18:0/18:2	PC e 36:3	M+Na	14.5	792.586	C44H84NO7P	792.588	1	HEAD: 184.07/125.0/104.1 ACYL CHAINS: 341/506/526/589/611
PC P-18:1/20:4	PC e 38:6	M+H	14.3	792.591	C46H82NO7P	792.59	1	HEAD: 184.07/125.0/104.1 ACYL CHAINS: 506/526/552/611
PC O-16:0/20:2 & PC P-18:1/18:0 & PC O-18:0/18:2	PC e 36:2	M+Na	14.4	794.605	C44H86NO7P	794.603	0.52	HEAD: 184.07/125.0/104.1 ACYL CHAINS: 482/508/589
PC P-18:0/20:2 & PC O-18:0/20:3	PC e 38:3	M+Na	14.5	820.623	C46H88NO7P	820.619	0.64	HEAD: 184.07/125.0/104.1 ACYL CHAINS: 508
PC P-18:0/20:1 & PC O-18:0/20:2	PC 38:2	M+Na	15.2	822.638	C46H90NO7P	822.635	0.65	HEAD: 184.07/125.0/104.1 ACYL CHAINS: 269/508
PE O-18:0/18:1 & PE P-16:0/20:0	PE e 36:1	M+H	15	732.569	C41H82NO7P	732.59	0.52	ACYL CHAINS: 496/549/577
PE O-16:0/20:1 & PE P-16:0/20:0	PE e 36:1	M+H	16.7	732.591	C41H82NO7P	732.59	0.28	ACYL CHAINS: 339/367/368/591/592
