# Supplementary material for: MS4A15 drives ferroptosis resistance through calcium-restricted lipid remodeling
Source: Cell Death Differ. 2021 Oct 18;29(3):670–86. doi: 10.1038/s41418-021-00883-z (PMC8901757; doi:10.1038/s41418-021-00883-z)
Supplement: Supplementary file 10 — Supplementary Table 3. Raw data for metabolomics analysis. [file 41418_2021_883_MOESM10_ESM.xlsx]

## Sheet: ESI -
Mass (avg., round)	id	control 1_1_01_996.asc	control 2_1_01_997.asc	control 3_1_01_998.asc	control 4_1_01_999.asc	control 5_1_01_1000.asc	Ms4a 2_1_01_992.asc	Ms4a 3_1_01_993.asc	Ms4a 4_1_01_994.asc	Ms4a 5_1_01_995.asc	Ms4a15 1_1_01_991.asc
283.26	2609	0.0437007	0.0367993	0.0445775	0.0345243	0.0489505	0.0394821	0.0506879	0.045075	0.0352252	0.0487833
255.23	2397	0.0380605	0.0355066	0.0404966	0.0332046	0.0496341	0.0482993	0.0520455	0.0458929	0.0385528	0.0524103
281.25	2596	0.0266876	0.0250011	0.0316315	0.0253658	0.0127084	0.0204946	0.0290304	0.0224509	0.00549127	0.0257212
205.16	1990	0.0159398	0.0100918	0.0136543	0.00829419	0.00998734	0.00559595	0.0111043	0.0135303	0.0154293	0.0156737
311.17	2781	0.0146756	0.0120273	0.0148615	0.0103828	0.0168887	0.015965	0.0177814	0.0187952	0.0134022	0.0181574
325.18	2867	0.0130988	0.0114096	0.0136702	0.00981218	0.0159841	0.0146832	0.0159039	0.01668	0.0131995	0.0161843
311.1	2780	0.0127918	0.00654943	0.0121098	0.00517186	0.00858807	0.00548116	0.0127816	0.0082203	0.00962159	0.0140193
291.2	2649	0.0122217	0.00711482	0.0107552	0.00559731	0.00979438	0.00281386	0.00730626	0.0096176	0.0109694	0.0116988
666.06	3767	0.00915889	0.00940242	0.0102948	0.00892367	0.0126683	0.00729349	0.0106152	0.0108553	0.00759425	0.0107735
284.27	2615	0.00872763	0.00737733	0.00903827	0.00701719	0.00976597	0.00759084	0.0103258	0.00935073	0.00712577	0.0097863
235.13	2260	0.00790366	0.00434459	0.00666301	0.00388981	0.0046414	0.00249737	0.00512223	0.00664545	0.00720164	0.00792556
256.24	2403	0.00703047	0.00658149	0.00725981	0.00626063	0.00930534	0.008943	0.0096628	0.00814928	0.00711637	0.00975111
529.46	3592	0.0058839	0.0034651	0.00492535	0.00241112	0.00464404	0.000983493	0.00336524	0.00474841	0.00497436	0.00579959
297.15	2689	0.00559252	0.00449568	0.00573798	0.00431176	0.00639494	0.00666742	0.00703593	0.00758	0.00510486	0.00698463
282.25	2603	0.00522826	0.00481344	0.00596433	0.0049356	0.00240346	0.00403654	0.00537088	0.0044731	0.00123126	0.00495579
593.12	3680	0.00396548	0.00229461	0.00377976	0.00230315	0.0158634	0.00212951	0.00421052	0.00281384	0.00273767	0.00424313
395.24	3232	0.00393191	0.0019264	0.00407838	0.00237626	0.00507334	0.00205269	0.00348957	0.00214484	0.00311025	0.00308572
339.2	2939	0.00387281	0.00334184	0.00409891	0.00296042	0.00446066	0.00410706	0.00429587	0.00438456	0.0050303	0.00455259
253.22	2384	0.00378042	0.00334763	0.00459358	0.00357214	0.0016519	0.00427144	0.00521473	0.00356439	0.00159359	0.00499576
572.48	3660	0.00360863	0.00496953	0.00459597	0.00600777	0.00155162	0.00171615	0.00244012	0.00277702	0.000306669	0.00200331
333.06	2908	0.00346838	0.00334645	0.00443108	0.00394837	0.00155209	0.00263573	0.00527042	0.00370474	0.000262184	0.0030612
436.28	3388	0.00346579	0.00272569	0.00426561	0.00256779	0.00150377	0.00132624	0.00286197	0.00285721	0.000153298	0.00231934
303.23	2729	0.00338197	0.00281319	0.00393155	0.00279353	0.00231261	0.00275292	0.00371767	0.00284125	0.0010818	0.00322734
302.53	2727	0.00335243	0.0019375	0.00469259	0.00257098	0.000656182	0.00130053	0.00247759	0.00188096	0.000154071	0.00209427
411.33	3293	0.00335233	0.00163137	0.00251533	0.00124363	0.00121253	0.000354735	0.00154194	0.00239422	0.00204379	0.00267368
313.19	2803	0.00315861	0.00309988	0.00336373	0.00311341	0.00459779	0.00202888	0.0038053	0.00350188	0.00324479	0.00328287
667.06	3770	0.00309676	0.0029321	0.00317668	0.00286968	0.0039426	0.00260344	0.00333732	0.00341916	0.00237507	0.00337146
478.29	3495	0.00304297	0.0025049	0.00349061	0.00249942	0.00135023	0.00147171	0.00266966	0.00260883	0.000248906	0.00220945
323.03	2859	0.00303343	0.00222159	0.00466752	0.00295449	0.000673601	0.00132388	0.00233702	0.0018929	0.000152894	0.00200723
341.22	2953	0.00293056	0.00297538	0.00308549	0.00245375	0.00395834	0.00151279	0.00328119	0.00280644	0.00238075	0.00250661
473.4	3488	0.00291869	0.00177307	0.00240498	0.0014831	0.00199341	0.000964232	0.00190916	0.00266164	0.00248039	0.00286042
305.25	2744	0.00283971	0.00282666	0.00355662	0.0025817	0.00105403	0.00215955	0.0031308	0.00248181	0.000301125	0.00244929
431.22	3374	0.00281134	0.002486	0.00328412	0.003493	0.0048217	0.00361268	0.00399191	0.00236043	0.00200396	0.00224444
312.17	2793	0.00269556	0.00227007	0.00274548	0.00212132	0.00316595	0.00302478	0.00342822	0.00361383	0.00258639	0.00344032
297.05	2688	0.00264663	0.00137702	0.00308469	0.000983265	0.00957843	0.00148648	0.00267506	0.00178913	0.00257357	0.00337928
326.19	2874	0.00260049	0.00214207	0.00266622	0.00191134	0.00308136	0.00263127	0.00311192	0.00319936	0.00270991	0.00315665
312.1	2790	0.00253313	0.00142581	0.00250432	0.00112852	0.00178245	0.00116002	0.00270915	0.00160671	0.00187344	0.00290413
461.12	3451	0.00253211	0.00139817	0.00229628	0.00153499	0.00440985	0.00185226	0.00249855	0.00176135	0.0015999	0.00262373
418.11	3319	0.00251483	0.00322024	0.00354962	0.00358772	0.000899588	0.00190402	0.00304486	0.00287763	0.000153419	0.00234636
206.16	1998	0.00251172	0.00151686	0.00220295	0.00123986	0.00144066	0.00083514	0.00176233	0.00203664	0.00248512	0.00247642
530.47	3594	0.0023189	0.00128258	0.00193449	0.000951999	0.00180208	0.000581399	0.00118457	0.00175115	0.00192998	0.00220514
410.22	3287	0.00229338	0.00259418	0.00269165	0.00208607	0.00198122	0.00214248	0.00252891	0.00289296	0.00189156	0.00222704
292.2	2657	0.00227252	0.00131247	0.00198669	0.00102133	0.00192317	0.000620817	0.00156011	0.00190513	0.00191854	0.00241554
346.06	2979	0.00215995	0.00240851	0.0032259	0.0027353	0.000847579	0.000321053	0.00138811	0.00134445	0.000153753	0.000526471
268.8	2519	0.00210794	0.00371441	0.00381549	0.00262694	0.00255408	0.000499487	0.00329399	0.00251043	0.00129962	0.00167519
299.26	2706	0.00207496	0.00192797	0.00255483	0.00188716	0.00135035	0.00171613	0.00228583	0.00222594	0.000453071	0.00231288
497.09	3538	0.00207242	0.00218911	0.00212106	0.00252618	0.002609	0.00275017	0.00355281	0.00217357	0.00132816	0.00178346
337.31	2931	0.00201968	0.00194485	0.00207076	0.00135554	0.00227943	0.00242114	0.003063	0.00231535	0.0012	0.0061727
279.23	2581	0.0019724	0.00204232	0.00240736	0.00192396	0.00125214	0.00232452	0.00334076	0.00193599	0.001087	0.00337187
313.08	2796	0.00195745	0.00104056	0.00239874	0.000927458	0.0041048	0.00157511	0.00240484	0.00186692	0.00152525	0.00216513
659.06	3757	0.00194911	0.00211671	0.00214905	0.00181443	0.00190281	0.00124573	0.00234789	0.00194168	0.0011222	0.00176544
494.05	3532	0.0019216	0.00130073	0.00274417	0.00154138	0.000393981	0.00104695	0.00148535	0.00112659	0.000153549	0.00140925
464.31	3463	0.00190134	0.00156486	0.0022062	0.00139691	0.000912306	0.00051167	0.00117623	0.00124742	0.000247853	0.00105299
393.77	3228	0.0018607	0.00108299	0.00201519	0.000879527	0.00179734	0.000856559	0.0019188	0.00196954	0.000489427	0.00461949
242.08	2307	0.00185513	0.00151417	0.00260076	0.00200303	9.32089e-05	0.00119256	0.00141951	0.00130807	0.00015295	0.00125435
682.59	3789	0.00179995	0.00221187	0.00209398	0.00275208	0.000613302	0.000799751	0.00120492	0.00135206	0.000153315	0.00143372
339.21	2940	0.00178166	0.00185104	0.00226893	0.00193281	0.000859918	0.000767804	0.00195848	0.0015383	0.000337925	0.00133613
313.1	2797	0.001781	0.000965931	0.0016557	0.000699499	0.00119769	0.00067614	0.00180348	0.00120307	0.00118879	0.00198139
371.07	3111	0.00177176	0.000889586	0.00207787	0.00050667	0.00819935	0.000795926	0.00169379	0.00081153	0.00156367	0.00249655
282.04	2599	0.00173019	0.00123697	0.00258432	0.0015362	0.000296348	0.00079409	0.00134788	0.00101304	0.00015332	0.00119158
480.31	3502	0.00170887	0.00137035	0.00188175	0.00129385	0.00115004	0.000633305	0.00146968	0.00150905	0.000153957	0.00129423
509.38	3559	0.00170828	0.00221533	0.00184502	0.00195062	0.00176946	0.00173388	0.0023201	0.00228167	0.00128901	0.001994
594.12	3682	0.00170744	0.00108889	0.00164438	0.000982967	0.00681025	0.000860053	0.00178174	0.00118618	0.000891531	0.00181767
391.26	3214	0.00164869	0.00172681	0.00208263	0.00227517	0.000593636	0.000572821	0.00111527	0.000959969	0.000153613	0.000562003
329.25	2895	0.00164426	0.00139985	0.00192309	0.00133705	0.00121044	0.000934387	0.00151591	0.00145802	0.000384392	0.00124576
291.2	2650	0.00163559	0.0014329	0.00154056	0.00116238	0.0018441	0.00150185	0.00190298	0.00166385	0.0012354	0.00193039
462.3	3457	0.00159369	0.00150919	0.00196705	0.00139864	0.000766109	0.000824063	0.00170332	0.00150629	0.000153806	0.00124667
270.8	2526	0.00155093	0.00252874	0.00265359	0.00177438	0.00175768	0.000273992	0.00211385	0.00183194	0.000968599	0.00118826
141.63	342	0.00151505	0.00126056	0.00146767	0.00120555	0.00157609	0.00144312	0.00167887	0.00152974	0.00126189	0.00158013
239.06	2281	0.00146513	0.00106881	0.0023719	0.000938076	0.00320696	0.00217256	0.00213614	0.00202487	0.0019531	0.00199115
329.19	2894	0.0014498	0.000648347	0.000800662	0.000562918	0.000551909	0.000263438	0.00062049	0.000740873	0.00060825	0.00128808
742.54	3842	0.00142551	0.00112719	0.00120719	0.000885542	0.00121258	0.00087817	0.00122902	0.00129597	0.0004136	0.00234623
573.48	3663	0.0013977	0.00184659	0.00174815	0.00250048	0.00069188	0.000659925	0.000995761	0.00116288	0.000153257	0.000726175
367.36	3096	0.00138429	0.00134593	0.00153527	0.00115516	0.00162305	0.0013694	0.00191151	0.0013766	0.00104998	0.00171965
628.06	3716	0.00138002	0.00125616	0.00172012	0.00190885	0.000135976	0.00085704	0.00090768	0.00057523	0.000153919	0.000580987
309.28	2772	0.00134631	0.00148389	0.00161278	0.00131304	0.000689794	0.000898087	0.00163371	0.00124485	0.000294616	0.00143736
227.2	2203	0.00134581	0.00122035	0.00151705	0.0015186	0.00143013	0.00237935	0.00223548	0.00155311	0.00185671	0.00231892
438.3	3395	0.00133063	0.00120642	0.00166867	0.000960566	0.000157227	0.000323838	0.000714394	0.000705462	0.000153919	0.000497187
292.07	2655	0.0013261	0.00106306	0.00189493	0.00138423	9.27009e-05	0.000811253	0.00109027	0.000912906	0.000153185	0.000872922
700.53	3807	0.00130466	0.000973843	0.00117933	0.0006727	0.00111064	0.000424017	0.000673699	0.000880186	0.000153864	0.00118486
571.11	3653	0.00129323	0.00139569	0.001595	0.00128113	0.00204363	0.00157317	0.00240984	0.00152531	0.000826338	0.00139478
223.03	2164	0.00128739	0.000935431	0.0018969	0.000516113	0.00481371	0.0012271	0.00155519	0.00140417	0.00176564	0.00185569
236.14	2268	0.00125717	0.000835186	0.00109513	0.000554723	0.000835937	0.000352312	0.000847156	0.00112541	0.00127025	0.00116764
312.1	2791	0.00125323	0.000602224	0.00124383	0.000589282	0.000899467	0.000476592	0.00128262	0.000845234	0.000985602	0.00137802
301.22	2718	0.00125165	0.000817263	0.00126551	0.000981606	0.00108588	0.00133427	0.00171435	0.000826585	0.00095541	0.00149745
266.8	2506	0.00124449	0.00215788	0.002111	0.00146065	0.00151046	0.000281065	0.00192932	0.00145689	0.000718491	0.000869159
645.13	3732	0.00121248	0.00106129	0.00129968	0.000920363	0.00171049	0.001456	0.00198251	0.00125883	0.000607504	0.00120335
305.22	2742	0.001181	0.00100394	0.001245	0.000788761	0.00138139	0.0010368	0.00134235	0.00131198	0.00110642	0.00148352
597.3	3687	0.00114505	0.00137136	0.00138532	0.00128022	0.000722758	0.000947376	0.00178097	0.00168022	0.000154057	0.00131005
269.25	2521	0.00112883	0.000930541	0.00124643	0.00103851	0.00136375	0.00188287	0.00190531	0.00127103	0.00159219	0.00157591
396.25	3237	0.00110797	0.00049564	0.000931488	0.000591098	0.00130441	0.00050351	0.00079289	0.000490913	0.00082302	0.000846464
574.48	3665	0.00110575	0.00175007	0.00147268	0.00198849	0.00047939	0.000516998	0.000981203	0.00102	0.000153497	0.000632925
629.49	3721	0.00108816	0.00115398	0.00118138	0.00121028	0.00131318	0.000588106	0.00105758	0.00107263	0.000153237	0.00126474
533.16	3599	0.00108606	0.000702619	0.000942095	0.000704526	0.00466709	0.000407034	0.00103395	0.000954451	0.000661068	0.00110529
517.27	3577	0.0010727	0.000539202	0.000946136	0.000360192	0.00024288	0.000141622	0.000675521	0.000687465	0.000612685	0.000831548
474.4	3489	0.00105645	0.000617247	0.000805974	0.000565725	0.000704724	0.000462558	0.000674734	0.000828995	0.000897012	0.000893338
655.51	3749	0.00102303	0.00095531	0.00101296	0.00111021	0.000795067	0.000627378	0.00101317	0.000829469	0.000223743	0.000959212
263.12	2443	0.00101457	0.000739234	0.00116841	0.000479641	0.0011064	0.000191745	0.000809346	0.0009531	0.000859901	0.00107115
714.51	3816	0.00101052	0.000786566	0.00103986	0.000648191	0.000588612	0.000609326	0.000792739	0.00108272	0.000153318	0.000968053
299.2	2704	0.00100981	0.000569063	0.000870567	0.000687408	0.000767892	0.00111069	0.0011205	0.000778936	0.000728933	0.00121787
127.62	2	0.00100093	0.000922391	0.00104287	0.000904515	0.00127658	0.00129963	0.00132358	0.00116023	0.000963204	0.00130825
307.26	2758	0.00098694	0.000978726	0.00115299	0.000869639	0.000505363	0.000757751	0.001219	0.000850616	0.000152896	0.000913694
241.22	2304	0.000977461	0.000917625	0.00114213	0.000948974	0.0011654	0.00243453	0.00204377	0.00111317	0.0017245	0.00194393
599.32	3689	0.000971935	0.00103391	0.00126057	0.00127585	0.000935675	0.000622873	0.00132937	0.00125929	0.000152996	0.000994572
595.12	3683	0.000960969	0.000635179	0.000976806	0.000651268	0.00421959	0.000789938	0.00108359	0.000773021	0.000484617	0.00116284
716.52	3818	0.000946057	0.000611919	0.000816988	0.000528922	0.00120932	0.000479858	0.000726437	0.000828603	0.000405252	0.00122399
412.33	3298	0.000943461	0.000582211	0.000708564	0.000329208	0.000412599	0.000202608	0.000489978	0.000621521	0.000605315	0.000753682
719.15	3821	0.00092904	0.000944958	0.000926544	0.000846202	0.00158038	0.00112803	0.00153945	0.000850401	0.000460514	0.000833454
340.2	2946	0.000910115	0.000698578	0.000855363	0.000663915	0.00104842	0.000936682	0.000972509	0.000886916	0.00118386	0.000924552
298.16	2696	0.000903548	0.000908462	0.000842975	0.000880379	0.00111063	0.00124478	0.00119482	0.00130331	0.00103575	0.00135877
315.19	2817	0.000902594	0.00116115	0.00112022	0.000871304	0.00133939	0.000746702	0.0012015	0.00114979	0.000906946	0.000890591
343.22	2965	0.000894065	0.000896232	0.000988721	0.000874019	0.00109632	0.000459844	0.00102566	0.000993052	0.000911065	0.000664198
708	3815	0.000872003	0.000621642	0.00117573	0.000637135	9.32242e-05	0.000141447	0.00044591	0.000395567	0.000152823	0.000207339
485.14	3515	0.000869164	0.000364183	0.000796067	0.000345518	0.00125104	0.000140795	0.000822918	0.000805205	0.000630118	0.000976793
140.62	290	0.0008643	0.000795192	0.00103456	0.000917896	0.000437617	0.000751259	0.000872028	0.0008118	0.000300935	0.000828765
385.12	3184	0.000856256	0.000420648	0.0009206	0.00034046	0.000565313	0.000376906	0.000863679	0.000470682	0.000606529	0.00104975
379.75	3158	0.0008485	0.000604295	0.000999461	0.000366427	0.000782468	0.000466611	0.00105385	0.000927173	0.000152985	0.0014476
437.29	3394	0.000847609	0.0006669	0.00104831	0.000494589	0.000283747	0.000140437	0.000633196	0.000527536	0.000153871	0.00052141
365.34	3084	0.000836028	0.000649412	0.000958092	0.000727311	0.000417828	0.000701466	0.000880712	0.000738328	0.000153876	0.000820407
433.22	3379	0.000834578	0.000633842	0.000897741	0.000970197	0.00134788	0.00105708	0.00112995	0.000607295	0.000572311	0.000726903
394.27	3229	0.00083345	0.000494311	0.000826105	0.000327129	0.000850695	0.000371265	0.00102556	0.000682622	0.000195388	0.00223319
423.07	3335	0.000821653	0.000805839	0.00106005	0.000696494	0.00117441	0.00106951	0.00175059	0.000983352	0.000524206	0.000747941
277.18	2569	0.000818824	0.000732384	0.000951619	0.000698168	0.0011428	0.000908156	0.00117159	0.00102297	0.000862885	0.00120528
499.09	3542	0.000818078	0.000838771	0.000966635	0.00102055	0.00102973	0.00117666	0.001447	0.00075487	0.000596148	0.000842289
319.23	2833	0.000807734	0.000489023	0.000662961	0.000562709	0.000845145	0.000697131	0.0008322	0.000858357	0.00073182	0.000907998
285.27	2622	0.000801712	0.000754545	0.00080764	0.000703764	0.000959243	0.000696536	0.00106596	0.000796633	0.000529699	0.000848403
655.42	3748	0.000798327	0.000510797	0.000599899	0.000331729	0.000659835	0.000141398	0.000466846	0.000511098	0.000500689	0.000590879
540.05	3609	0.000797729	0.000819231	0.00119931	0.0010426	0.000468791	0.000489348	0.000663243	0.000726423	0.000152679	0.000430114
412.22	3297	0.000795577	0.00100868	0.000970087	0.000627812	0.000645137	0.000843989	0.000858878	0.00104214	0.000617099	0.000789437
327.23	2883	0.000795457	0.000726408	0.000965998	0.000599099	0.000491266	0.000685693	0.000814855	0.000642571	0.000154098	0.000762719
321.22	2845	0.000778932	0.00057979	0.000687011	0.000449567	0.000726204	0.000443287	0.00102474	0.000570615	0.000357199	0.000874164
420.11	3325	0.000777674	0.00101989	0.00105075	0.00110958	0.000234827	0.000567585	0.00104183	0.000826203	0.000153645	0.000739144
311.3	2785	0.000766328	0.000647025	0.000844555	0.000552334	0.00100596	0.00080106	0.000942994	0.000821883	0.000904929	0.000874851
573.11	3662	0.000765129	0.000808665	0.000948122	0.000700169	0.00121324	0.00112786	0.00141054	0.000827127	0.000474154	0.000859824
304.24	2736	0.000758721	0.00069543	0.000887135	0.000670845	0.000504146	0.0005708	0.000835375	0.000586267	0.000153125	0.000719431
254.22	2390	0.000752588	0.000623351	0.000778745	0.00067644	0.00037095	0.000676781	0.00103576	0.000583525	0.000268431	0.000806667
350.04	3002	0.000752207	0.000821239	0.000997783	0.00104151	0.00132869	0.000486462	0.000569518	0.000704086	0.000394322	0.00046167
397.33	3243	0.000731234	0.000630344	0.000640448	0.000391603	0.000703286	0.000400448	0.00073432	0.00060951	0.000740819	0.000472412
271.23	2531	0.000727393	0.000593709	0.000839275	0.00073524	0.000679396	0.000775524	0.000821285	0.000712276	0.000421319	0.000862348
322.04	2850	0.000727265	0.000754539	0.00123484	0.000719248	0.000363187	0.000301434	0.000756102	0.00067991	0.000153602	0.000492737
661.05	3760	0.00072194	0.000734118	0.000924592	0.000694813	0.000822422	0.000352761	0.000923244	0.000876271	0.00043294	0.00081187
313.27	2805	0.00071633	0.000663469	0.000943656	0.000541004	0.000444039	0.00035337	0.000773532	0.000604988	0.000193753	0.000669835
331.26	2902	0.000716084	0.00084765	0.000836095	0.000632424	0.000709115	0.000655544	0.000860641	0.000700291	0.000317429	0.000752863
219.18	2134	0.00071602	0.000732945	0.000774782	0.000419089	0.000704471	0.000656894	0.00122809	0.00118893	0.00102502	0.000879655
339.33	2941	0.000715051	0.000483911	0.000630508	0.000483028	0.000629543	0.000626076	0.000865487	0.000596853	0.000564254	0.000796804
392.76	3219	0.000709231	0.000439717	0.000857136	0.00025823	0.000522915	0.000179545	0.000864875	0.00076079	0.000154089	0.0010844
462.12	3455	0.000707393	0.000474829	0.000636529	0.000471157	0.00122216	0.00043294	0.000646829	0.000564111	0.000542316	0.000718368
650.04	3741	0.000706389	0.000586308	0.00113153	0.000856066	9.31043e-05	0.00054295	0.000590654	0.000344399	0.000153313	0.000478133
683.59	3791	0.000703187	0.00102874	0.000961596	0.00128309	9.26287e-05	0.000390905	0.000496115	0.000685542	0.000234037	0.000591012
647.13	3737	0.000700162	0.000644846	0.000702442	0.000619379	0.00113239	0.000750861	0.00123394	0.00075476	0.00038643	0.000631178
313.52	2806	0.000699779	0.000420795	0.000892771	0.000431856	0.000110802	0.000248882	0.000516298	0.000400766	0.000152911	0.000441527
399.18	3250	0.000696015	0.000518143	0.000739707	0.000508534	0.000809058	0.000315148	0.000661875	0.000510508	0.000428375	0.00047335
680.58	3783	0.000694794	0.00106822	0.00102331	0.0015225	0.000297601	0.000295951	0.000574653	0.000585195	0.000153047	0.000519663
702.54	3809	0.000694617	0.000407935	0.00059475	0.000409943	0.000369549	0.000141467	0.000194039	0.000231492	0.000153268	0.000233374
341.2	2952	0.00069184	0.000854255	0.000830512	0.000789019	0.00042214	0.00042472	0.00058883	0.000425376	0.000153915	0.00047125
746.51	3849	0.000690235	0.000468975	0.000480521	0.000474101	0.00107054	0.000326728	0.000518798	0.00056361	0.000440114	0.000822128
570.47	3652	0.00068467	0.000776025	0.000686453	0.00101061	0.00036157	0.000315963	0.000445761	0.000494783	0.000153734	0.000396645
509.29	3558	0.0006572	0.000626874	0.000827306	0.000559138	0.000305046	0.000351086	0.000575641	0.000551613	0.000152825	0.000574405
773.53	3864	0.000654152	0.000591686	0.000749299	0.000698935	0.000393829	0.000141416	0.000462812	0.000383686	0.000154079	0.00051302
303.04	2728	0.000653939	0.000279367	0.000829391	0.000324812	0.000121477	0.000227086	0.000469316	0.000350586	0.000153582	0.000435553
445.08	3413	0.000652791	0.000603628	0.000807632	0.000529853	0.00214042	0.000431635	0.000729624	0.000538911	0.000467786	0.000750346
748.53	3851	0.000645722	0.000712029	0.000774281	0.000561441	0.00114819	0.00062516	0.000542376	0.00079185	0.000629803	0.00117083
479.3	3498	0.000639344	0.000497532	0.000833586	0.000476246	0.000308738	0.000321836	0.000688147	0.000576243	0.000153839	0.000477324
766.52	3859	0.000626305	0.000767658	0.000696898	0.000599589	0.00121985	0.000480004	0.000515575	0.00065876	0.000241063	0.000417615
667.06	3769	0.000611149	0.000694742	0.000757581	0.000536764	0.000715884	0.000383187	0.000779409	0.000718443	0.000550209	0.000758235
432.22	3376	0.00061001	0.00051615	0.000688093	0.000808371	0.00101217	0.00077185	0.000889419	0.000551729	0.000514908	0.000485574
305.18	2739	0.00060588	0.000370875	0.000509294	0.000358106	0.000612557	0.000516326	0.000551711	0.000521533	0.000366369	0.000685133
214.05	2086	0.000605601	0.000408582	0.000660441	0.000645088	9.32779e-05	0.000476	0.000635899	0.000520872	0.000153644	0.000519373
419.26	3323	0.000602613	0.000432673	0.000693992	0.000304393	0.000544158	0.00014037	0.000658993	0.000542843	0.0001536	0.00121953
241.14	2302	0.000601661	0.000550055	0.000519563	0.000603954	0.000502738	0.000445455	0.00065426	0.000592465	0.000370301	0.000542232
283.24	2608	0.000596893	0.000487576	0.000749282	0.00067207	0.00045299	0.000417705	0.000646365	0.000491821	0.00015405	0.000518859
338.31	2936	0.000595492	0.000430706	0.00047032	0.00037046	0.000679687	0.000625387	0.000826634	0.000521797	0.000366249	0.00147191
321.17	2843	0.000592849	0.000625696	0.000674212	0.000471642	0.000766	0.000586302	0.000735329	0.000788074	0.000415077	0.00071149
313.16	2800	0.000592359	0.000638353	0.000725109	0.000490784	0.000846976	0.000779297	0.000946881	0.000798353	0.000621943	0.000899361
452.28	3429	0.000588786	0.000512635	0.000647518	0.000383943	0.000314475	0.000185502	0.000458246	0.000626835	0.000153069	0.000518903
575.48	3670	0.000584977	0.000675877	0.000525967	0.000842024	0.000223579	0.000140436	0.000272988	0.000336955	0.00015303	0.000302229
327.18	2880	0.000581509	0.000530415	0.000603021	0.000611924	0.000742835	0.00056453	0.000705871	0.000791522	0.000412549	0.000742889
425.36	3350	0.000580477	0.00048652	0.000614374	0.000312359	0.00072508	0.000367344	0.000632113	0.000660563	0.000547236	0.000531369
701.53	3808	0.000580171	0.000516547	0.000670773	0.000386006	0.000467144	0.000247055	0.000345169	0.000330252	0.000153517	0.000555478
257.24	2413	0.000580006	0.000570258	0.000560776	0.000564642	0.000808193	0.000611081	0.000893643	0.000810465	0.000720451	0.000725036
510.38	3562	0.000578019	0.000810677	0.000755381	0.00094761	0.000652788	0.000617267	0.000891125	0.00088845	0.000634136	0.000612339
516.03	3573	0.000577466	0.000334193	0.000797899	0.000370297	9.26482e-05	0.000141153	0.000354887	0.000316108	0.00015329	0.00027261
365.25	3082	0.000575324	0.000750759	0.000703323	0.00083721	0.000201506	0.000442811	0.000876819	0.000682386	0.00297627	0.000316646
599.53	3691	0.000570688	0.000456663	0.000509032	0.000841736	0.000336028	0.000378247	0.000484222	0.000485547	0.000152837	0.00091184
306.08	2751	0.000570567	0.00106635	0.000906043	0.00163503	0.00100698	0.000992133	0.000696854	0.000550965	0.00021906	0.000379554
627.48	3715	0.000570165	0.000619672	0.000749079	0.000876189	0.000685389	0.000524129	0.000698373	0.000788057	0.000153796	0.00069981
572.11	3657	0.000570102	0.000574839	0.000581792	0.000469913	0.000904873	0.000546962	0.00102764	0.000546361	0.000153364	0.000402001
684.61	3793	0.00056859	0.000425838	0.000388234	0.000674506	0.000295991	0.000294374	0.000314268	0.00028469	0.000153921	0.000805653
498.09	3539	0.000563775	0.000598692	0.000505431	0.000678423	0.000691759	0.000664027	0.000997419	0.000638658	0.000404838	0.00054169
411.22	3292	0.000562166	0.000598285	0.000691599	0.000470756	0.000494563	0.00057751	0.000512779	0.000615706	0.000591532	0.000499532
565.44	3645	0.000562019	0.000962871	0.000765439	0.000950441	0.000554444	0.00052165	0.000886311	0.00101638	0.000511854	0.000850904
371.15	3113	0.000560355	0.000654431	0.000656495	0.00055505	0.00088101	0.000411358	0.000777596	0.000662415	0.000494764	0.000453483
306.25	2753	0.000557911	0.000556662	0.000765996	0.000482216	0.00028977	0.000540518	0.000609942	0.000630672	0.000203006	0.000486789
272.8	2539	0.000554946	0.000906511	0.000864479	0.000694183	0.000593816	0.000140931	0.000706811	0.000620756	0.000411464	0.000338795
466.33	3472	0.000554097	0.000463979	0.00060101	0.00053545	0.000227766	0.000141231	0.0002464	0.000197936	0.000153462	0.000246989
743.14	3843	0.00055306	0.000472799	0.000496017	0.000509121	0.00727681	0.000574409	0.000721582	0.000326826	0.000494847	0.000777812
861.55	3893	0.000552173	0.000627967	0.000637925	0.000634974	0.000610749	0.000342122	0.000526815	0.000464539	0.000152935	0.0004031
511.37	3563	0.000547918	0.000870112	0.00066564	0.00087932	0.000610062	0.00060807	0.000793801	0.000808239	0.000566551	0.000711611
294.07	2673	0.000547176	0.00034653	0.000759015	0.000569713	9.24992e-05	0.000327248	0.000509275	0.000172255	0.000153326	0.000323154
347.09	2987	0.000543772	0.00047397	0.000454731	0.000546961	0.000672541	0.000263515	0.000490425	0.000528595	0.000581651	0.000574383
250.83	2368	0.00054212	0.000750287	0.000721473	0.000777874	0.000529104	0.000225915	0.000596337	0.000683387	0.000439883	0.000490622
684.59	3792	0.000538709	0.000753024	0.000540405	0.000808967	9.29929e-05	0.000141645	0.000406957	0.000359413	0.00015413	0.000343597
743.54	3844	0.000536697	0.000428741	0.000518952	0.000392463	0.000644845	0.000312159	0.000533783	0.000665457	0.000153814	0.000999888
672.5	3779	0.000535428	0.000384291	0.0004031	0.000341692	0.000216981	0.000141317	0.000185845	0.000248186	0.000152695	0.000348179
300	2712	0.000534489	0.000432262	0.000887605	0.000816495	0.000168619	0.000182391	0.000259221	0.000150421	0.000153651	0.000125593
601.46	3697	0.000534454	0.000692946	0.000776037	0.000714884	0.00068901	0.00043601	0.000670989	0.000772023	0.000152975	0.000837255
340.21	2947	0.000533454	0.000424769	0.000548213	0.000417326	0.000381435	0.000277468	0.000418626	0.000354501	0.000206925	0.000369842
359.99	3055	0.000533402	0.000301646	0.000903785	0.000598591	0.000125713	0.000140678	0.000149085	0.000190918	0.000154003	0.000126433
747.52	3850	0.000530982	0.000379967	0.000448932	0.000434748	0.000613369	0.000424831	0.000362494	0.000452733	0.000354589	0.000353774
571.5	3656	0.000528731	0.000604269	0.000377428	0.000291703	0.000260889	0.000265708	0.000448357	0.000485071	0.000152743	0.000582049
750.54	3853	0.000520884	0.000434249	0.000515946	0.000473644	0.000635779	0.000315487	0.000389945	0.000484904	0.000354976	0.000625888
424.71	3343	0.000518817	0.000944178	0.0007675	0.000797684	0.000366032	0.000140331	0.000733966	0.000487769	0.000375872	0.000406622
629.1	3718	0.000518763	0.000578105	0.000393083	0.000867284	0.00265072	0.000580531	0.000621293	0.000385868	0.000152753	0.000423842
263.47	2472	0.000517961	0.0006243	0.000146645	0.000272377	0.000233816	0.000141282	0.000264641	0.000108238	0.000653322	9.43443e-05
393.28	3224	0.000517828	0.00111382	0.000904943	0.000591053	0.000509303	0.00146911	0.00100167	0.00204411	0.00321688	0.000425045
425.3	3349	0.00051721	0.000447349	0.000621898	0.000520657	9.2543e-05	0.000196475	0.000255495	0.000196007	0.000152835	9.44298e-05
441.3	3404	0.000516738	0.000119762	0.000410491	0.000176753	0.000207307	0.000141018	0.000345552	0.000404819	0.000417129	0.000473401
342.23	2961	0.000516004	0.00061364	0.000527593	0.000499458	0.000640129	0.000204589	0.00060562	0.000552246	0.000567925	0.000577104
745.5	3847	0.000514217	0.000505001	0.00052142	0.000503656	0.000162285	0.000287101	0.000364204	0.00050887	0.000153319	0.000414492
297.24	2690	0.000511547	0.000627621	0.000771764	0.000600935	0.000607949	0.000541949	0.000817253	0.000655989	0.0004879	0.000669154
646.13	3735	0.000502709	0.000440869	0.000406745	0.000354495	0.000750553	0.000529041	0.000790133	0.000409531	0.000404475	0.000446624
330.25	2899	0.000500239	0.000275118	0.000499963	0.000349214	0.000279916	0.000313373	0.000475208	0.000417563	0.000154071	0.000334118
681.58	3786	0.000499282	0.000516332	0.000539323	0.000557583	9.26203e-05	0.000140876	0.000368929	0.000186852	0.000152983	0.000371863
465.32	3468	0.000497131	0.00028646	0.000521485	0.000331141	0.000266215	0.000140489	0.000351599	0.000214517	0.000153461	0.000158094
562.04	3639	0.000496646	0.000285345	0.000491379	0.000497808	9.26348e-05	0.000140884	0.000238403	0.000258498	0.000224122	0.000210561
372.3	3122	0.000495847	0.00063185	0.000531175	0.000459605	0.00115165	0.000442699	0.000869578	0.000755845	0.000394605	0.00140737
314.19	2813	0.000495725	0.000662123	0.00053841	0.000384306	0.000755108	0.000338833	0.00067308	0.000597211	0.000560595	0.000491718
328.06	2887	0.000495072	0.000739412	0.000640081	0.001169	0.000907325	0.000585325	0.000426025	0.000440677	0.000153084	0.000393225
263.45	2462	0.000494937	0.000120041	8.39655e-05	0.000673362	0.000429331	0.000140505	8.70515e-05	0.00010871	0.000152753	0.000151307
560.59	3637	0.000494585	0.000857799	0.000899716	0.000401994	0.000581484	0.000141244	0.000705041	0.000358871	0.000204114	0.000271454
383.32	3177	0.000493511	0.000254618	0.00039469	0.000326416	0.000462075	0.000278621	0.000519954	0.000374839	0.000375819	0.000257753
698.51	3803	0.000489897	0.000442509	0.000411462	0.000291188	0.000297624	0.000140739	0.000415489	0.000260971	0.000153984	0.000410899
780.57	3868	0.000487823	0.000518014	0.00042136	0.000400726	0.000812012	0.000304865	0.000192585	0.000228776	0.00023918	9.41123e-05
369.13	3102	0.000486345	0.00051503	0.000463552	0.000298976	0.000577687	0.000503671	0.000514851	0.000586454	0.000507319	0.00052326
596.12	3685	0.000485766	0.000119946	0.000384785	0.000213693	0.0017026	0.000141294	0.000417528	0.00036998	0.000274146	0.000424595
668.07	3772	0.000481924	0.000471631	0.000450716	0.00046511	0.000589322	0.000403129	0.000574555	0.000573947	0.000362854	0.000506234
556.32	3626	0.000479146	0.000558838	0.000599403	0.000701049	0.000270753	0.000336755	0.000357274	0.000405536	0.000153932	0.000352901
353.18	3019	0.000475116	0.000427454	0.000378333	0.0003561	0.000481405	0.000661531	0.00041281	0.000392489	0.000557498	0.000468765
429.11	3365	0.000472776	0.000709227	0.000712813	0.000521683	0.000829775	0.000141262	0.000659855	0.00049718	0.000425566	0.000501243
744.55	3846	0.000471848	0.000439015	0.000357174	0.000127283	0.000916305	0.000141443	0.000393576	0.000389781	0.000152966	0.000883797
721.15	3824	0.000471693	0.000494507	0.00058921	0.000552437	0.000807262	0.000536126	0.000676979	0.000384586	0.000442201	0.000495139
402.99	3267	0.000469876	0.000383409	0.000640395	0.000408885	9.28859e-05	0.000140639	0.000222669	0.000165538	0.000154036	0.000237402
298.05	2694	0.000468981	0.000370356	0.000604976	0.000127096	0.00182977	0.000140981	0.000495559	0.000342175	0.000566727	0.000549305
380.25	3162	0.000467983	0.000313015	0.000385408	0.000234935	0.000472366	0.000181776	0.000533305	0.000389326	0.000196534	0.000569344
431.11	3373	0.000467255	0.000561135	0.0005193	0.000520492	0.000694505	0.000140409	0.000626116	0.000444866	0.000509582	0.000346548
426.71	3356	0.000463609	0.00103699	0.000825058	0.000694872	0.000387511	0.000141443	0.000771535	0.000499232	0.000351342	0.000353213
481.31	3505	0.000463092	0.000292505	0.000487131	0.000417536	0.000317053	0.000187289	0.000326018	0.000356533	0.000152894	0.000471425
263.44	2457	0.000462336	0.000344357	0.000348095	0.000355303	9.26056e-05	0.000140745	0.000188453	0.000339888	0.000297762	9.35754e-05
393.26	3223	0.000461208	0.000150129	0.000443453	0.000126914	0.000371137	0.000179704	0.000422565	0.000484794	0.000152657	0.000626305
417.24	3317	0.000460359	0.000478343	0.000609048	0.000288744	0.000399102	0.00032878	0.000572445	0.000572141	0.000221628	0.00113282
333.28	2909	0.000457899	0.000461405	0.000644478	0.000438094	0.000225421	0.000311413	0.000577364	0.000499807	0.000152983	0.000431907
530.3	3593	0.000456575	0.00067987	0.000563668	0.000567428	0.000253678	0.000313934	0.000417802	0.000594949	0.00015405	0.000332586
534.16	3601	0.000450049	0.000120548	0.000374969	0.000323872	0.00166913	0.000141104	0.000353841	0.000411731	0.000401525	9.3788e-05
326.76	2877	0.000449623	0.000759997	0.000601945	0.000470992	0.000466932	0.000140803	0.000626405	0.000502899	0.000236239	0.000276135
300.26	2716	0.000449151	0.000323122	0.000550002	0.000456471	0.000256413	0.000309357	0.000427016	0.000455217	0.000153455	0.000440802
630.49	3723	0.000449091	0.000464537	0.000350097	0.000411537	0.000503933	0.000379681	0.000341365	0.000487175	0.000153248	0.000521291
815.08	3881	0.000445048	0.000265954	0.000366259	0.000348769	0.000443046	0.00014127	0.000428801	0.000344579	0.000153269	0.000310219
265.12	2496	0.000444575	0.000264658	0.000418036	0.000159275	0.000312591	0.000141331	0.000285553	0.000199029	0.000398666	0.000259441
457.14	3441	0.000442565	0.000436442	0.00040548	0.000447545	0.000500746	0.000140721	0.000249125	0.000270558	0.000213978	0.000283471
715.51	3817	0.000438204	0.000332128	0.000313489	0.000226037	0.000277888	0.000140786	0.000408813	0.00047294	0.000153582	0.000522981
369.06	3101	0.000435976	0.000336466	0.000588213	0.000184074	0.000279526	0.00014114	0.000465509	0.000279156	0.00015404	0.000363843
463.11	3459	0.000435341	0.000208812	0.00035412	0.000219303	0.000762095	0.000271216	0.000466491	0.000389102	0.000153749	0.000472597
656.51	3752	0.00042747	0.00047458	0.000459407	0.00053454	0.000384555	0.000259765	0.000429017	0.000343989	0.0001535	0.000475674
155.55	898	0.000424797	0.000249831	0.000425269	0.000192772	0.000324756	0.000161886	0.000386503	0.000321196	0.000387744	0.000498264
304.06	2734	0.000424675	0.000437612	0.000580574	0.000561577	0.00070003	0.000347743	0.00033876	0.000420148	0.000231318	0.000342628
450.26	3424	0.00042426	0.000328924	0.000529101	0.000374767	0.000161645	0.000141279	0.000490709	0.000405769	0.000152941	0.000355658
411.35	3295	0.000423289	0.00035876	0.000459583	0.00029398	0.000528303	0.000386844	0.000582237	0.000475614	0.000330429	0.000324001
793.53	3875	0.000422712	0.00011959	0.000142876	0.000318146	0.00032962	0.000141658	8.70106e-05	0.000108543	0.000152956	9.39879e-05
482.67	3511	0.000422218	0.000330456	0.000449986	0.000327537	0.000276432	0.00014075	0.000380729	0.000308133	0.000292822	0.000263134
381.37	3170	0.00041896	0.00020662	0.00029145	0.000127266	0.000535645	0.000400794	0.000644426	0.000357923	0.000612564	0.000452065
155.58	900	0.000418499	0.00039125	0.000467717	0.000406487	0.000535024	0.000554479	0.000522792	0.000640718	0.000505996	0.000537873
369.3	3104	0.00041814	0.000390307	0.000414192	0.000392224	0.000458486	0.000256758	0.000510345	0.000356623	0.000351021	0.000216392
726.54	3830	0.000417742	0.00038486	0.000489532	0.000223806	0.000430013	0.000141698	0.000348571	0.000434662	0.000152836	0.000518239
885.55	3899	0.000417446	0.000290032	0.000348365	0.00042675	0.000328431	0.000141495	0.000278882	0.000109245	0.000153933	9.3664e-05
444.67	3411	0.00041594	0.00067339	0.000711956	0.000239885	0.000358811	0.000141636	0.000598036	0.000359662	0.000153448	0.000292701
328.76	2890	0.000415745	0.000559577	0.000660723	0.000232863	0.000423946	0.000141181	0.000576041	0.000339464	0.000250359	0.000225154
263.46	2469	0.000415371	0.000537994	0.000187632	0.000394027	0.000209189	0.000237388	0.000115802	0.000456058	0.000458197	0.000289384
248.84	2353	0.000414551	0.000547732	0.000477449	0.000585237	0.000415814	0.00014171	0.000379586	0.00044605	0.000328424	0.000273143
766.54	3860	0.000413852	0.000378261	0.000285027	0.000127672	0.000542667	0.000269882	0.000188718	0.000456263	0.000368245	0.000532262
267.23	2509	0.0004131	0.000506251	0.000572788	0.000327605	0.00033721	0.000657405	0.000870948	0.000354407	0.000418105	0.000847055
291.16	2648	0.000410841	0.000119552	0.000223776	0.000193541	0.000210972	0.000288725	0.000317367	0.000241877	0.000153117	0.000358315
245.04	2338	0.000410768	0.000529179	0.000591582	0.000589744	0.000199829	0.00045269	0.000417058	0.000470634	0.000153202	0.000499146
425.07	3346	0.000408152	0.000440994	0.000460916	0.000440398	0.000658303	0.00054593	0.000891145	0.000532336	0.000233836	0.000340085
442.68	3407	0.00040788	0.000563904	0.000602798	0.000300392	0.000493019	0.000140514	0.000547485	0.000354519	0.000152874	0.000217981
289.09	2634	0.000407321	0.00036627	0.000487547	0.000306029	0.000550238	0.000165201	0.00039857	0.000496206	0.000357936	0.000598499
368.04	3098	0.000405695	0.000559232	0.00058611	0.000572218	9.33543e-05	0.000140708	0.000297639	0.000236108	0.000153849	0.000134293
749.53	3852	0.000404889	0.000395244	0.000341174	0.000286585	0.000467455	0.000279589	0.000304434	0.00031704	0.000237291	0.000523534
374.24	3135	0.000403107	0.000296364	0.000425729	0.000364823	0.000402731	0.000424032	0.000327202	0.000492977	0.000454102	0.00052149
686.01	3796	0.000402405	0.000319554	0.000409331	0.000405513	9.29079e-05	0.000141182	0.000240626	0.000108662	0.000153532	0.000143586
467.95	3476	0.000399988	0.000370887	0.00047973	0.00049606	9.32302e-05	0.000140875	0.000222558	0.000108512	0.000153685	9.43739e-05
728.56	3831	0.000397934	0.000344261	0.000343871	0.000212044	0.000216732	0.000208334	0.000160787	0.000266445	0.000153835	0.000257303
668.06	3771	0.00039689	0.000120327	0.000495232	0.000270024	0.00046847	0.000141597	8.7389e-05	0.000109102	0.000370183	0.000344607
685.61	3795	0.000396159	0.000233403	0.000188244	0.00029888	0.000175667	0.000140655	0.000152119	0.000108555	0.000153232	0.000309594
162.59	1144	0.000396023	0.000398089	0.000400804	0.000281208	0.000497053	0.000555822	0.000434058	0.000492613	0.000492996	0.000442055
233.15	2245	0.000393803	0.000594779	0.000423889	0.000659827	0.000437384	0.000772297	0.000605908	0.000837966	0.000561691	0.000678545
335.3	2920	0.00039312	0.000381091	0.000483769	0.000280521	0.000158412	0.000322169	0.000425351	0.000451603	0.000152898	0.000483204
314.08	2808	0.00039292	0.000166349	0.000558516	0.00012714	0.0008425	0.000339237	0.000562369	0.000345424	0.000295038	0.000475879
654.56	3746	0.000392711	0.000414373	0.000331205	0.000438812	0.000145637	0.000207506	0.000257491	0.000299929	0.000152945	0.000163598
606.07	3703	0.000390634	0.00037469	0.000352612	0.000243025	9.32979e-05	0.000340486	0.000174479	0.000236471	0.000153257	0.000307167
531.47	3596	0.000386035	0.000265183	0.000289664	0.000285694	0.000267788	0.000141321	0.00024549	0.000410617	0.000409757	0.000419438
792.53	3872	0.000384572	0.000525102	0.000437603	0.000612995	0.000641341	0.000141329	0.000353963	0.000576659	0.000152955	0.000235112
381.22	3166	0.000384497	0.000250427	0.000266169	0.000213849	0.000217277	0.000198544	0.000262811	0.000255734	0.000223278	0.000279902
373.05	3124	0.00038313	0.000373155	0.000650113	0.000233063	0.00123832	0.000583112	0.000492731	0.000497647	0.000496243	0.000443736
310.99	2779	0.000379241	0.000201552	0.000305161	0.000258222	0.000137658	0.00014067	8.75096e-05	0.000108838	0.000153118	0.000167589
463.3	3460	0.00037844	0.000526559	0.000497983	0.000274842	0.00021303	0.000140491	0.00036499	0.000311856	0.000153814	0.000267726
656.42	3751	0.000376657	0.000206352	0.000306595	0.00012776	0.000227733	0.000141323	0.000240718	0.000109102	0.000153462	0.000235563
395.39	3235	0.000375449	0.000375611	0.000437571	0.000279631	0.00066865	0.000476759	0.000657815	0.000387037	0.000622716	0.000621235
428.7	3363	0.000374807	0.000552844	0.00040854	0.000544844	0.000264152	0.000140783	0.000431892	0.000108852	0.00015326	0.000227632
373.15	3127	0.000374421	0.000396325	0.000393094	0.00036637	0.000572837	0.000170839	0.000455418	0.000399247	0.000445406	0.000323006
794.55	3876	0.000373202	0.000719795	0.000563471	0.000608397	0.00121185	0.000275359	0.000333809	0.000344989	0.000249391	0.000317218
250.14	2364	0.000373132	0.000190012	0.000459961	0.000194294	0.000447313	0.000580273	0.000986301	0.000428773	0.000324542	0.000552667
368.36	3099	0.000373	0.000263648	0.000467066	0.00031143	0.000435032	0.000311342	0.000507629	0.000375711	0.000325986	0.000406692
401.18	3260	0.000369958	0.000419218	0.000393555	0.000405115	0.000483959	0.00014064	0.000398747	0.000359698	0.000295881	0.00035337
263.47	2471	0.000369257	0.000381809	0.000230916	0.000378896	0.000294606	0.000194422	0.000527192	0.000108368	0.000423954	9.39145e-05
265.15	2497	0.000369013	0.000828552	0.000528307	0.000647277	0.000478304	0.00126311	0.00260768	0.000503583	0.00104383	0.00154056
349.06	2995	0.000366245	0.000413982	0.000632663	0.000360516	0.000805352	0.000877462	0.000844177	0.00060659	0.000324879	0.000445952
290.09	2643	0.000365974	0.000267866	0.000470278	0.000330598	0.000212841	0.00014069	0.000315855	0.000251902	0.000193478	0.000367528
473.28	3486	0.000365596	0.000119792	0.000294724	0.000238116	0.000264978	0.00020118	0.000455125	0.000108532	0.000326584	0.000351205
387.1	3196	0.000365553	0.000296359	0.000437099	0.000259384	0.000375142	0.000214302	0.000567177	0.000281967	0.000287804	0.000410738
598.31	3688	0.000364356	0.000381386	0.000493634	0.000408484	0.000159164	0.000316315	0.000559342	0.00047544	0.000153641	0.00031486
400.78	3257	0.000363746	0.000211141	0.000326043	0.000204947	9.32192e-05	0.000140406	0.000327474	0.000298767	0.000152782	0.000440685
439.38	3399	0.000362082	0.000267066	0.000379777	0.000255933	0.000418496	0.000248894	0.000423908	0.0002592	0.000153207	0.000348121
383.14	3175	0.000361193	0.000449631	0.000484909	0.000483399	0.000576719	0.000341457	0.000478503	0.000386027	0.000353648	0.00037249
563.07	3641	0.000359649	0.000119713	0.000401999	0.000277553	9.29242e-05	0.000141387	0.000269601	0.000161304	0.000153852	0.000247021
558.33	3632	0.000357058	0.000497963	0.000496658	0.000547628	0.000239127	0.000316489	0.000304513	0.00023219	0.00015283	0.000273917
263.44	2455	0.000356939	0.000120198	0.000327303	0.000689992	0.000314575	0.000140876	0.000275572	0.000325463	0.000460117	0.000343711
210.84	2053	0.000356307	0.000600921	0.000531845	0.000520588	0.000352733	0.000141246	0.000448618	0.00046981	0.000153634	0.000322783
289.03	2632	0.000355776	0.000295614	0.000423364	0.000307589	9.2691e-05	0.000140814	0.00020134	0.000108401	0.000154024	9.38406e-05
330.19	2898	0.000354737	0.000166873	0.00020343	0.000230606	9.33589e-05	0.00014108	0.000223675	0.000260812	0.000207807	0.000420256
310.28	2776	0.000354278	0.000356931	0.000400437	0.000197945	0.000135657	0.000322038	0.000327677	0.000308477	0.000152792	0.000262234
621.3	3711	0.000353368	0.000468204	0.000473917	0.00043108	0.000167507	0.00033619	0.000458989	0.000617966	0.000153222	0.000316474
631.49	3725	0.000352985	0.000318338	0.000407526	0.000193164	0.000423791	0.000141529	0.00036543	0.00031731	0.000153731	0.000387802
722.51	3827	0.000352876	0.00030154	0.000553087	0.000339147	0.000655942	0.000335974	0.00050493	0.00049318	0.000152928	0.00078028
263.47	2473	0.000351753	0.000120489	8.42579e-05	0.000339753	0.000263371	0.000637996	0.000974039	0.000687929	0.000154043	9.36881e-05
393.26	3222	0.000351658	0.000639068	0.000738102	0.000668081	0.000188285	0.000254903	0.000333964	0.000280618	0.000225666	0.000165652
660.06	3758	0.000350647	0.000290644	0.000480422	0.000127575	0.000250472	0.000141365	0.000377832	0.000357899	0.000153833	0.000317418
372.07	3118	0.000350548	0.000294575	0.000563697	0.000127932	0.00208951	0.000141663	0.000498704	0.000177659	0.000413869	0.00076171
299.04	2700	0.000349368	0.00021691	0.000449697	0.000127036	0.00120214	0.000141049	0.000326249	0.000294424	0.00040245	0.000469146
270.25	2523	0.000348779	0.000345019	0.000327426	0.000151701	0.000283767	0.000514022	0.000316235	0.000250266	0.000387594	0.000347265
379.2	3155	0.000347514	0.000313752	0.00023809	0.000127107	0.000118683	0.000141115	0.000238928	0.000214698	0.000153515	0.000231868
657.52	3756	0.00034557	0.000417287	0.000427886	0.000376505	0.000326027	0.000208959	0.000249621	0.000306862	0.000153974	0.000406736
688.49	3798	0.000345246	0.000363506	0.000387141	0.000126865	0.000295915	0.000140572	0.00035776	0.000365608	0.000153694	0.000502829
293.18	2666	0.000344739	0.000308578	0.00044573	0.000336409	0.00036592	0.000609163	0.000407706	0.000392518	0.000153003	0.00067486
280.24	2590	0.000344394	0.000426782	0.000467573	0.000362399	0.00024203	0.000502437	0.00061249	0.000371249	0.000197141	0.000501916
397.17	3240	0.000343631	0.000459973	0.000501706	0.000439942	0.000223281	0.000218895	0.000461908	0.000340588	0.000153914	0.000289905
599.5	3690	0.00034345	0.000363631	0.000275224	0.000414788	9.26076e-05	0.000257334	0.000229054	0.000108385	0.000153621	0.000184257
347.08	2986	0.000343353	0.000268673	0.00024905	0.000344139	0.000237578	0.000320243	0.000278076	0.000231295	0.000230221	0.000314848
664.06	3764	0.00034268	0.000454895	0.00046595	0.000505174	0.000709101	0.000446166	0.000503599	0.000597258	0.00023727	0.000549242
141.63	343	0.000341011	0.00024439	0.000312419	0.000282712	0.000383923	0.000441852	0.000377345	0.000390823	0.00032518	0.00041859
324.76	2866	0.000340971	0.000347363	0.000335954	0.000233129	0.000276038	0.000140423	0.000291486	0.000322487	0.00015404	0.000215773
409.11	3281	0.000340394	0.00032848	0.000416895	0.000528311	0.000629221	0.000517528	0.000369003	0.000365526	0.000236081	0.000466344
793.17	3874	0.000338813	0.00030286	0.000426865	0.000292795	0.000580847	0.000466834	0.000497895	0.000177517	0.000330249	0.00032076
435.25	3386	0.000337509	0.000274241	0.000457962	0.000213833	0.000185827	0.000182349	0.000189328	0.000249462	0.000153517	0.000162564
145.6	526	0.000337249	0.000229783	0.000347246	0.000264648	0.000374126	0.000140718	0.000264235	0.000368379	0.000405033	0.000279624
377.28	3150	0.000336672	0.000483122	0.000404748	0.000488151	0.000186438	0.000239792	0.000420784	0.000269854	0.00015267	0.000248245
341.31	2955	0.000336663	0.000323749	0.000330737	0.000177387	0.000168864	0.000198539	0.000226253	0.000218961	0.000153925	0.000221977
662.1	3761	0.000336328	0.000415949	0.000605014	0.000429617	0.000267897	0.000342073	0.000400239	0.000394857	0.00015381	0.000204797
572.48	3659	0.000336211	0.000539023	8.43264e-05	0.000481284	0.000154356	0.000324487	0.000234316	0.000108566	0.000152839	0.000231927
392.27	3217	0.000335512	0.000427309	0.000488447	0.000581249	0.000127831	0.000141058	0.000167851	0.000278909	0.000153724	0.000154744
574.11	3664	0.000335509	0.000267364	0.000323911	0.000302625	0.000457011	0.000492767	0.000703631	0.000291847	0.000153777	0.000280458
489.06	3522	0.000335342	0.000418019	0.00047038	0.000338318	0.000584276	0.000140774	0.000494785	0.000327854	0.000420667	0.000366422
293.18	2667	0.000334378	0.000555305	0.000466862	0.000521907	0.000392163	0.000700336	0.00044984	0.000469854	0.000996734	0.000985798
373.06	3125	0.000332006	0.000245072	0.000383802	0.000160403	0.00150539	0.000215139	0.000325191	0.00021018	0.000238159	0.000478568
558.59	3634	0.000330278	0.000734864	0.00064735	0.000413343	0.000442192	0.000141635	0.00061157	0.000305656	0.000304742	0.000228826
439.3	3398	0.000329636	0.000354113	0.000459156	0.000230228	9.28383e-05	0.000141476	0.000202626	0.000171506	0.000153875	0.000193815
263.49	2480	0.000327237	0.000120629	0.000141628	0.000798768	0.000258497	0.000141628	8.73389e-05	0.000108589	0.000153805	9.39368e-05
431.03	3372	0.000326594	0.000296599	0.000336704	0.000127108	0.00188065	0.00018292	0.000337898	0.000232835	0.000153764	0.000411429
407.99	3276	0.000323437	0.000276116	0.000355116	0.000217805	0.000137796	0.00014075	0.000262397	0.00025149	0.000152768	0.000125378
302.22	2724	0.000322642	0.000172629	0.000251795	0.00026172	0.000219669	0.000303691	0.000369163	0.000291826	0.000153362	0.000334406
142.13	368	0.000320489	0.000229911	0.000308291	0.000243772	0.000342474	0.00042955	0.000260998	0.000415636	0.000223267	0.000257106
277.14	2567	0.000318667	0.000211764	0.000239485	0.000274492	0.000277957	0.000332412	0.000300054	0.00029379	0.000288979	0.00027524
740.5	3840	0.000318445	0.00034118	0.000245914	0.000306723	0.000711665	0.000140556	0.000212154	0.000337514	0.000153571	0.000141042
393.24	3221	0.000318272	0.000355542	0.000360797	0.000301436	9.32045e-05	0.00014134	0.000206414	0.000193806	0.000152927	9.39677e-05
360.07	3056	0.000317262	0.000280046	0.000348906	0.000213966	0.000242292	0.000295589	0.000253604	0.000283767	0.000153579	0.000291468
406.74	3272	0.000316915	0.000180692	0.000144626	0.000232621	9.30248e-05	0.000182792	8.71719e-05	0.000224659	0.000153219	0.000201514
522.28	3582	0.000316873	0.000328412	0.000279667	0.000378658	0.00028561	0.00046225	0.000345869	0.000310275	0.000255911	0.000212541
720.15	3822	0.000316327	0.000332458	0.000307697	0.000388787	0.000577252	0.000398709	0.000610434	0.000336942	0.000153496	0.000415912
499.08	3541	0.00031397	0.000180496	0.000353016	0.000231548	0.000313972	0.000140639	0.000375777	0.000108382	0.000292554	0.000349872
263.48	2477	0.000312951	0.000311975	8.3772e-05	0.000386083	0.000439057	0.00101807	8.73377e-05	0.000108793	0.000753551	9.42455e-05
409.99	3285	0.000312395	0.000237583	0.000493886	0.000233311	9.3357e-05	0.000141088	0.000295333	0.000187783	0.000238917	0.000172589
512.34	3566	0.000312295	0.000120268	0.000238413	0.000249749	9.32838e-05	0.000211233	8.76094e-05	0.000183812	0.000152756	0.000270272
263.49	2478	0.000310871	0.00044967	8.44876e-05	0.000477293	0.00038111	0.000141413	8.71921e-05	0.000131897	0.000153432	9.42922e-05
385.22	3187	0.000310629	0.00012023	0.000256451	0.000163725	9.29554e-05	0.000140453	0.000306393	0.000349841	0.00015302	0.000233817
407.26	3274	0.000307536	0.000271134	0.000437701	0.000288041	9.3284e-05	0.000195897	0.000160206	0.000193173	0.000152671	9.40221e-05
562.59	3640	0.000307296	0.000691376	0.000671801	0.000330669	0.000514594	0.000140934	0.000552388	0.000383097	0.000152716	0.000160503
737.54	3837	0.000305736	0.000421545	0.000367489	0.000385863	0.00099003	0.000341485	0.00030518	0.000351121	0.000250077	0.000303115
302.07	2721	0.000305682	0.000140133	0.000142337	0.000265426	0.000204627	0.000141244	0.000272233	0.000257938	0.000200663	0.000287003
524.3	3586	0.000305133	0.000336111	0.000311506	0.000511524	0.00032176	0.00027488	0.000377837	0.000229386	0.000153671	0.000129973
411.14	3290	0.000304812	0.000515118	0.000289249	0.000341286	0.000319439	0.000276691	0.000448627	0.000288165	0.000489768	0.000360514
334.06	2911	0.000304163	0.000236756	0.000422427	0.000445936	0.000130319	0.000141254	0.000505417	0.00038633	0.000153403	0.000248074
309.24	2770	0.000303634	0.000120193	0.000220131	0.000252839	0.000430422	0.000446979	0.000332759	0.000347891	0.000504746	0.000440062
263.46	2470	0.000301844	0.000322724	0.000271542	0.00038323	0.000318126	0.000393046	0.000316534	0.000241403	0.000300709	0.000896733
566.44	3646	0.000301787	0.00023597	0.000361894	0.000341884	0.000264918	0.000365474	0.000397713	0.000448868	0.000280306	0.000305157
299.15	2701	0.00030068	0.000119938	0.000268628	0.000127827	0.00024142	0.000232609	0.00022565	0.000382517	0.000153832	0.000332868
487.07	3520	0.00030008	0.000296732	0.000428648	0.00030611	0.000486474	0.000141065	0.000359693	0.000222379	0.000263738	0.00020199
383.35	3178	0.000299465	0.000161832	0.000214691	0.000127185	0.000139554	0.000245516	0.000292971	0.000108922	0.000153187	0.000335168
199.17	1918	0.000296597	0.000272808	0.000324132	0.000472182	0.000327816	0.00053423	0.00040811	0.000334252	0.000292851	0.000583286
295.26	2684	0.000296053	0.000304599	0.000329331	0.000242026	0.000356428	0.000295583	0.000376357	0.000305433	0.000153488	0.000293631
386.72	3194	0.000294034	0.000366573	0.000515448	0.000235551	0.000352671	0.000141009	0.000391939	0.000285888	0.00015372	9.44374e-05
429.97	3369	0.000293979	0.000182835	0.000161025	0.000160981	0.00013167	0.000140702	0.000158997	0.000108274	0.000153175	9.37002e-05
277.22	2570	0.000293917	0.000371602	0.000432965	0.000205272	9.26319e-05	0.000209631	0.000386611	0.000352702	0.000152807	0.000357755
423.85	3338	0.000293913	0.000288311	8.41571e-05	0.000127525	0.000197947	0.000140622	0.000315954	0.000223935	0.000153757	0.000169005
571.47	3655	0.000293421	0.00028704	0.000305019	0.000390453	9.30758e-05	0.000140392	0.000162616	0.000242611	0.000261943	0.000218898
419.12	3322	0.000292615	0.000461208	0.000620515	0.000453032	0.00019566	0.000292799	0.000393124	0.000346032	0.000152891	0.000294912
574.49	3666	0.000292475	0.000420525	0.000305643	0.000383452	9.26142e-05	0.000140734	0.000204166	0.000170104	0.000153275	0.00013479
740.52	3841	0.000292072	0.000274627	0.000329357	0.000198754	9.29778e-05	0.000281676	0.000322883	0.000252272	0.000153209	0.00039851
290.14	2644	0.000291695	0.000119534	0.000190086	0.000160883	0.000196931	0.000140516	0.000105189	0.000172305	0.0002905	0.000160402
648.13	3738	0.000291546	0.000120645	0.000260027	0.000449613	0.000404194	0.000433414	0.000473071	0.000251243	0.000300383	0.000213543
323.17	2860	0.000291533	0.000120193	0.00026226	0.0003006	0.000185572	0.000203703	0.000301212	0.000263936	0.00018206	0.00020238
295.23	2682	0.000290492	0.000141611	0.00015017	0.000265588	0.000256367	0.000274241	0.000222267	0.00023141	0.000297416	0.000343547
353.2	3020	0.000289664	0.000573559	0.000433139	0.000127757	0.000316785	0.000659855	0.000431136	0.000472219	0.000687453	0.000651624
691.4	3801	0.000289423	0.000327064	0.000359102	0.00043741	0.000419223	0.000261721	0.000326876	0.000109281	0.000345575	0.000495123
313.1	2798	0.000288687	0.000119965	8.40478e-05	0.000127726	0.000216531	0.000140701	0.000228273	0.000163895	0.0001541	0.000223952
277.18	2568	0.000288461	0.000257696	0.000356771	0.000230169	0.000381248	0.00035575	0.00043248	0.00029364	0.000294361	0.000434407
384.72	3183	0.0002867	0.000388782	0.000435076	0.000349484	0.000269503	0.000141408	0.000338639	0.000324606	0.000152722	9.38917e-05
275.05	2557	0.000285799	0.00034705	0.000497452	0.000656467	0.000109025	0.000346881	0.00035702	0.000334442	0.000153298	0.000203564
619.29	3710	0.000285232	0.000195709	0.000386177	0.000127122	0.000170093	0.000140778	0.000357305	0.000337846	0.000153764	0.000159635
547.02	3621	0.000284399	0.000120533	0.000362524	0.000191243	0.000323684	0.000141273	8.73648e-05	0.000109012	0.000152789	9.40228e-05
263.49	2479	0.000284301	0.000416028	0.000140002	0.000127441	0.000115937	0.000141152	8.736e-05	0.000108539	0.000154063	9.43401e-05
341.27	2954	0.000283836	0.000352076	0.000341727	0.000412291	0.000241452	0.000323762	0.00037445	0.000378624	0.000202391	0.000261812
313.1	2799	0.000283213	0.000120034	0.00027228	0.000127395	0.00017463	0.000222457	0.000284565	0.000108982	0.000331472	0.000303708
341.2	2951	0.000283101	0.000211092	8.37736e-05	0.000126896	0.000244586	0.000367777	0.00013288	0.000248344	0.000462683	0.000227074
486.14	3518	0.0002827	0.000119863	0.000245365	0.000223808	0.00035133	0.000141211	0.000263533	0.000149163	0.000296102	0.000381308
421.27	3331	0.00028223	0.000235828	0.000378968	0.000192299	9.25353e-05	0.000140791	0.000190786	0.000109045	0.000154124	9.37236e-05
327.19	2881	0.000282046	0.000120011	0.000272444	0.000199352	0.000251147	0.000409871	0.000285993	0.000268251	0.000284012	0.000273784
457.32	3443	0.00028132	0.00024835	0.000227588	0.000268306	0.000213552	0.000304442	0.000259589	0.000276946	0.000287881	0.000148976
252.83	2381	0.000281201	0.000420039	0.000378525	0.000294122	0.000225226	0.000141491	0.000230389	0.000286823	0.000179134	0.000297684
484.67	3513	0.000281079	0.000500197	0.00035209	0.000310112	0.000256107	0.000141573	0.000428042	0.00025393	0.000153364	0.000297631
285.26	2620	0.000280859	0.000154285	0.000237495	0.000208277	0.000134766	0.000271618	0.000279898	0.000243398	0.000153521	0.000221534
324.03	2864	0.000280148	0.000119729	0.000454448	0.000314975	0.000125186	0.000141504	0.000216594	0.000158329	0.000153184	9.44071e-05
603.48	3702	0.000279986	0.000297996	0.000341881	0.000127949	0.000272997	0.000140602	0.000391944	0.000432116	0.000324251	0.000509602
500.28	3545	0.000279845	0.000323438	0.000437088	0.000331552	0.000207815	0.000141142	0.000339592	0.000281607	0.000153812	0.000284546
656.57	3753	0.000279643	0.000120607	8.37055e-05	0.00018576	9.2994e-05	0.000279877	0.000216625	0.000108497	0.000153801	0.000304014
312.17	2792	0.000279498	0.000264323	0.000245936	0.00022016	9.30052e-05	0.000140956	8.75431e-05	0.000108407	0.000153423	0.000310592
502.63	3550	0.000278915	0.000460883	0.000538309	0.000182932	0.000278538	0.000141161	0.000433144	0.000241704	0.000153635	0.000227005
141.63	344	0.00027825	0.000281516	0.000216808	0.000234675	0.000257697	0.000358381	0.000249229	0.00026427	0.000301539	0.000280078
263.44	2454	0.000277446	0.000120377	8.40259e-05	0.000128087	9.28174e-05	0.000141503	0.000306067	0.00010843	0.000739802	0.000411674
218.1	2126	0.000276939	0.000278168	0.000250491	0.000426306	0.000393849	0.000383122	0.000403414	0.000381165	0.000153112	0.000374791
309.17	2769	0.000276224	0.000508364	0.000373862	0.000335537	0.000236385	0.000632513	0.000355171	0.000462793	0.000464119	0.000365903
347.06	2984	0.000275548	0.000312592	0.000422735	0.000272572	0.000113772	0.000140841	0.00020653	0.00010869	0.00015367	9.44487e-05
393.23	3220	0.000275087	0.000230402	0.00035342	0.000127108	0.000330092	0.000140823	0.000288957	0.00022575	0.000203763	0.000286455
535.15	3603	0.000272858	0.000180555	0.000193205	0.000127536	0.00102205	0.00014107	0.00025412	0.000108361	0.000153789	0.000261813
311.18	2782	0.000272825	0.000317828	0.000458828	0.000388279	9.33198e-05	0.000140409	0.000425823	0.000108783	0.000152717	0.000357988
491.06	3528	0.000272411	0.000295497	0.000203921	0.000300878	0.000350605	0.000140768	0.000208538	0.000163862	0.000152933	9.43544e-05
399.16	3249	0.000272245	0.000331261	0.000388423	0.000269502	0.000167151	0.000141623	0.000280638	0.000228899	0.000152959	0.000195804
820.56	3883	0.000272196	0.000378358	0.000362688	0.000369096	0.000696	0.000227317	0.000278212	0.0003834	0.00015395	9.41699e-05
409.24	3282	0.000271769	0.000155662	0.000268129	0.000188051	9.28675e-05	0.000140682	0.000169311	0.000139627	0.000317585	0.000187282
282.02	2598	0.000269963	0.000352809	0.000401702	0.000179895	0.000495786	0.000342626	0.000365812	0.000323638	0.000152867	0.00039217
430.11	3370	0.000269348	0.000194856	0.00022806	0.000178906	0.000153394	0.000141275	8.70609e-05	0.000108773	0.000152988	0.000119258
459.14	3445	0.000268502	0.000463779	0.000445697	0.000356149	0.000506448	0.000140433	0.000441201	0.000310247	0.000154077	0.000255437
455.12	3437	0.000267885	0.000310424	0.000214236	0.00023076	9.31913e-05	0.000141088	0.000198971	0.000175424	0.000153171	9.39101e-05
567.44	3648	0.000266123	0.000320871	0.000231379	0.000389073	0.000287554	0.000201274	0.00025611	0.000382034	0.00021633	0.000270492
768.51	3862	0.000265822	0.000285526	0.000225602	0.000192167	0.000471124	0.000214912	0.000165584	0.000326817	0.000153425	0.000178273
600.32	3693	0.000265516	0.000336179	0.000424155	0.000482205	0.00024203	0.000234881	0.000424208	0.000313851	0.000153779	0.000221425
141.13	317	0.000265479	0.000164806	0.000267034	0.000151553	9.28282e-05	0.00014107	0.000134193	0.000109176	0.000159376	0.000157131
413.25	3304	0.000265437	0.000354502	0.000440353	0.00038738	0.000165787	0.000247924	0.000172824	0.000329535	0.00015342	0.000198467
349.25	2998	0.000265416	0.00038894	0.00024384	0.000362718	0.000150202	0.000140996	0.00014225	0.000189009	0.000153281	0.000150848
321.21	2844	0.000265038	0.000239152	0.000157014	0.000293833	0.000203092	0.000356677	0.000275253	0.000300873	0.000563977	0.000435171
717.53	3820	0.000264978	0.000243911	0.000389939	0.000127624	0.000480038	0.000141661	0.000295204	0.000398941	0.00015302	0.000538024
325.27	2869	0.000264855	0.00021897	0.000118044	0.000127589	9.27864e-05	0.000177074	0.000152097	0.000185145	0.000153812	0.000248886
315.25	2819	0.000264476	0.000170261	0.000335469	0.000272207	0.000233272	0.000351687	0.000245512	0.00018433	0.000153776	0.000160319
371.12	3112	0.000263507	0.000180486	0.000178657	0.000127422	0.000201148	0.000141705	0.000239374	0.000209715	0.000153301	0.000188348
409.31	3284	0.000263398	0.000208527	0.000388096	0.000180318	0.000301864	0.000192621	0.000263361	0.000188501	0.000279099	0.000307268
140.63	291	0.000263003	0.00011957	0.000302017	0.000199966	0.000149655	0.000207869	0.000278329	0.000126848	0.00015314	0.000233241
386.76	3195	0.000262586	0.000120154	0.000361407	0.000127145	0.000160594	0.00014137	0.000232557	0.000260766	0.000153022	0.00038574
323.26	2862	0.00026237	0.000374462	0.000401169	0.000270003	0.000165312	0.000140909	0.000327787	0.000323963	0.000152745	0.000305427
263.43	2451	0.000262146	0.000119528	8.41624e-05	0.000128034	9.31034e-05	0.000140901	8.75437e-05	0.000300436	0.000468726	0.000157512
361.19	3061	0.000261494	0.000194733	0.000317526	0.000374556	0.00018127	0.000141326	0.000249939	0.000331899	0.000153164	9.39907e-05
413.14	3302	0.000261274	0.000330465	0.000136984	0.000258184	0.000196337	0.000141698	0.000201096	0.000231858	0.000288265	0.000205989
446.08	3415	0.000260668	0.000120077	0.000259709	0.000127811	0.000602694	0.000206144	0.000225644	0.000179623	0.000359515	0.000243071
657.5	3755	0.000260326	0.000252478	0.000385559	0.000372541	9.31115e-05	0.000141407	0.000333712	0.00026635	0.000152886	0.000272641
505.05	3554	0.000257922	0.000120613	0.000205254	0.000127904	0.00119588	0.000140974	0.000246878	0.000109084	0.000280803	0.000279003
415.26	3308	0.00025709	0.000380671	0.000475891	0.00042493	0.000139162	0.000281498	0.000329611	0.000305805	0.000152833	9.4393e-05
513.08	3568	0.000256845	0.000120573	0.000156513	0.000259011	9.25061e-05	0.000141708	0.00019423	0.000241639	0.000152705	9.36183e-05
263.46	2466	0.000256567	0.000193667	0.000236358	0.000335369	0.000177954	0.000241559	0.00032342	0.000108569	0.000153872	0.000643879
689.5	3800	0.00025631	0.00012004	8.40286e-05	0.00020828	0.000167206	0.000140966	8.74621e-05	0.000108585	0.000152675	9.38889e-05
572.46	3658	0.000255677	0.000380409	0.000329185	0.000127266	9.29696e-05	0.000204556	8.71408e-05	0.000108518	0.000152637	9.37303e-05
673.48	3780	0.000255214	0.000244336	0.000185099	0.000127567	0.000217758	0.000216944	0.000198959	0.000244353	0.000153809	0.000488101
127.62	3	0.000255135	0.000245206	0.000224715	0.000158981	0.000295266	0.000248176	0.000340873	0.000335285	0.000237091	0.00034748
377.09	3148	0.00025485	0.00106425	0.000249915	0.000322773	0.000260754	0.000695008	0.000485816	0.000393114	0.000154048	0.000325535
437.27	3393	0.00025402	0.000297934	0.000254176	0.000237911	9.32029e-05	0.000140765	0.000182325	0.000146135	0.000153145	0.000171765
389.33	3209	0.00025399	0.000286701	0.000291434	0.000127821	9.30037e-05	0.00014058	8.75659e-05	0.000170266	0.00015302	9.35936e-05
281.09	2595	0.000253063	0.000327968	0.000204221	0.000226612	0.000147226	0.000219199	0.000274297	0.000253619	0.000154061	0.000296387
314.17	2812	0.000253011	0.000232309	8.38112e-05	0.000128036	0.000156658	0.000140464	0.000198223	0.0002175	0.000153774	0.000116603
292.85	2662	0.000252826	0.000139337	0.000301125	0.000127147	0.000162289	0.00014092	0.000167717	0.000160925	0.000153921	0.00011501
324.52	2865	0.000252709	0.00012026	0.000288176	0.0001822	9.25996e-05	0.000140561	0.000134602	0.000108797	0.000153827	0.000125221
336.33	2922	0.000252646	0.000283959	0.000254899	0.000297304	0.000679377	0.000806394	0.000438077	0.000450974	0.000406849	0.00117133
374.3	3136	0.000252469	0.000292646	0.000192338	0.000127401	0.000395426	0.000141604	0.000283456	0.000279149	0.000294949	0.000580931
629.47	3719	0.000251843	0.000310419	0.000177752	0.000226764	9.26526e-05	0.000140733	0.000252993	0.000247173	0.000153011	9.37048e-05
314.1	2810	0.000251686	0.000201957	0.000367186	0.000207086	0.000119212	0.000141076	0.000267456	0.000138931	0.000152855	0.000315109
263.48	2475	0.000249699	0.00024328	0.00017982	0.000458471	9.32376e-05	0.000141186	8.75292e-05	0.000367597	0.00092816	9.4391e-05
660.06	3759	0.000249496	0.000348759	0.000393686	0.000423934	0.000459754	0.000140481	0.000303468	0.000341508	0.000152817	0.00028204
375.02	3139	0.000249065	0.000119677	0.000143426	0.000213554	0.000688909	0.000141097	0.000172022	0.000109191	0.000231807	0.000214817
574.5	3667	0.000247983	0.000319388	0.000407857	0.000562876	0.000150514	0.000295466	0.000380589	0.000489762	0.000239174	0.000293244
335.26	2919	0.000247553	0.000157788	0.000128339	0.000336292	0.000194708	0.000171144	0.000141433	0.000226881	0.000153487	0.000168093
655.11	3747	0.000246333	0.000172448	8.41282e-05	0.000126896	9.32045e-05	0.000445194	0.000242865	0.000223306	0.000154069	0.000288592
293.2	2669	0.000245577	0.000119815	0.000211915	0.000127651	0.000207503	0.000141101	0.000142271	0.000192468	0.00023015	0.000145188
536.5	3604	0.000245395	0.000238229	0.00029632	0.000234023	9.3378e-05	0.000205223	8.72432e-05	0.000207169	0.000153766	0.000215484
415.32	3310	0.000245173	0.0001915	0.000189981	0.000280672	0.000295914	0.000140696	0.00018683	0.000109005	0.000153809	0.000181333
285.24	2619	0.000244686	0.000248586	0.000205085	0.000197121	0.000174306	0.000170149	0.000173259	0.000187555	0.000153007	0.000251348
292.2	2656	0.000244575	0.000119948	0.000239461	0.000188866	0.000283496	0.000141049	8.72762e-05	0.000108543	0.000154004	9.36274e-05
373.3	3130	0.000244219	0.000119906	0.000153142	0.000127335	0.000120559	0.000140858	0.000136998	0.00015048	0.000153378	0.000195287
486.66	3519	0.000243655	0.000381859	0.000259997	0.000127494	0.000193235	0.000141114	0.000320856	0.000108468	0.000152919	0.000228145
729.56	3833	0.000243223	0.000120575	0.000231243	0.000127489	0.000199991	0.000140967	8.72745e-05	0.000109068	0.000153371	9.41443e-05
355.32	3035	0.000243198	0.000120406	0.000226434	0.000205976	0.00018634	0.000141103	0.000204232	0.000207018	0.000153658	0.00022644
448.97	3422	0.000241897	0.000120556	0.000134743	0.000183624	9.28523e-05	0.00014087	8.77508e-05	0.000137599	0.000153364	9.39275e-05
542.62	3613	0.000239608	0.000369338	0.000444768	0.000126899	0.000287972	0.000141519	0.000318599	0.000199786	0.000153322	9.40288e-05
353.34	3023	0.000239355	0.000270272	0.000277207	0.000235666	0.000419763	0.000299091	0.000369664	0.000201491	0.000340392	0.00028874
293.09	2665	0.000238967	0.000154659	0.000257394	0.000178472	0.000314877	0.000141531	0.000161808	0.000148385	0.000287432	0.000201996
374.04	3133	0.000237952	0.000119499	0.000217174	0.000162194	0.000302406	0.000180008	0.000111943	0.00010887	0.00024272	9.3655e-05
337.31	2930	0.000237681	0.000119841	8.44418e-05	0.000197622	0.000287915	0.000140996	8.74127e-05	0.000108868	0.000153764	0.000558038
386.02	3189	0.000237328	0.000380209	0.000322078	0.000554935	0.000465867	0.000140553	0.000323999	0.000235923	0.000152776	0.000162644
387.12	3197	0.00023693	0.000200931	8.38947e-05	0.000127563	9.25737e-05	0.00014115	0.000180657	0.00024158	0.000153688	0.000139161
351.27	3012	0.000236752	0.00027802	0.00034067	0.000232596	9.30287e-05	0.000231092	0.000148526	0.000130932	0.000153405	0.000132397
549.02	3622	0.000236745	0.000119507	0.000199203	0.000218759	0.000210603	0.000140538	0.000219234	0.000108343	0.000259055	9.43466e-05
513.13	3569	0.000236295	0.000120484	0.000176178	0.000126855	0.000253319	0.000140333	0.000211032	0.000202037	0.000249665	0.000305844
366.75	3092	0.000236196	0.000435615	0.000242424	0.000260425	0.000161382	0.000140547	0.000286162	0.00023168	0.000259039	0.000262892
391.23	3213	0.000236031	0.000120676	0.000138396	0.000171225	0.000157721	0.000244887	0.000218793	0.000230747	0.000190909	0.000293052
240.06	2293	0.000235841	0.000164326	0.000205524	0.000127681	0.000165753	0.000162202	0.000199465	0.000151778	0.000197045	0.000122182
351.27	3013	0.00023547	0.000120071	0.000128686	0.000183608	9.29354e-05	0.000140718	8.71887e-05	0.000108484	0.000153511	9.43378e-05
389.08	3207	0.000235392	0.000119715	0.000183909	0.000219625	0.000429071	0.00018436	0.000272287	0.000108765	0.000154056	0.00024439
337.31	2932	0.000234907	0.000119901	0.00019325	0.000127378	0.000220864	0.000140845	0.000249726	0.000108613	0.000153461	9.43128e-05
348.1	2990	0.000234719	0.000119569	0.000135121	0.000127786	0.000198557	0.000140652	0.000142167	0.000108354	0.000334763	0.000147732
428.03	3361	0.000234719	0.000440476	0.00043798	0.000444071	0.000175657	0.00014085	0.000171318	0.000269144	0.000153313	9.41965e-05
297.28	2691	0.0002346	0.000251993	0.00030343	0.000127382	0.000229513	0.00034609	0.000306013	0.000324643	0.000228382	0.000299146
177.17	1566	0.000234458	0.000133974	9.91492e-05	0.000127606	0.000134319	0.000140976	8.78394e-05	0.000108412	0.000192343	0.000127584
215.08	2098	0.000233811	0.000183021	0.000301085	0.000227907	0.000108253	0.000185836	8.77349e-05	0.000287966	0.000152819	0.000383954
391.26	3215	0.000233625	0.000242572	0.000204268	0.000127813	9.31873e-05	0.000141264	8.77563e-05	0.000187487	0.000153112	9.42242e-05
476.28	3494	0.000233579	0.000233721	0.000225649	0.000262901	9.29729e-05	0.000141608	0.000302187	0.000202109	0.000152651	0.000260638
569.13	3651	0.000233399	0.000419824	0.000411227	0.000621696	0.00167837	0.000346806	0.000385547	0.000430424	0.000153855	0.000251242
433.33	3381	0.000233299	0.000120656	8.40508e-05	0.000160946	0.000248385	0.00014127	0.000141658	0.000186035	0.000153468	9.4221e-05
389.21	3208	0.000232387	0.000119911	0.00017744	0.000185547	9.26798e-05	0.000140626	0.000210414	0.000109069	0.000152664	0.000207269
208.85	2029	0.000232241	0.000488381	0.000466365	0.000334147	0.000308975	0.000183488	0.00030714	0.000253427	0.000153513	0.000216011
546.28	3620	0.000231793	0.000160903	8.41418e-05	0.00012797	9.25248e-05	0.000207862	0.000185818	0.000190444	0.000152922	9.4484e-05
357.22	3043	0.000231626	0.000177516	0.000191773	0.000206012	9.32656e-05	0.000141132	0.000240491	0.000160893	0.000153413	0.000134916
672.02	3778	0.000230966	0.000195261	0.000303977	0.000127276	9.27267e-05	0.000140865	0.000133149	0.000108649	0.000152717	0.000175104
366.35	3090	0.000230805	0.000284062	0.000235592	0.000127267	9.32526e-05	0.000141529	0.000227694	0.000167664	0.000152786	0.000177979
453.02	3431	0.000230566	0.000120008	0.000343446	0.000209252	0.000291545	0.000219075	0.000260892	0.000416749	0.000153102	0.000273033
394.77	3231	0.000230207	0.000120136	0.000150522	0.000127219	0.000175546	0.000141114	0.000173746	0.000109295	0.000153824	0.000404239
427.22	3358	0.00022991	0.000169291	0.000163285	0.000127867	9.30553e-05	0.000141007	0.000125423	0.000108512	0.000154131	0.00017528
567.23	3647	0.000229718	0.000120616	0.000167339	0.000127818	0.000147219	0.000141002	8.72469e-05	0.000108459	0.00015374	9.44942e-05
682.57	3788	0.000229282	0.000403572	0.000305402	0.000358604	9.30982e-05	0.000213907	0.000305456	0.000109217	0.000153528	0.000176276
354.86	3028	0.000228738	0.000195078	0.000279254	0.000220609	0.000249605	0.000235698	0.000209636	0.000168798	0.000154061	0.000179756
434.22	3384	0.000228691	0.000120683	0.000165765	0.000127625	0.000287303	0.000228075	0.000289974	0.000176733	0.000152975	0.000179284
375.27	3144	0.000228377	0.00016751	0.0002253	0.000201253	9.31669e-05	0.00029987	0.000177298	0.000180457	0.000153691	9.36095e-05
929.48	3907	0.000228374	0.000119775	0.000144306	0.000127673	0.000221164	0.000141038	8.71695e-05	0.000108529	0.000153189	9.44526e-05
646.13	3736	0.00022835	0.000120123	0.000210525	0.000127064	0.000268696	0.000267146	0.000333515	0.000275926	0.000153526	0.000198692
312.3	2795	0.000228222	0.000196417	0.000191582	0.000197268	0.000188766	0.000306076	0.000233597	0.000108927	0.000227376	0.00027088
128.12	5	0.000227982	0.000184621	0.000211146	0.00012761	0.000266033	0.000301396	0.000220011	0.000252638	0.000282641	0.000292756
723.52	3828	0.000227865	0.000290435	0.000154866	0.000127423	9.25493e-05	0.000140933	8.76976e-05	0.000109134	0.000152959	9.42021e-05
500.09	3544	0.000227849	0.000255024	0.000270373	0.000198969	0.000291916	0.000310397	0.000452236	0.000289052	0.000153801	0.000202717
504.63	3552	0.000227842	0.000533891	0.000340562	0.00012806	0.000404836	0.000141086	0.000415442	0.000211053	0.000153899	0.000164106
629.48	3720	0.000227458	0.000119979	0.000162669	0.000127055	9.26768e-05	0.000141208	0.00021265	0.00016761	0.000154125	0.000255718
545.03	3618	0.000227345	0.000120326	0.000178113	0.000128089	0.000152174	0.000140691	8.72994e-05	0.000153028	0.000153392	9.3642e-05
767.52	3861	0.000226414	0.000349048	0.000393105	0.000243641	0.000564854	0.00026043	0.000321552	0.000229592	0.000153759	0.000244621
363.23	3073	0.000224624	0.000227804	0.00034116	0.000280784	0.000185498	0.00014099	0.00027375	0.000222688	0.000188615	0.000156811
272.01	2534	0.000223246	0.000318468	0.000419661	0.000313242	0.000107551	0.000181629	0.00024277	0.000211547	0.000152699	0.000224619
744.14	3845	0.000222486	0.00028696	0.000262255	0.000308734	0.00315664	0.00014165	0.000307195	0.000108717	0.000279059	0.000274724
475.41	3491	0.000222155	0.000119712	0.000136266	0.000127011	0.000134201	0.000141606	8.74538e-05	0.000168257	0.000153364	0.000168999
241.01	2298	0.000222042	0.00028637	0.000231471	0.000127665	0.000189188	0.000192342	0.000271286	0.000243239	0.000175872	0.00028386
859.53	3892	0.000221535	0.000349927	0.000231616	0.000465252	0.000158888	0.000233111	0.000168517	0.000176516	0.000153363	0.000166726
443.98	3409	0.000221507	0.000219085	0.000255591	0.000251303	9.30705e-05	0.000141364	8.74536e-05	0.000228503	0.000154007	9.43865e-05
309.54	2773	0.000220915	0.000188484	0.000332634	0.000126928	9.25636e-05	0.000141649	0.000343051	0.000199239	0.000153727	0.000165975
469.1	3480	0.00022059	0.00012006	8.41183e-05	0.000126852	0.000282974	0.000140547	0.000209018	0.00019939	0.000152989	0.000264548
517.1	3576	0.000220028	0.000225093	0.000268036	0.000127017	0.000315141	0.000141678	0.000312362	0.000108684	0.000209048	0.000177735
821.57	3884	0.0002191	0.000263188	8.36964e-05	0.00012709	0.000251142	0.000140683	8.73893e-05	0.000109023	0.000153087	9.40587e-05
341.93	2959	0.000218557	0.000119967	0.000128551	0.000156752	9.26776e-05	0.000140348	8.75557e-05	0.000109135	0.000152655	9.36125e-05
187.29	1771	0.000217331	0.000119645	0.000110051	0.000127714	0.000125559	0.000140416	8.69996e-05	0.000108731	0.000153141	9.43442e-05
263.43	2452	0.000216862	0.000151888	0.000318832	0.000126849	0.000214116	0.000378578	0.000232068	0.00030045	0.000153422	0.000654768
355.04	3029	0.000216774	0.000119503	0.000221624	0.000206316	9.30013e-05	0.000141482	8.7035e-05	0.000151655	0.00015339	0.000117623
833.52	3887	0.000216141	0.000120662	0.000211053	0.000127645	0.000156717	0.000141012	8.7793e-05	0.000108506	0.000153704	0.000192227
355.11	3030	0.000215482	0.00026892	0.000203662	0.000127826	9.28084e-05	0.000189133	0.000421394	0.000109262	0.000153515	9.42264e-05
628.48	3717	0.000215086	0.000345219	0.000275842	0.000362902	0.000201379	0.000222213	0.000286468	0.000305215	0.000152746	0.000267558
303.94	2732	0.000214211	0.000209567	0.000120437	0.000127281	9.30155e-05	0.000245341	0.000227551	0.000139841	0.00015279	0.000139758
314.1	2811	0.000214167	0.000119868	0.000134613	0.000127037	0.000149648	0.000170592	0.000212821	0.000109076	0.0001534	0.000237125
365.74	3085	0.000213136	0.000120597	0.000167457	0.000162699	0.000213399	0.000140386	0.000219966	0.000248896	0.000153033	0.000147495
502.29	3549	0.000212968	0.000178089	0.000205411	0.000127284	9.32502e-05	0.000141136	0.000204933	0.000169606	0.000153934	0.000241427
400.18	3256	0.000212958	0.000223594	0.000152006	0.000127857	0.000137377	0.000140744	8.7217e-05	0.000108582	0.000222266	0.000184484
595.29	3684	0.000212599	0.000120254	0.00025303	0.000243672	9.3172e-05	0.000140991	0.000207583	0.00020941	0.000152842	0.000244569
363.33	3075	0.000212461	0.000255741	0.000254925	0.000159417	0.000123589	0.000141036	0.000297051	0.000258801	0.000152746	0.000198677
436.91	3390	0.000211245	0.000156463	0.000133275	0.000127483	9.27484e-05	0.000141682	8.75753e-05	0.000109236	0.000152853	9.389e-05
587.03	3675	0.000211244	0.000312913	0.000345554	0.000502736	0.000219197	0.000388968	0.000260291	0.000108951	0.000152776	9.43144e-05
314.08	2809	0.000211223	0.00011967	0.000232903	0.000127436	0.000326179	0.000170974	0.000176302	0.000237299	0.000152934	0.000196587
353.22	3021	0.000211146	0.000219722	8.41193e-05	0.00012766	0.000150532	0.000220516	0.000209536	0.000184862	0.000384218	0.000184326
264.12	2487	0.000210878	0.000120622	0.000223855	0.000127159	0.000178762	0.000141701	0.000169672	0.000216016	0.000153915	9.39162e-05
751.55	3855	0.000210779	0.000119865	0.000197445	0.000127862	0.000189529	0.000140953	0.000211202	0.000108768	0.000152901	9.44192e-05
385.14	3185	0.00021064	0.00019608	0.000141842	0.000127162	0.000202054	0.000193062	0.000235985	0.000245275	0.000153422	0.000212429
313.18	2802	0.000210603	0.000315114	0.000233305	0.000200234	0.00033284	0.000265935	0.00031996	0.000337058	0.000191382	0.000306849
635.12	3727	0.000210044	0.000173739	0.000204481	0.000182069	9.26818e-05	0.000201969	0.000168892	0.000109088	0.000153609	9.37845e-05
292.2	2658	0.000209404	0.000301464	0.000228523	0.000233609	0.000289886	0.000141065	0.000283465	0.00018941	0.000153492	0.000352834
240.06	2292	0.000209362	0.00024084	0.000333982	0.000192501	0.000544606	0.000189176	0.000318593	0.000408064	0.000436088	0.000259234
408	3277	0.000209099	0.000382036	0.00037408	0.000484216	0.000468259	0.000140557	0.000322127	0.000108634	0.000152987	0.000190713
159.93	1051	0.000208867	0.000122669	8.3674e-05	0.000127481	9.28494e-05	0.000141112	8.71027e-05	0.000141845	0.000171925	0.000129024
524.28	3585	0.000208612	0.000277722	0.00022562	0.00012727	0.000190172	0.00014041	8.74261e-05	0.000182164	0.000153549	9.43904e-05
386.12	3192	0.000208302	0.00012032	0.000179954	0.000127556	0.00017547	0.000294196	0.000217428	0.000108274	0.000232089	0.000256073
308.27	2764	0.000208206	0.000207846	0.000236908	0.000175032	9.30854e-05	0.000280094	0.000278589	0.000137712	0.000154105	0.000234925
210.67	2050	0.000208128	0.000137644	8.42518e-05	0.000127675	0.00010315	0.00014044	8.75645e-05	0.000156135	0.000153708	9.36632e-05
373.07	3126	0.000208118	0.000119913	8.38475e-05	0.000188314	0.000275944	0.000140932	8.70939e-05	0.000108771	0.000153332	0.000177985
424.01	3339	0.000207758	0.000178959	8.39939e-05	0.000127951	0.000124204	0.000140987	8.73609e-05	0.000108846	0.000152647	9.40172e-05
315.29	2820	0.000207217	0.000179607	0.000193418	0.000256997	9.28525e-05	0.00014051	0.000111895	0.000204023	0.00015398	9.39117e-05
485.35	3516	0.000206757	0.000119834	0.000130409	0.000127636	0.000217624	0.000140534	0.000154945	0.000255211	0.000152824	0.000135532
397.23	3241	0.000206715	0.000320125	0.000349621	0.000127762	0.000241373	0.000429324	0.000237535	0.000366525	0.000478269	0.00034188
207.17	2013	0.000206354	0.000120633	0.000192263	0.000159869	0.000194669	0.000140525	8.76253e-05	0.000139231	0.00015279	0.000128485
178.4	1593	0.000206338	0.000125368	8.41116e-05	0.00012747	0.000169934	0.000157121	8.70821e-05	0.000109185	0.000193623	0.000107283
564.59	3642	0.000206219	0.000321307	0.00037501	0.000268968	0.000372244	0.000141374	0.000380394	0.000176551	0.000154137	0.000172711
178.05	1585	0.000206168	0.000164623	0.000113378	0.000127092	9.27976e-05	0.000141391	8.7767e-05	0.000109081	0.000153538	0.000101365
900.53	3902	0.000206138	0.000119977	0.000140941	0.00022061	9.3311e-05	0.000140659	8.75215e-05	0.000229663	0.00015372	9.38484e-05
293.08	2664	0.000205986	0.000187412	0.000109006	0.000208332	9.26085e-05	0.000172136	8.70258e-05	0.000142169	0.000199128	9.38618e-05
141.22	322	0.000205915	0.000120592	0.000111755	0.000171206	9.25182e-05	0.000149473	8.7137e-05	0.000108244	0.000153431	9.36786e-05
752.53	3856	0.0002055	0.000305156	8.38022e-05	0.000259922	9.33045e-05	0.000141425	8.78474e-05	0.000108998	0.000153021	9.37715e-05
345.01	2976	0.000205164	0.000214112	0.00030154	0.000127641	9.30111e-05	0.000141004	0.000156684	0.000254999	0.000210433	9.39565e-05
527.41	3588	0.000205151	0.000202062	8.43795e-05	0.000207135	9.33264e-05	0.000140672	8.73116e-05	0.00010854	0.000153866	9.35906e-05
176.03	1536	0.000205078	0.000120404	0.000103686	0.000132578	9.31865e-05	0.000141646	8.72555e-05	0.000109059	0.000153335	9.39234e-05
142.23	370	0.000204678	0.000125139	0.000102228	0.000127473	9.25583e-05	0.000141475	8.71659e-05	0.000128194	0.000153985	9.5149e-05
640	3729	0.000203882	0.000174296	0.000160697	0.000127704	9.28941e-05	0.000141628	8.70937e-05	0.000108418	0.000153909	9.45022e-05
153.9	848	0.000203757	0.00012047	8.41023e-05	0.000159827	9.28088e-05	0.000153961	0.000100144	0.000129937	0.000153051	9.37997e-05
283.04	2606	0.000203743	0.000191427	0.00027637	0.000218462	9.25851e-05	0.000141315	0.000160229	0.000109253	0.000152931	0.000118378
175.19	1508	0.000203629	0.000120541	9.92284e-05	0.000127145	9.74416e-05	0.000140614	9.69496e-05	0.000108334	0.00015295	0.000150804
284.25	2614	0.000203181	0.000204948	0.000231307	0.000151067	9.29031e-05	0.00014159	0.000118667	0.000158826	0.000153278	0.000164115
286.71	2627	0.000203049	0.000153497	0.00010451	0.000127987	9.33143e-05	0.000140938	0.000117176	0.000108968	0.000152684	9.40581e-05
180.75	1641	0.000202547	0.000131724	8.44357e-05	0.000152535	9.28517e-05	0.000231408	8.72622e-05	0.000184905	0.000154007	0.000131571
212.53	2067	0.000201954	0.00013455	8.44358e-05	0.000156937	0.000114353	0.00014078	8.74045e-05	0.000108689	0.000173116	0.000106378
298.05	2695	0.000201817	0.000159108	0.00022528	0.000127809	0.000709164	0.000170018	0.000158224	0.00010826	0.000153486	0.000268908
353.15	3018	0.000201515	0.000148512	0.000142719	0.000276475	0.000285137	0.000141443	0.000199952	0.000309129	0.000153115	0.000123524
669.07	3774	0.000201379	0.000119855	0.000146933	0.000128068	0.000151199	0.000140999	8.71441e-05	0.000109103	0.000152767	9.44734e-05
280.88	2594	0.000200762	0.000120098	8.3943e-05	0.000126953	9.2624e-05	0.000169546	8.72935e-05	0.000136185	0.000204317	9.36084e-05
352.86	3016	0.000200509	0.000190661	0.000166365	0.000168846	9.32869e-05	0.000255088	0.000159114	0.000108894	0.000153286	0.000161778
372.02	3117	0.000200508	0.000120202	0.000270875	0.000253065	0.000279411	0.00023242	0.00011709	0.000245753	0.000191712	0.000261779
153.15	822	0.000200409	0.000138439	0.000131122	0.000127444	9.29699e-05	0.000177961	8.73291e-05	0.000140882	0.00015356	9.44081e-05
734.76	3835	0.000200052	0.000213675	0.000129455	0.000127418	9.31601e-05	0.000141462	8.7456e-05	0.000108377	0.000153203	9.38387e-05
515.1	3571	0.000199772	0.000264587	0.000214007	0.000204666	0.000359809	0.000140682	0.000249395	0.000238708	0.000153144	0.000149871
543.14	3614	0.000199758	0.000171843	0.00023893	0.000127431	0.00038732	0.000141181	0.000226892	0.000108377	0.000153944	0.000429867
682.17	3787	0.000199706	0.000120089	0.000141843	0.000127976	0.00014379	0.000140552	8.75413e-05	0.000108612	0.000154024	9.3979e-05
467.41	3475	0.000199591	0.000120427	0.000151537	0.000127744	0.000221435	0.000211275	0.000171159	0.00010888	0.000153871	0.000131379
270.91	2527	0.000199264	0.000148504	0.000119467	0.00012775	9.29461e-05	0.000141157	8.70951e-05	0.000108639	0.000153241	9.44086e-05
457.12	3440	0.000198792	0.00036597	0.000341724	0.00024482	0.000142066	0.000141034	0.000229517	0.000163972	0.000153351	0.000179298
196.14	1894	0.000198693	0.000119655	8.42805e-05	0.00019143	0.000107138	0.000141233	8.71312e-05	0.000108853	0.000152785	9.42507e-05
459.82	3450	0.000198585	0.000257752	0.000199691	0.000255634	0.000192806	0.000141109	0.000110914	0.000200047	0.00015269	0.00016709
181.62	1659	0.000198224	0.000120401	8.44273e-05	0.000135514	0.000100498	0.000141508	8.76883e-05	0.000108601	0.000152858	9.42754e-05
170.78	1377	0.000197619	0.000120549	9.88368e-05	0.000154216	9.24797e-05	0.000141174	8.76814e-05	0.000108533	0.000153013	9.92743e-05
413.33	3305	0.000197536	0.000119553	8.40256e-05	0.000211006	9.25197e-05	0.000141079	0.000171643	0.000163398	0.000246954	0.000186154
150.44	703	0.000197028	0.000121806	9.42256e-05	0.000127206	9.31467e-05	0.000141137	9.18217e-05	0.000108815	0.000153947	9.44207e-05
252.06	2375	0.000196939	0.000156786	8.41013e-05	0.000148744	9.28947e-05	0.00014116	8.7309e-05	0.000109054	0.000153002	9.41515e-05
645.45	3733	0.000196758	0.000173256	8.43304e-05	0.000127432	0.000198181	0.000238631	8.76895e-05	0.000170265	0.00015275	9.39299e-05
453.39	3433	0.000196642	0.000242601	0.000374024	0.000179888	0.000312254	0.000228615	0.000355144	0.000329748	0.000152847	0.000134287
311.4	2787	0.000196369	0.000156167	8.3759e-05	0.000127714	9.28508e-05	0.000186858	0.000111461	0.000108861	0.000153765	0.000125922
394.28	3230	0.000196219	0.000255981	0.000248127	0.00012778	0.000138742	0.000311559	0.000346443	0.000542444	0.000800705	9.42466e-05
343.32	2968	0.000196163	0.000167868	0.000218426	0.000127611	9.31348e-05	0.000141474	8.77163e-05	0.00010912	0.000153258	9.43505e-05
382.38	3173	0.00019598	0.000120152	8.40948e-05	0.000127691	0.000193948	0.00014169	0.000196422	0.000108939	0.000357511	0.00014833
323.26	2861	0.000195422	0.000119763	0.000183934	0.000127978	0.000212417	0.000140343	8.77493e-05	0.000157753	0.000254432	0.000200077
796.54	3879	0.000195326	0.000189573	8.44347e-05	0.000128097	0.000535776	0.000140938	0.000187389	0.000109129	0.000152959	9.42101e-05
317.08	2824	0.000195164	0.000165957	0.00015042	0.000126876	0.0002849	0.000177046	0.00017501	0.00016702	0.000263494	0.000351975
332.27	2905	0.000194932	0.000120356	0.000243699	0.000299322	0.000120648	0.000141449	0.00019946	0.000132972	0.00015347	0.000153962
143.22	413	0.000194872	0.000128505	0.000107248	0.000127731	9.26579e-05	0.00014156	9.29901e-05	0.00010833	0.000152762	9.40156e-05
170.24	1362	0.000194796	0.000167908	0.000113991	0.000171915	9.31054e-05	0.000192735	9.88949e-05	0.000119322	0.000152742	9.71382e-05
440.38	3400	0.00019467	0.000120313	8.44614e-05	0.00012732	0.000214752	0.000141028	0.000144468	0.000173296	0.000238949	9.4085e-05
706.2	3812	0.000194521	0.000120285	8.41722e-05	0.000127429	9.27695e-05	0.000141235	0.00015749	0.000108357	0.000230722	0.000162444
156.97	954	0.000194386	0.000120023	9.16604e-05	0.000160777	9.29061e-05	0.000141257	8.71693e-05	0.000108741	0.000153373	9.39578e-05
156.71	947	0.000193805	0.000121772	8.98399e-05	0.000127374	9.25226e-05	0.000194628	9.5768e-05	0.000154072	0.000152633	9.42751e-05
443.3	3408	0.000193742	0.000252312	0.000206889	0.000209945	0.000250312	0.000213644	0.00020535	0.000180377	0.000152903	0.000203875
415.31	3309	0.000193603	0.000214059	0.000108665	0.000126993	9.27513e-05	0.000141257	0.000136561	0.00010854	0.000154122	9.42782e-05
151.93	769	0.000193546	0.000120128	8.42186e-05	0.000126908	9.52545e-05	0.000143463	8.76372e-05	0.000147615	0.000168805	9.40347e-05
158.84	1022	0.000193534	0.000120379	9.01424e-05	0.000160229	9.28279e-05	0.000140997	8.71671e-05	0.000108734	0.000153593	9.39899e-05
209.59	2032	0.000193459	0.000199072	8.4012e-05	0.000127641	0.000104162	0.000140562	8.76363e-05	0.000108658	0.000153168	0.000108768
764.52	3858	0.000193435	0.000194602	0.000245829	0.000127972	0.000161881	0.000141195	0.000261711	0.000283044	0.000153284	0.000457707
381.23	3167	0.000193289	0.000389078	0.000221685	0.000183005	0.000170366	0.00031942	0.000118106	0.000152492	0.000265491	0.000177667
176.03	1535	0.000193136	0.000120297	9.59748e-05	0.000183861	0.000111212	0.000173461	9.52176e-05	0.000108931	0.000190846	9.41073e-05
165.63	1235	0.000193112	0.000119665	8.73966e-05	0.000155102	9.26497e-05	0.000141405	8.76895e-05	0.000108658	0.000153732	9.77047e-05
249.9	2362	0.000193028	0.00016494	8.40409e-05	0.000126927	0.000109582	0.00020998	8.73952e-05	0.000108789	0.000152939	9.36452e-05
261.65	2431	0.000192862	0.000119959	0.000215335	0.000210468	0.000122681	0.000141223	0.000189029	0.000209905	0.000153096	0.000177589
521.08	3581	0.000192776	0.00024807	0.000244271	0.000127456	0.000559626	0.000226339	0.000322232	0.000108526	0.000153184	0.000274004
151.36	740	0.000192618	0.000120679	8.41294e-05	0.000126948	9.29901e-05	0.00016566	8.74013e-05	0.0001433	0.000153445	0.000108672
781.57	3869	0.000192463	0.00012035	0.000161951	0.000127352	0.000443541	0.000140514	0.000146488	0.000109019	0.000153449	9.36877e-05
341.62	2956	0.0001924	0.000160783	8.40716e-05	0.000179257	9.32179e-05	0.000140366	8.75501e-05	0.000108303	0.000152657	9.37882e-05
426.07	3352	0.000192335	0.000120522	0.000201562	0.000170362	0.000199909	0.000266083	0.000244378	0.000162511	0.000153263	0.000163951
489.95	3524	0.000191994	0.000204228	8.41832e-05	0.000127853	0.000133579	0.000140737	8.75873e-05	0.000108378	0.000152712	9.39493e-05
738.51	3839	0.000191675	0.000120047	8.38138e-05	0.000279092	0.000289529	0.000141213	0.000172161	0.000303807	0.00015285	0.000266297
357.01	3041	0.000191521	0.000180826	0.00018588	0.000127988	0.00099974	0.000203889	0.000187067	0.000170448	0.000153544	0.000284293
602.46	3700	0.000191299	0.00018222	0.000259228	0.000301671	0.000297306	0.00021701	0.00019674	0.000189453	0.000154125	0.000183246
651.04	3743	0.000191154	0.000216624	0.000150026	0.000127609	9.32465e-05	0.000141141	0.00015012	0.00010925	0.000153001	0.000186914
347.07	2985	0.00019092	0.000158381	0.000236528	0.00025035	9.28743e-05	0.000214112	0.000322243	0.000254892	0.000152753	0.000201973
370.13	3107	0.000190919	0.000120599	8.44925e-05	0.000170989	9.26933e-05	0.000212867	0.000118038	0.000132949	0.0001528	0.000186004
140.56	285	0.000190877	0.000119867	8.97788e-05	0.000127394	9.25293e-05	0.000140593	0.000118685	0.000158087	0.000163825	0.000109143
320.23	2838	0.000190861	0.000239056	0.000111523	0.000127113	9.30118e-05	0.000141409	0.000265639	0.000109201	0.000153892	0.000161407
306.8	2754	0.000190481	0.000265021	0.000105098	0.000126918	9.33737e-05	0.000141303	0.000169497	0.000175984	0.000153109	0.000169618
309.15	2768	0.000190274	0.000120066	0.00013321	0.00016129	0.000176898	0.00026666	0.000287604	0.000173834	0.000373837	0.00011281
340.33	2948	0.000189947	0.000214482	0.000120337	0.0002859	0.000218475	0.000194599	0.000172122	0.000243506	0.000153776	0.000182196
345.24	2977	0.00018992	0.000120344	0.000294976	0.000281357	0.000157926	0.000140516	0.000237146	0.000141703	0.000153902	0.000210055
680.75	3784	0.000189803	0.000183087	8.37773e-05	0.00022631	9.27471e-05	0.000141512	8.73878e-05	0.000108578	0.000152943	9.3822e-05
495.05	3533	0.000189643	0.000192893	0.000404119	0.000322687	9.25575e-05	0.000141098	0.000261324	0.000290873	0.000154049	0.000163493
141.83	353	0.000189625	0.000119957	0.000106249	0.000130067	9.32948e-05	0.000141058	8.76396e-05	0.000126558	0.000152975	9.44456e-05
384.11	3182	0.000189618	0.000120111	0.000117281	0.000127973	0.000135054	0.000140494	8.74643e-05	0.000109094	0.000152639	9.39608e-05
268.01	2513	0.00018934	0.000119627	0.000105815	0.000127557	9.30874e-05	0.00016345	8.76251e-05	0.00010826	0.000194202	0.000146438
154.09	854	0.000189273	0.000120188	0.00011434	0.000128094	0.000129755	0.000141318	8.71923e-05	0.000109285	0.000153978	9.3817e-05
185.44	1736	0.000189266	0.000185499	9.63706e-05	0.000127244	9.24979e-05	0.000140755	8.7824e-05	0.000108472	0.000152816	9.40113e-05
412.35	3299	0.000189131	0.000198793	0.00016383	0.000127275	0.000163566	0.00014061	8.74505e-05	0.000108926	0.000152929	0.000136206
144.7	484	0.000188855	0.000122788	8.41804e-05	0.0001271	9.37373e-05	0.000140992	8.71838e-05	0.000108505	0.000152768	9.38029e-05
311.26	2784	0.000188828	0.000119661	0.00030685	0.00019389	0.000134714	0.000141677	8.737e-05	0.000142137	0.000152911	0.000154281
363.21	3072	0.000188765	0.000120253	0.000277149	0.000332382	0.000175383	0.000175904	0.000247576	0.000220184	0.000153081	0.000206026
188.07	1785	0.000188734	0.000119791	0.000138344	0.000127987	0.00010664	0.000140731	8.74895e-05	0.000108278	0.000153425	0.000107489
313.24	2804	0.000188687	0.000158553	0.000129191	0.000127908	0.000116412	0.000262435	0.000184609	0.000171717	0.000153083	0.000170165
558.47	3633	0.000188566	0.000162357	0.00015638	0.000127405	9.27446e-05	0.00014125	8.70837e-05	0.000108575	0.000153555	9.41521e-05
322.64	2855	0.00018845	0.00012031	0.000113546	0.000194414	9.29083e-05	0.000140991	8.75783e-05	0.000108696	0.000152877	9.39093e-05
141.39	331	0.000188442	0.00012044	0.00011122	0.000127984	0.000105425	0.000141343	9.92534e-05	0.000153544	0.000282405	9.39112e-05
233.42	2248	0.000188361	0.000152675	8.39675e-05	0.000153563	9.30801e-05	0.000140975	8.71823e-05	0.000108251	0.000152863	9.42942e-05
361.21	3062	0.000188196	0.000181981	8.42075e-05	0.000127064	0.000114739	0.000141542	8.77969e-05	0.00010857	0.000153943	9.45013e-05
783.61	3870	0.000187722	0.000120316	0.000143504	0.000269217	9.26612e-05	0.000141514	8.7661e-05	0.000109002	0.00015396	9.35937e-05
280.06	2586	0.000187672	0.000120576	8.37577e-05	0.000266389	0.000125332	0.000141217	0.000222571	0.000227587	0.000153896	0.000174788
145.53	516	0.000187537	0.000134555	8.40138e-05	0.000127189	0.000110605	0.000141227	8.70773e-05	0.000108513	0.000153618	9.41939e-05
355.29	3034	0.000187362	0.000252454	0.000303454	0.00024249	0.000150922	0.000141195	0.000370931	0.000326101	0.000231884	0.00023142
165.47	1231	0.000187093	0.000133782	8.41297e-05	0.000188436	0.00010761	0.000140536	8.72804e-05	0.000121617	0.000152832	9.38597e-05
133.81	42	0.000186924	0.000149091	8.44634e-05	0.000132706	9.25032e-05	0.000140535	8.71413e-05	0.000108711	0.000153618	9.41057e-05
224.12	2178	0.000186871	0.000161075	8.39317e-05	0.000156948	9.3072e-05	0.000242441	0.000158952	0.000108978	0.000153155	9.37836e-05
416.76	3315	0.000186838	0.000173459	0.000117618	0.000127906	0.000159042	0.000319376	8.70517e-05	0.000109285	0.000153918	0.000259672
190.03	1814	0.000186814	0.000152848	8.38333e-05	0.000144226	0.000101209	0.000140906	8.71426e-05	0.000108836	0.000153628	9.37254e-05
174.15	1477	0.000186701	0.00014244	8.40339e-05	0.000177273	9.28662e-05	0.000141225	8.74985e-05	0.000121779	0.000174865	0.000129159
217.02	2115	0.000186556	0.000120613	0.000129086	0.000127264	0.000141275	0.000140489	8.77717e-05	0.000108365	0.000153112	9.38716e-05
426	3351	0.000186524	0.000264565	0.000338329	0.000289706	9.33389e-05	0.000140772	0.000124496	0.000225544	0.00015287	9.40748e-05
603.46	3701	0.000186343	0.000186663	0.000257737	0.000390627	0.000274054	0.000199521	0.000219275	0.000171435	0.000152836	0.000186609
213.62	2079	0.00018629	0.00012036	0.000116375	0.000127155	0.000109815	0.000140375	0.000108443	0.000162807	0.000154072	0.000121444
622.99	3713	0.00018625	0.000119675	0.000364489	0.000381357	0.000155938	0.000141008	0.00016067	0.000108833	0.000152943	9.37724e-05
645.12	3731	0.000186208	0.00026367	0.000189962	0.000127203	9.29026e-05	0.000141356	8.76985e-05	0.000108979	0.000152972	9.39125e-05
138.65	212	0.000186078	0.000120412	9.04891e-05	0.000127683	0.000158072	0.000141159	8.73964e-05	0.000108276	0.000153362	9.37422e-05
469.94	3482	0.000185936	0.000170083	0.000282518	0.000186392	9.31535e-05	0.000141282	8.76237e-05	0.000193665	0.000153471	0.000148945
649.12	3739	0.000185769	0.000120025	0.000274978	0.000127526	0.000166501	0.000140903	8.75166e-05	0.000108419	0.000153052	0.000239371
409.27	3283	0.000185558	0.000278389	0.000232607	0.000252254	9.26766e-05	0.00014123	8.76669e-05	0.000108452	0.000153576	0.000154996
203.52	1970	0.000185545	0.000119989	8.39791e-05	0.000181423	0.000159818	0.000141684	8.74961e-05	0.000108841	0.000153923	9.38657e-05
362.05	3068	0.000184838	0.000120271	0.000228977	0.000390679	9.31517e-05	0.000141607	8.73704e-05	0.000108716	0.000154002	9.3961e-05
157.59	985	0.000184689	0.000120455	8.4003e-05	0.000180631	9.29839e-05	0.000141293	8.72944e-05	0.000134898	0.000193725	9.84967e-05
272.7	2538	0.000184477	0.000120571	0.000105266	0.000238187	0.000109198	0.000141393	8.77099e-05	0.000108388	0.000153568	9.41341e-05
410.11	3286	0.000184298	0.000157568	0.000135943	0.000127195	0.000217661	0.000254617	8.77712e-05	0.000108664	0.000153869	0.000291935
217.08	2118	0.000184234	0.00011962	0.000125459	0.000127541	9.32297e-05	0.000141721	0.000129277	0.000109176	0.000178878	0.000197438
286.93	2628	0.000184067	0.000142914	8.42045e-05	0.000126873	0.000114332	0.000140899	8.70122e-05	0.000108375	0.000153505	9.39249e-05
337.24	2926	0.000184054	0.000119819	0.000193748	0.000127509	0.000151672	0.000309404	0.000298958	0.000108268	0.000153774	0.00022847
152.08	779	0.00018404	0.00012031	8.39145e-05	0.000176768	0.000108746	0.000140403	8.78584e-05	0.000108351	0.000153909	0.000124422
138.99	228	0.00018392	0.000123214	8.36926e-05	0.000130114	0.000147104	0.000182188	8.76023e-05	0.000108987	0.000152657	9.44803e-05
161.02	1087	0.000183776	0.000120254	8.41495e-05	0.000139406	0.000140193	0.000141361	9.59039e-05	0.000153723	0.000153063	9.38135e-05
156.9	950	0.000183688	0.000119998	8.40374e-05	0.000195067	0.000106205	0.000140616	8.74835e-05	0.000131111	0.000153249	9.38982e-05
143.53	420	0.000183676	0.000168241	8.36678e-05	0.000128007	9.28499e-05	0.000153384	0.000104672	0.00012058	0.000200845	9.37496e-05
149.3	671	0.000183611	0.000185124	8.57574e-05	0.000191558	9.25515e-05	0.000140528	8.73814e-05	0.000108801	0.000153581	0.000121887
219.98	2139	0.000183206	0.00011978	0.000125374	0.000168425	9.27781e-05	0.000140803	8.72153e-05	0.000109082	0.000153844	9.40143e-05
146.22	553	0.000183181	0.000119953	8.54483e-05	0.000129118	9.28092e-05	0.000141479	8.72655e-05	0.000108467	0.000152711	9.3952e-05
174.08	1474	0.000183048	0.000120236	9.6587e-05	0.000165694	9.25661e-05	0.000140376	8.70096e-05	0.000109021	0.00015357	9.44372e-05
154.61	868	0.000182892	0.000119842	0.000104238	0.000127706	9.2546e-05	0.000141147	8.75907e-05	0.000112112	0.00019516	0.000107701
171.74	1406	0.000182887	0.000120347	9.13018e-05	0.000151762	9.3183e-05	0.000178556	8.76166e-05	0.000115908	0.00015372	9.38965e-05
163.14	1167	0.000182869	0.000120112	8.43609e-05	0.000127339	9.328e-05	0.000141491	8.74902e-05	0.000144288	0.000167393	0.000110095
323.88	2863	0.000182785	0.000179452	0.000140587	0.000127086	9.3137e-05	0.000191535	8.76411e-05	0.000172405	0.000153977	0.000118512
148.97	655	0.000182732	0.000120013	0.000109904	0.000128514	9.33552e-05	0.000141175	0.000111901	0.000109296	0.000192626	0.000132794
401.28	3261	0.000182677	0.00022034	0.000254928	0.00012686	9.2537e-05	0.000141277	0.000258177	0.000280192	0.00015336	0.000185041
205.95	1996	0.00018261	0.000136323	8.36974e-05	0.000127	0.000102958	0.000173044	8.76553e-05	0.000145315	0.000152888	9.38532e-05
437.03	3391	0.000182519	0.00012057	0.00024626	0.000184708	9.27594e-05	0.000141255	0.000161097	0.000108908	0.000153651	9.41631e-05
190.82	1827	0.000182515	0.000131305	8.37542e-05	0.000152464	0.00010028	0.000140582	0.000116295	0.000109269	0.000153504	9.36543e-05
863.6	3895	0.000182506	0.00026281	8.4238e-05	0.000127961	0.000203482	0.000140608	8.77144e-05	0.000109071	0.000153206	9.44179e-05
351.07	3010	0.000182414	0.000147978	8.44161e-05	0.000127867	0.000127487	0.000141019	8.70657e-05	0.000109143	0.000153474	9.41638e-05
355.11	3031	0.000182397	0.000242444	0.000304535	0.000181713	0.000231324	0.000210242	0.000273904	0.000283138	0.000216083	0.000284958
142.52	383	0.000182345	0.000119717	8.38276e-05	0.00013214	0.00014095	0.000140792	8.77904e-05	0.000108363	0.000167562	9.6755e-05
439.17	3396	0.00018221	0.000215807	0.000126428	0.00018457	0.000179935	0.000141343	0.000130978	0.000109248	0.00021237	0.000223519
451.28	3427	0.00018206	0.000119785	0.000214705	0.000231687	9.28962e-05	0.000140894	0.000143354	0.000108261	0.000153145	9.39541e-05
135.36	84	0.000182021	0.000152363	8.43803e-05	0.000127216	9.44502e-05	0.000249741	8.7102e-05	0.000108664	0.000160511	9.61942e-05
321.24	2847	0.000181915	0.000207163	0.00030805	0.000164771	0.000245382	0.000319453	0.000275155	0.000241085	0.000153202	0.000219717
264.73	2493	0.000181728	0.00021835	0.000102473	0.000127627	0.000158625	0.000141637	8.77377e-05	0.000229626	0.000272759	9.43118e-05
316.19	2821	0.000181626	0.00019902	0.000252063	0.00018719	0.000227729	0.000140607	0.000231185	0.000217338	0.000152706	0.000187594
166.55	1267	0.00018161	0.000131706	8.42674e-05	0.000127169	0.000138103	0.0001409	9.83069e-05	0.000108242	0.000153989	9.43891e-05
387.21	3198	0.000181556	0.000120337	0.000200511	0.000212018	0.000173088	0.000140547	8.75296e-05	0.000109095	0.000153227	0.000176409
144.95	493	0.000181376	0.000120064	8.4041e-05	0.000126892	9.2992e-05	0.000140916	0.000112327	0.000112955	0.000195312	9.40247e-05
531.31	3595	0.000181358	0.000120492	0.000191327	0.000237068	0.000151031	0.000141603	0.000172625	0.000108716	0.00015308	0.000135128
263.45	2461	0.000181331	0.000450671	0.000250272	0.00012696	9.30648e-05	0.000141542	0.000253732	0.000402855	0.000403672	9.37958e-05
142.49	377	0.000181318	0.000120193	0.000113391	0.000149365	9.31485e-05	0.000140836	8.76503e-05	0.000108397	0.000153866	9.44298e-05
440.68	3401	0.000181269	0.000119517	0.000284258	0.000226374	0.000268197	0.000141509	0.000136181	0.000168935	0.000197361	9.38516e-05
422.81	3334	0.000181217	0.000120027	8.40008e-05	0.000268089	0.000117159	0.000140331	8.76981e-05	0.000108917	0.000152778	9.44134e-05
295.23	2683	0.000180785	0.000161521	0.000193283	0.000127895	0.000133172	0.000286917	0.000329469	0.000108311	0.000152647	0.000161526
349.46	3000	0.000180586	0.000120557	0.000139686	0.000195199	9.26256e-05	0.000140794	0.000128114	0.000108252	0.000153645	9.42299e-05
337.21	2924	0.00018054	0.000389398	0.000181417	0.00012779	0.000146044	0.000349106	0.000178696	0.000238271	0.000439081	0.000302827
157.45	978	0.000180211	0.000120565	0.000129208	0.000134059	9.28954e-05	0.000186963	8.78593e-05	0.0001087	0.000153229	9.93029e-05
211.54	2059	0.000180004	0.000138547	0.00011018	0.00012728	9.28774e-05	0.000140476	8.71564e-05	0.000202941	0.000153006	9.40055e-05
150.39	701	0.000179805	0.000120669	9.13696e-05	0.000127875	0.000113209	0.000220935	8.7383e-05	0.000111784	0.000160281	0.000111855
360.27	3058	0.000179789	0.000326901	0.000235185	0.000294357	0.000119397	0.00014033	0.000130175	0.000108633	0.000153189	9.35722e-05
164.2	1198	0.00017973	0.000141177	0.000107589	0.000170915	0.000118789	0.000141011	9.29576e-05	0.000134992	0.000174704	0.000105254
220.08	2140	0.000179549	0.000147841	0.000262799	0.000186661	0.000276063	0.000190036	0.00017898	0.000177566	0.000264241	0.0001842
375.16	3143	0.000179473	0.000177533	8.37819e-05	0.000166956	9.25348e-05	0.00014167	8.76786e-05	0.000108425	0.000153621	9.39604e-05
384.03	3181	0.000179411	0.000239251	0.000213678	0.00020734	9.30768e-05	0.00014171	8.70861e-05	0.000108503	0.000153597	9.44942e-05
482.43	3510	0.000179359	0.00011985	0.000132395	0.000127172	0.000125735	0.000140413	8.78508e-05	0.000108474	0.000153305	9.42325e-05
145.89	544	0.000179242	0.000119568	0.000110062	0.000127604	9.98088e-05	0.000140637	9.57153e-05	0.000108553	0.000153996	9.36097e-05
170.77	1376	0.000179227	0.000119759	8.42327e-05	0.000127445	9.2646e-05	0.000140582	8.73937e-05	0.00012484	0.000232902	0.000109795
196.88	1900	0.000179098	0.000172521	8.36864e-05	0.000127928	9.26249e-05	0.000198202	0.000104016	0.000108458	0.000152725	0.000159912
274.45	2553	0.000179095	0.00014034	8.39892e-05	0.000203245	9.2789e-05	0.00014039	8.76867e-05	0.000109163	0.000152729	9.4469e-05
156.5	937	0.000178832	0.000121151	0.000102682	0.000126986	0.000104147	0.000141167	8.71997e-05	0.000109189	0.000153384	9.4086e-05
146.82	573	0.00017864	0.000137322	8.39322e-05	0.000127028	0.000126132	0.000140571	8.70559e-05	0.000108449	0.000153846	9.36705e-05
208.52	2025	0.000178512	0.000119673	0.000109543	0.000127097	0.000134105	0.000141553	8.70914e-05	0.000109194	0.000153911	0.00010744
161.26	1097	0.000178497	0.000120113	8.41232e-05	0.00017542	9.7023e-05	0.000206518	8.74766e-05	0.000108664	0.000153131	9.42387e-05
230.95	2236	0.000178417	0.000120004	0.000116508	0.00020648	9.25929e-05	0.000140738	8.70004e-05	0.00010917	0.000152832	9.37875e-05
880.5	3897	0.000178358	0.000202371	0.00013509	0.00012748	9.33493e-05	0.000140837	8.77002e-05	0.000108746	0.000153766	9.42208e-05
152.07	778	0.000178339	0.00012012	8.4396e-05	0.00012761	9.26478e-05	0.000141118	8.74175e-05	0.000129808	0.000180087	0.000105616
631.1	3724	0.000178304	0.000448996	0.000278345	0.000390091	0.00128671	0.000273288	0.000448454	0.000193605	0.000153042	0.000259742
349.24	2997	0.000178144	0.00016825	0.000147165	0.000158382	0.000121968	0.000238811	0.000240008	0.000108911	0.000755139	0.000223869
172.77	1434	0.000177988	0.000146994	8.40012e-05	0.000127454	9.26743e-05	0.000141601	0.000123761	0.000130075	0.000153907	0.000104673
136.93	133	0.000177908	0.000120316	9.67901e-05	0.000132955	9.26089e-05	0.000168432	8.76607e-05	0.000129478	0.000152944	9.39613e-05
191.21	1834	0.000177879	0.000119742	8.4145e-05	0.000127217	9.29419e-05	0.000164088	8.77215e-05	0.000127738	0.000153648	0.000130079
137.5	161	0.000177804	0.000120666	8.44172e-05	0.000143382	0.000127847	0.000141674	8.72619e-05	0.000109245	0.000153654	9.36675e-05
535.06	3602	0.000177799	0.000226079	0.000188611	0.000293455	0.000233202	0.000261397	0.000218749	0.000162153	0.000153074	9.36342e-05
142.93	399	0.000177624	0.000119908	8.42362e-05	0.000127297	9.28907e-05	0.000161806	9.68289e-05	0.000108974	0.000153665	0.000105469
355.88	3038	0.000177618	0.000119671	8.4395e-05	0.000128046	9.3371e-05	0.000140392	0.000184352	0.000148439	0.000207576	9.40224e-05
380.02	3159	0.000177617	0.000229221	0.000412699	0.000127333	9.32331e-05	0.000252257	0.000257089	0.000199884	0.000152715	0.000185444
270.6	2525	0.000177553	0.000192407	8.4064e-05	0.000150222	9.30981e-05	0.000141627	8.73334e-05	0.000108907	0.000152734	0.000164211
164.88	1206	0.000177403	0.000167201	8.40595e-05	0.000172063	0.000135053	0.000148652	8.70609e-05	0.000116467	0.000153117	9.36758e-05
534.05	3600	0.000176994	0.000120319	0.000160985	0.000127728	0.000129715	0.000140373	8.72759e-05	0.000108338	0.000152933	9.37373e-05
146.37	556	0.000176963	0.000146015	8.44835e-05	0.000130299	9.31483e-05	0.000142596	0.00010281	0.000115396	0.000233756	0.000124961
342.73	2962	0.000176784	0.000172082	0.000103402	0.00012784	9.32194e-05	0.000140642	8.7409e-05	0.00014322	0.000195995	9.38904e-05
178.84	1602	0.000176565	0.000120648	8.40571e-05	0.000208981	0.000153545	0.000180953	8.70781e-05	0.000108947	0.000152876	9.44773e-05
344.22	2974	0.000176562	0.000192177	0.000202298	0.000159218	0.000293354	0.000141282	0.000164358	0.000225604	0.00015331	0.00018618
745.56	3848	0.000176516	0.000119943	0.000198371	0.000292521	9.28679e-05	0.000141672	8.74624e-05	0.000267624	0.000152796	0.000446638
188.24	1788	0.000176461	0.000119647	0.000103215	0.000137512	9.3221e-05	0.000140495	8.73294e-05	0.000109005	0.000153667	9.35993e-05
171.87	1407	0.000176438	0.00011961	0.000119897	0.000127557	0.000124862	0.000141123	9.43245e-05	0.000124219	0.000158194	0.000149293
539.77	3608	0.000176379	0.000120298	8.37645e-05	0.000189857	9.32697e-05	0.000141253	0.000160628	0.000178933	0.00015373	0.000143451
292.46	2660	0.000176263	0.000147887	8.43312e-05	0.000128021	0.000109883	0.000203684	8.71303e-05	0.000154511	0.000153085	9.41621e-05
193.98	1871	0.000176129	0.000120489	0.000111486	0.000127621	0.000173274	0.000158367	8.71132e-05	0.000108449	0.000153981	9.43873e-05
600.53	3695	0.000176108	0.000221279	0.000153622	0.00012781	9.32886e-05	0.000141295	8.78052e-05	0.000234679	0.000153289	0.000425855
166.48	1264	0.000176076	0.000119801	9.89675e-05	0.000127176	0.000130495	0.000141204	8.73322e-05	0.000114062	0.000153144	9.36054e-05
321.24	2846	0.000176074	0.000155501	0.000183408	0.000159413	0.000158719	0.000141538	8.73267e-05	0.00010847	0.000153757	9.42983e-05
272.39	2537	0.00017606	0.000120072	8.44322e-05	0.000178495	0.000139422	0.00014046	0.000102951	0.000108284	0.000187698	9.35724e-05
186.57	1756	0.000175836	0.000135146	9.70899e-05	0.000128061	9.27376e-05	0.000141318	8.73683e-05	0.000109269	0.000153367	9.36041e-05
229.67	2221	0.000175744	0.000120277	8.44739e-05	0.000195855	0.000153227	0.000169096	0.00011101	0.00010835	0.000223346	0.000117706
441.17	3402	0.000175696	0.000120232	0.00012034	0.000127963	0.00016397	0.000213209	0.000221501	0.000165353	0.000153127	0.000194271
151.17	733	0.000175675	0.000178525	8.38243e-05	0.000127226	0.000123295	0.000140881	8.75802e-05	0.00014399	0.000152706	9.44426e-05
165.2	1215	0.000175595	0.000120304	8.57879e-05	0.000184727	9.3003e-05	0.000140424	8.7312e-05	0.000108869	0.000152874	9.39344e-05
137.86	178	0.000175549	0.000119962	0.000105066	0.00020961	0.000107779	0.000141407	8.72526e-05	0.000108527	0.000178076	0.000115713
264.56	2492	0.00017543	0.000150048	8.38288e-05	0.000127802	0.00013346	0.000187942	8.73522e-05	0.000160317	0.000152855	9.44538e-05
685.59	3794	0.000175306	0.000278157	0.000270346	0.000469696	0.0001921	0.000140683	8.75817e-05	0.000225482	0.000154078	0.000189455
135.02	70	0.000175297	0.000120427	9.94729e-05	0.000127141	0.000119767	0.000141357	8.74477e-05	0.00010886	0.000153471	9.44003e-05
170.61	1374	0.000175282	0.000120395	8.38917e-05	0.000282566	9.26062e-05	0.00014155	9.78421e-05	0.000173417	0.000204869	0.000151844
175.51	1521	0.000175238	0.000152602	8.38646e-05	0.000127104	9.70298e-05	0.000141591	8.70669e-05	0.000125785	0.000153753	9.43046e-05
144.31	459	0.000175166	0.000129968	8.41729e-05	0.000127442	9.29283e-05	0.000140854	9.0823e-05	0.000130202	0.000160256	9.40958e-05
423.12	3336	0.000175161	0.000120094	0.00020869	0.000128092	0.000208723	0.000236468	0.000155189	0.000136148	0.000213373	0.000208021
141.98	358	0.000175116	0.00012748	9.24875e-05	0.000132482	9.6322e-05	0.000195231	8.76272e-05	0.000108954	0.000153348	9.3593e-05
274.84	2554	0.000175093	0.000166539	0.000144601	0.000127889	9.26698e-05	0.000140687	8.70883e-05	0.000109022	0.000153183	0.000136666
151.56	750	0.000175009	0.000119566	8.42362e-05	0.000139488	0.000122012	0.000141198	8.71754e-05	0.000142664	0.000153542	9.74766e-05
173.23	1449	0.000175002	0.000120267	8.42848e-05	0.000157713	9.71948e-05	0.000141028	0.000129725	0.000159657	0.000152897	9.41907e-05
448.91	3421	0.000174958	0.000120641	8.42349e-05	0.000190076	0.000118281	0.000140696	8.76983e-05	0.000109241	0.000208004	9.40993e-05
187.44	1775	0.00017494	0.000120307	8.41973e-05	0.000204294	0.000100785	0.000140654	8.75764e-05	0.000123129	0.000153372	9.3927e-05
393.37	3225	0.000174895	0.00011975	0.000134197	0.000127766	0.000174063	0.00014037	0.000203696	0.000149601	0.000154138	0.000220981
683.17	3790	0.000174571	0.000120355	0.000153251	0.00012742	0.000506471	0.000141383	8.76779e-05	0.000108809	0.000153425	9.35885e-05
433.1	3378	0.000174502	0.000300472	0.000151314	0.000181493	0.00013878	0.000141374	0.000272862	0.000109004	0.000153437	9.37882e-05
158.74	1020	0.000174459	0.000120263	8.44682e-05	0.000127988	9.28198e-05	0.000141243	0.000125201	0.000170817	0.000164376	9.39907e-05
216.26	2107	0.000174422	0.000150505	8.38269e-05	0.000152746	9.32504e-05	0.000141266	8.74394e-05	0.00010858	0.000153799	9.3651e-05
142.65	387	0.000174393	0.000150935	8.40548e-05	0.000133566	0.000127104	0.00014462	0.000100981	0.000108777	0.000188035	9.69699e-05
136.24	109	0.000174235	0.000120186	8.44257e-05	0.000169916	0.000109195	0.000141427	8.77339e-05	0.000109266	0.000152701	9.3611e-05
372.07	3119	0.000174188	0.000120537	0.000152676	0.000161479	0.000896358	0.000140849	0.000124679	0.000108443	0.000273832	0.00017992
653.49	3744	0.000174049	0.000229703	0.000259172	0.000212378	0.000272179	0.000140639	0.000298151	0.000250403	0.000153925	0.000200226
246.99	2344	0.000174033	0.000170493	0.000104559	0.000127044	9.30109e-05	0.000140604	8.75752e-05	0.00010873	0.000152723	9.36199e-05
134.32	54	0.000173972	0.000119814	9.34365e-05	0.000209939	9.29156e-05	0.000141582	8.74821e-05	0.000108262	0.000153711	9.37975e-05
902.32	3903	0.000173799	0.000195358	0.000141779	0.000126845	9.32181e-05	0.000140636	8.76337e-05	0.000109105	0.000153843	9.36162e-05
289.1	2635	0.000173701	0.000142185	8.43993e-05	0.000165266	9.27875e-05	0.000140828	8.74498e-05	0.000108695	0.000153112	9.36443e-05
163.23	1169	0.000173658	0.000123624	8.3858e-05	0.000127257	0.000111458	0.000140876	8.77781e-05	0.000108834	0.000172455	9.36257e-05
418.24	3320	0.000173597	0.000175641	8.42588e-05	0.000127648	9.26429e-05	0.000206453	0.000140587	0.000109219	0.000153116	0.000226089
137.05	141	0.000173572	0.000119689	9.0719e-05	0.000127388	0.000157043	0.000141049	8.74817e-05	0.000109052	0.000152808	9.42253e-05
468.47	3477	0.000173526	0.000120121	0.000111979	0.00012709	0.000169109	0.000140636	8.77831e-05	0.000108359	0.000153309	9.4435e-05
174.93	1502	0.000173515	0.000120221	0.00012043	0.000127713	0.000109293	0.000141145	8.73666e-05	0.000147492	0.000152713	9.44034e-05
476.07	3493	0.000173499	0.000160414	0.000197627	0.000166204	9.32906e-05	0.000140702	0.000165795	0.000190838	0.000152803	0.000172604
172.92	1437	0.000173491	0.000137236	0.000102551	0.000127986	9.30092e-05	0.000153504	8.72881e-05	0.000108275	0.000153604	9.38887e-05
556.89	3628	0.000173483	0.000119617	8.37215e-05	0.000201862	0.000134626	0.000141724	0.000118888	0.000108404	0.000153668	9.39415e-05
348.26	2992	0.000173462	0.000145629	8.4012e-05	0.000127325	0.000115154	0.000140549	8.7356e-05	0.000108693	0.000153362	9.43302e-05
191.71	1843	0.000173193	0.00012035	0.000116166	0.000127639	0.000107593	0.00014155	8.73476e-05	0.00010842	0.000184509	9.3684e-05
555.71	3625	0.000172902	0.000120093	0.000142689	0.000126886	0.000156295	0.000141301	8.78427e-05	0.000108702	0.000153277	9.44671e-05
191.14	1831	0.000172834	0.000171567	8.41005e-05	0.00013861	9.3349e-05	0.000140448	8.76709e-05	0.000108471	0.000152937	9.42946e-05
268.5	2516	0.000172752	0.000119822	0.000105594	0.000127817	0.000118263	0.000141042	0.00011364	0.000109314	0.00015362	9.3767e-05
184.38	1719	0.000172646	0.000120542	8.40053e-05	0.000128005	9.26561e-05	0.000205057	0.000130716	0.000160476	0.000153366	9.42717e-05
258.52	2420	0.000172547	0.000119896	8.41591e-05	0.000211	0.00017194	0.000140884	8.76147e-05	0.000108316	0.000152876	9.44103e-05
455.59	3438	0.000172402	0.00011953	8.41473e-05	0.000127252	9.27446e-05	0.000206201	8.74489e-05	0.000178256	0.000203426	9.44181e-05
184.23	1715	0.000172382	0.000147993	8.39173e-05	0.000162409	9.2873e-05	0.000171676	0.000113922	0.000108984	0.000205763	9.40247e-05
187.47	1776	0.000172281	0.000120478	8.40145e-05	0.000127429	9.31676e-05	0.000236626	8.72949e-05	0.000108632	0.00019115	0.000118528
137.62	165	0.000172167	0.000120389	0.000116926	0.000159055	9.30613e-05	0.000141579	8.77102e-05	0.000108621	0.000152911	9.41495e-05
251.03	2369	0.000172149	0.000119583	8.40485e-05	0.00018854	0.000108398	0.000166317	8.77657e-05	0.000108386	0.000153988	9.43726e-05
144.45	467	0.000172132	0.000137947	8.42566e-05	0.000126867	0.000114194	0.000141671	0.000130544	0.000133217	0.000152799	9.42322e-05
132.8	22	0.000172114	0.000120504	8.38326e-05	0.000127535	9.28013e-05	0.000152186	8.76969e-05	0.000114351	0.000153973	9.47723e-05
242.22	2310	0.000172086	0.000191103	0.000143115	0.000238099	0.00011588	0.000414414	0.000291891	0.000178032	0.000294555	0.000334667
147.29	590	0.000172065	0.000128781	8.38833e-05	0.000177428	9.26919e-05	0.000140704	8.75534e-05	0.000108567	0.000152666	9.4502e-05
495.5	3534	0.000172051	0.000120105	0.000141777	0.000127406	0.00014236	0.000141384	8.71237e-05	0.000108481	0.000152642	9.39467e-05
148.7	641	0.000171959	0.000157175	8.90409e-05	0.000126883	0.000109865	0.000140415	8.72099e-05	0.000108583	0.00015324	9.4396e-05
147.02	580	0.000171877	0.000120562	8.41239e-05	0.000216458	0.000138948	0.00014033	0.000101949	0.000112877	0.000152885	0.000132959
160.15	1057	0.000171804	0.000120544	8.38666e-05	0.00013759	0.000104097	0.000141068	0.000105447	0.000108312	0.000153974	9.9582e-05
185.97	1745	0.000171797	0.000120473	8.38676e-05	0.000126864	9.31151e-05	0.00015202	8.72369e-05	0.000108618	0.000197387	0.000121741
459.74	3449	0.000171686	0.000230759	8.38153e-05	0.00020578	9.32673e-05	0.000140622	8.72683e-05	0.000108704	0.000152747	9.40676e-05
145.81	537	0.000171615	0.000159218	8.41513e-05	0.000127278	9.29011e-05	0.000175827	0.000102954	0.000108239	0.000153611	0.000102403
147.67	604	0.000171607	0.000120002	8.37077e-05	0.000127822	0.000102278	0.000165939	8.74172e-05	0.000183335	0.000194891	0.000136201
510.29	3561	0.000171579	0.0001563	0.000179071	0.000173982	9.32601e-05	0.000141269	0.000221382	0.000108692	0.000153769	0.000162869
291.46	2653	0.000171435	0.000162049	8.39716e-05	0.000127745	0.000112995	0.000140448	8.71149e-05	0.000108915	0.00015278	9.42849e-05
572.73	3661	0.000171271	0.000119868	8.39826e-05	0.000127978	9.27302e-05	0.00014066	8.77434e-05	0.000157865	0.00022274	0.000135921
145.59	525	0.000171245	0.000121306	8.40661e-05	0.000127118	0.000116116	0.000140942	9.96797e-05	0.000108493	0.000190925	9.96766e-05
150.61	715	0.000171138	0.000132716	9.39522e-05	0.000135802	9.29371e-05	0.000141038	8.72921e-05	0.000109235	0.000152672	9.36983e-05
148.69	640	0.000171119	0.000124783	8.38857e-05	0.0001277	0.000117482	0.000140579	8.76878e-05	0.000108918	0.00015378	9.39181e-05
158.88	1025	0.000171118	0.000137166	8.3676e-05	0.000203747	9.30465e-05	0.00014046	8.74823e-05	0.000108833	0.000153231	9.50357e-05
252.69	2379	0.000171107	0.000143979	8.38314e-05	0.000213277	9.3308e-05	0.000140611	8.77897e-05	0.000131011	0.000153883	9.40169e-05
441.83	3406	0.00017107	0.000159464	0.00014274	0.000128023	9.26697e-05	0.000141686	8.75762e-05	0.000108855	0.00015277	9.3846e-05
182.09	1671	0.00017106	0.000170567	8.40103e-05	0.000128044	0.000129803	0.000141681	8.73329e-05	0.000108635	0.000153703	9.37815e-05
306.22	2752	0.000171031	0.000266348	0.000125303	0.000127345	0.000300588	0.000141162	0.000315778	0.000290661	0.000221847	0.000238701
204	1977	0.000170975	0.00012062	9.35667e-05	0.000198418	9.32232e-05	0.000140579	8.78442e-05	0.00010892	0.000153401	9.4312e-05
175	1503	0.000170851	0.000120127	0.000120913	0.000143698	9.28905e-05	0.000195027	8.70258e-05	0.000108384	0.000154017	9.37604e-05
164.34	1200	0.000170773	0.000120052	0.000110254	0.000165149	0.000122749	0.000141176	8.70498e-05	0.00011896	0.000152683	9.37971e-05
153.01	814	0.000170764	0.000146255	8.41948e-05	0.000128788	9.28556e-05	0.000158578	8.70136e-05	0.000108419	0.000153792	9.37083e-05
217.65	2122	0.000170662	0.000145248	8.377e-05	0.000163951	0.000114412	0.000140903	8.77246e-05	0.000109247	0.000152707	9.43813e-05
722.26	3826	0.000170641	0.000120067	8.44224e-05	0.000232591	0.000150337	0.000140426	8.70203e-05	0.000108526	0.000153101	9.39998e-05
146.72	571	0.000170468	0.000127988	8.40623e-05	0.00013264	9.31755e-05	0.000141611	9.231e-05	0.000109229	0.00021186	9.39112e-05
597.12	3686	0.000170399	0.000228655	0.000126103	0.000127713	0.000434531	0.000141034	8.77e-05	0.000204173	0.000206959	0.0001578
176.27	1542	0.00017032	0.00016147	8.40052e-05	0.000190462	9.30369e-05	0.000140999	8.76315e-05	0.000109294	0.000221483	0.000119041
227.3	2204	0.000170296	0.000213742	8.4237e-05	0.000127766	0.000113622	0.000255625	8.72567e-05	0.000108562	0.000152925	9.43286e-05
188.47	1792	0.000170266	0.000120071	8.40638e-05	0.000183635	0.000106609	0.000141177	8.75914e-05	0.000109253	0.000153833	9.43395e-05
202.2	1956	0.000170253	0.000119703	9.44177e-05	0.000127	0.000103315	0.00018135	8.7617e-05	0.000108799	0.000153474	0.000118553
175.19	1507	0.000170228	0.000151746	0.000121103	0.000128011	9.25061e-05	0.000140742	8.78584e-05	0.000108717	0.000152987	9.39281e-05
222.75	2160	0.000170189	0.000120279	8.43722e-05	0.000127813	9.2775e-05	0.000141118	0.000111276	0.000108735	0.000181633	0.000108096
207.06	2011	0.000170184	0.000169626	8.42574e-05	0.000161857	9.31674e-05	0.000141047	8.78408e-05	0.000220702	0.000152947	9.41038e-05
156.62	945	0.00017017	0.000120366	0.000116725	0.000127899	9.26273e-05	0.000171145	8.73868e-05	0.000109108	0.000161625	0.000141694
467.33	3474	0.000170154	0.000166277	0.00024684	0.00012743	9.30744e-05	0.000194726	8.717e-05	0.00010917	0.000153575	9.42286e-05
529.06	3591	0.000170125	0.000238907	8.38902e-05	0.000202666	9.32445e-05	0.00014104	8.78049e-05	0.000108805	0.0001539	9.36045e-05
136.37	112	0.000170088	0.000201954	9.4486e-05	0.000127854	9.29532e-05	0.000141555	8.74405e-05	0.000108413	0.000153232	9.44147e-05
144.74	486	0.000170024	0.000120249	9.07753e-05	0.000184602	9.25647e-05	0.000140609	8.74598e-05	0.000108395	0.000152741	9.41049e-05
152.5	798	0.000169897	0.00011951	0.000113028	0.000127527	9.38315e-05	0.000140948	8.75336e-05	0.000108594	0.000153556	9.40923e-05
153.2	825	0.000169713	0.000119622	8.43083e-05	0.000127926	0.000107065	0.000140328	8.70339e-05	0.000109091	0.000211418	0.000140423
356.85	3040	0.000169694	0.000120395	0.000128914	0.000207743	9.32998e-05	0.000140679	0.000140021	0.000139665	0.000153428	9.37799e-05
137.74	171	0.00016938	0.000126935	8.37363e-05	0.000134376	9.30309e-05	0.000198967	9.39798e-05	0.000108587	0.000153737	9.39743e-05
191.56	1839	0.000169271	0.000174869	8.42619e-05	0.000166454	9.24779e-05	0.000140454	8.77524e-05	0.00010891	0.000154023	9.39255e-05
393.64	3227	0.000169081	0.000120471	0.000133228	0.000161099	9.31887e-05	0.000140699	8.75899e-05	0.000109282	0.00015367	9.41458e-05
315.06	2815	0.000169034	0.000119691	0.000102139	0.000127284	0.000667886	0.00020036	0.000213616	0.000192849	0.00018526	0.00013395
141.68	345	0.000169033	0.000119698	8.39955e-05	0.000127441	0.000106344	0.000156474	8.74909e-05	0.000121578	0.0001613	9.75908e-05
170.24	1363	0.000168993	0.000134092	8.415e-05	0.000126919	0.000130015	0.000141235	9.57675e-05	0.000158524	0.000152937	0.000109225
373.31	3131	0.000168925	0.000200751	0.00016213	0.000127505	0.000222574	0.000141397	0.00032314	0.000108736	0.000153364	0.000360528
299.33	2707	0.000168867	0.000119635	0.000163509	0.000126916	0.000116733	0.00014146	0.00012863	0.000109058	0.000152757	9.39431e-05
337.74	2934	0.000168814	0.000119566	0.000121777	0.000127835	0.000113144	0.00014042	8.76876e-05	0.000109258	0.000153718	9.36849e-05
720.5	3823	0.000168792	0.000206374	0.000186621	0.000127836	0.000263395	0.000140395	8.72688e-05	0.000108996	0.000153264	9.43053e-05
131.95	12	0.000168773	0.000126765	8.64378e-05	0.000140697	9.33378e-05	0.00014034	8.75121e-05	0.000108247	0.00020497	9.43557e-05
182.69	1684	0.000168765	0.000120315	0.000115721	0.000165538	0.000118224	0.000204068	8.78539e-05	0.000109164	0.000153251	0.000110437
161.01	1086	0.000168712	0.000120457	9.4536e-05	0.000146358	9.28947e-05	0.000141136	8.71812e-05	0.000108672	0.000152808	9.9377e-05
147.56	601	0.000168693	0.000120488	0.000104171	0.00012696	0.00010329	0.00015146	0.000105104	0.00012085	0.000223592	0.000120932
189.49	1804	0.000168655	0.000159663	8.38645e-05	0.000128085	0.000119578	0.000141446	0.000116404	0.000109077	0.0001644	9.42019e-05
167.7	1296	0.000168643	0.000119611	0.000102224	0.000127328	0.000106854	0.000140643	8.72648e-05	0.000151189	0.000177671	9.3608e-05
206.25	2000	0.000168599	0.000119982	0.000123702	0.00012688	0.000104925	0.000141263	8.73752e-05	0.000108993	0.000152931	9.3609e-05
402.69	3266	0.000168586	0.00017786	8.43606e-05	0.000126913	9.25043e-05	0.000141165	0.000117746	0.00018064	0.000153005	0.000136596
226.24	2193	0.000168449	0.000120355	0.000135058	0.000126889	9.25318e-05	0.000176496	8.74992e-05	0.00010838	0.000175507	0.00013914
453.34	3432	0.000168435	0.000299545	0.000307461	0.000251581	0.000125759	0.000141217	8.70365e-05	0.000108911	0.000153747	9.37514e-05
209.67	2036	0.000168427	0.000119968	0.00015716	0.000141491	9.2525e-05	0.000141012	8.76931e-05	0.000108748	0.000179258	9.43698e-05
144.1	447	0.000168159	0.00012782	9.07245e-05	0.000127806	9.28242e-05	0.000140914	8.77831e-05	0.000109315	0.000220564	9.36961e-05
161.52	1105	0.000168048	0.000140207	8.38658e-05	0.000127683	0.000131197	0.000141402	8.73705e-05	0.000108318	0.000153552	9.43391e-05
133.81	43	0.000168038	0.000145326	8.7398e-05	0.000127554	9.29848e-05	0.000140876	0.000100883	0.000108979	0.000153363	9.39077e-05
358.2	3048	0.000168037	0.00012065	0.000124686	0.000178633	9.32135e-05	0.000184798	8.71201e-05	0.000108628	0.000152939	9.41807e-05
133.64	39	0.000168008	0.000128855	8.40512e-05	0.00013796	9.33719e-05	0.000140526	8.71027e-05	0.000111116	0.000154299	9.42604e-05
154.88	876	0.000168008	0.00012043	9.26443e-05	0.000161802	0.000106727	0.000141502	8.72453e-05	0.000109005	0.000164198	9.43527e-05
654.47	3745	0.000167998	0.000119781	0.000130858	0.000193027	0.000149488	0.000141176	0.000165198	0.000109261	0.000152748	9.40997e-05
155.91	920	0.000167948	0.000120214	0.000111178	0.000127104	0.000121875	0.000141296	8.78151e-05	0.000109194	0.000152948	9.39381e-05
200.03	1929	0.000167939	0.000120464	8.39205e-05	0.000155999	0.000109508	0.000140358	8.71279e-05	0.000108354	0.000153159	9.44114e-05
144.6	479	0.000167893	0.000166283	9.24715e-05	0.000148821	9.25254e-05	0.000141297	8.73567e-05	0.000130638	0.000153867	9.4299e-05
344.19	2973	0.000167887	0.000120534	0.000123421	0.000127199	0.000174439	0.00014136	8.72489e-05	0.000108435	0.000153908	9.38038e-05
145.84	538	0.000167855	0.000154636	8.42518e-05	0.000148814	0.000110866	0.000167413	0.000109544	0.000116773	0.000213788	9.39013e-05
178.38	1592	0.000167815	0.000127924	8.40136e-05	0.000127863	0.00011587	0.000141263	8.72605e-05	0.000126773	0.000152726	9.39576e-05
136.93	132	0.000167782	0.000144402	8.39316e-05	0.000167779	9.28246e-05	0.000141286	8.78214e-05	0.000108242	0.000154138	9.45017e-05
145.35	509	0.000167773	0.000119821	9.39333e-05	0.0001276	0.000101271	0.000213351	8.70023e-05	0.000108318	0.000206751	9.41829e-05
201.62	1946	0.000167711	0.000184842	8.43136e-05	0.000154996	9.25164e-05	0.000140473	0.000142601	0.000120999	0.000152625	9.41341e-05
187.95	1783	0.000167706	0.000187487	8.42905e-05	0.00012776	9.3215e-05	0.000155243	0.00010409	0.00014527	0.000152651	9.41233e-05
136.8	127	0.000167651	0.000129644	8.42244e-05	0.000150548	9.27038e-05	0.000141517	8.78057e-05	0.000110035	0.000153973	0.000112521
371.05	3110	0.000167639	0.000166471	0.000288012	0.000181279	0.000155075	0.00022184	0.000226153	0.000108974	0.000153809	9.43644e-05
144.54	476	0.000167485	0.000120527	8.51661e-05	0.000135581	9.72601e-05	0.000187131	8.74156e-05	0.000108744	0.000153932	9.37396e-05
178.37	1591	0.000167468	0.000120182	8.44961e-05	0.000137021	0.000103035	0.000140514	8.72645e-05	0.000108482	0.000153943	9.36753e-05
482.22	3508	0.000167297	0.00011967	8.38733e-05	0.00016451	0.000126714	0.000141443	8.77501e-05	0.000109309	0.000153462	9.43765e-05
224.03	2176	0.000167253	0.000119955	0.00012428	0.000127667	0.000251616	0.000189014	0.000180054	0.000108256	0.000153914	9.3655e-05
355.83	3036	0.000167236	0.000120198	0.000110406	0.000127394	0.000139136	0.000141236	8.72324e-05	0.000108804	0.000152984	9.43549e-05
206.85	2008	0.000167205	0.000139433	8.39308e-05	0.000152412	9.28172e-05	0.000141279	8.71901e-05	0.000108802	0.000154143	9.40843e-05
280.63	2592	0.000166827	0.000162809	0.00012054	0.000127494	9.24916e-05	0.000141633	8.76736e-05	0.000108898	0.000153663	9.39821e-05
245.21	2339	0.000166785	0.000119616	8.39303e-05	0.000127293	9.33249e-05	0.000176069	0.000105859	0.000109166	0.000213792	0.000120676
233.4	2247	0.000166709	0.000120293	0.000124531	0.000155045	9.25241e-05	0.000140949	8.74058e-05	0.000108776	0.000153988	9.44042e-05
465.95	3470	0.000166526	0.000325761	0.000415455	0.000255972	9.247e-05	0.000140487	0.00022337	0.000109045	0.000153089	0.00019824
593.48	3681	0.000166467	0.000120348	8.41261e-05	0.00018833	0.000136208	0.000141446	8.74545e-05	0.00010827	0.000153791	9.36246e-05
177.25	1570	0.000166456	0.000120366	8.39025e-05	0.000146235	0.000101359	0.00016592	8.74653e-05	0.000108511	0.000153978	9.3815e-05
314.78	2814	0.000166438	0.000119847	0.000102963	0.000164573	9.27365e-05	0.000141242	8.70926e-05	0.000108595	0.000204023	9.37312e-05
187.67	1781	0.000166374	0.000183835	8.3768e-05	0.000160193	9.31742e-05	0.000140357	8.72989e-05	0.000108994	0.000154068	9.40096e-05
174.48	1487	0.00016636	0.000147925	8.43483e-05	0.000127385	9.60794e-05	0.000150529	9.73078e-05	0.000108814	0.000153048	9.4278e-05
136.86	130	0.000166317	0.000119845	9.38233e-05	0.000127663	9.32034e-05	0.000182027	9.68824e-05	0.000134918	0.000152805	0.000130356
155.98	921	0.00016626	0.000124565	0.000115193	0.000127742	9.26074e-05	0.000140928	0.000104393	0.000109231	0.000153786	9.39376e-05
140.91	303	0.00016619	0.000119504	0.000100452	0.000130328	9.31384e-05	0.000141489	8.74368e-05	0.000111519	0.000159428	9.39617e-05
263.08	2442	0.000166087	0.00012006	0.000223938	0.000246113	0.0001981	0.000141273	8.74191e-05	0.00022022	0.00015322	0.000109956
257.81	2415	0.000166085	0.000120346	0.000132737	0.000181049	9.31217e-05	0.000141316	8.72873e-05	0.000108427	0.000193521	9.40429e-05
160.09	1056	0.000166035	0.000119548	0.00010394	0.000127555	9.67895e-05	0.000140692	8.71774e-05	0.000108539	0.000153279	9.39012e-05
157.63	988	0.000166007	0.000149327	8.75373e-05	0.00012771	9.31267e-05	0.000206515	0.00010088	0.000117206	0.000154044	0.000106125
149.06	660	0.000165965	0.000136714	8.37243e-05	0.0001343	9.33044e-05	0.000168401	0.000133068	0.000109295	0.000154724	9.39409e-05
607.93	3705	0.000165877	0.000119952	0.000116029	0.000177926	9.33704e-05	0.000140926	8.70657e-05	0.00010886	0.000153365	9.38046e-05
205.13	1989	0.000165863	0.000158711	8.44915e-05	0.00017641	9.31915e-05	0.000140745	8.72123e-05	0.000108286	0.000153348	9.37457e-05
166.41	1259	0.000165795	0.000119909	8.97325e-05	0.000134529	9.24869e-05	0.000183553	0.000105731	0.000108532	0.000194576	0.000126182
138.94	224	0.000165739	0.000131647	8.42505e-05	0.000127054	9.40451e-05	0.000141108	8.75441e-05	0.000109275	0.000153773	0.000176401
276.06	2563	0.000165654	0.000163447	0.000156472	0.000127688	0.000174912	0.000141433	0.000176226	0.000109197	0.000153783	0.000182083
137.27	150	0.00016563	0.000119503	0.000100118	0.000138943	9.38491e-05	0.000141649	9.43905e-05	0.000108681	0.00015338	0.000106837
149.69	688	0.000165608	0.000147212	8.37135e-05	0.000154063	9.28558e-05	0.000141724	8.73681e-05	0.00010884	0.000153978	9.42216e-05
174.61	1492	0.00016556	0.000137697	8.38617e-05	0.00014442	9.30869e-05	0.000140401	0.000118302	0.000108338	0.00015276	9.40299e-05
420.01	3324	0.000165531	0.000181478	0.000128904	0.000127566	9.31383e-05	0.000140895	8.77772e-05	0.000109139	0.000153886	9.39781e-05
248.35	2351	0.000165521	0.000120147	0.00013431	0.000126996	0.000124028	0.000140821	8.75263e-05	0.000108788	0.00015408	9.3713e-05
210.64	2049	0.000165503	0.000120123	0.000120319	0.000172363	9.31832e-05	0.000140582	9.85502e-05	0.000109076	0.000153692	9.44385e-05
230.37	2227	0.000165477	0.000178567	8.43785e-05	0.000127971	0.000136966	0.000140759	0.000109944	0.000108599	0.000220067	9.39963e-05
152.33	784	0.000165472	0.000141993	9.03383e-05	0.0001536	9.33532e-05	0.000141065	9.35945e-05	0.000121751	0.000153783	9.97873e-05
179.67	1620	0.000165431	0.00012063	8.3716e-05	0.000149782	0.000108457	0.00014053	8.75975e-05	0.000109278	0.000154062	9.36775e-05
163.32	1172	0.000165415	0.000119864	8.41907e-05	0.0001594	9.28615e-05	0.000162601	8.71135e-05	0.000120464	0.000153102	9.89769e-05
137.32	154	0.000165412	0.00011995	8.82236e-05	0.000169046	0.000113054	0.000140892	8.74396e-05	0.000137052	0.000152683	0.000128829
300.21	2715	0.000165397	0.000161017	0.000295243	0.000126868	0.000185906	0.000173067	0.000262878	0.000216647	0.000154093	0.000267868
150.84	723	0.000165304	0.000143085	8.99449e-05	0.000127957	0.000118292	0.000140467	0.000107076	0.000115608	0.000153959	9.88678e-05
207.34	2015	0.000165295	0.00013564	9.27841e-05	0.000126962	0.000151291	0.00014093	8.72085e-05	0.000121465	0.000173876	9.38014e-05
270.4	2524	0.0001652	0.000120022	8.39788e-05	0.000127237	9.32163e-05	0.000229237	0.000126133	0.000138954	0.000154022	9.36092e-05
549.32	3623	0.000165174	0.000161591	0.000176443	0.000127166	9.31012e-05	0.000140658	8.70864e-05	0.000109286	0.000154045	9.41506e-05
173.75	1462	0.000165134	0.000120229	8.38369e-05	0.000143065	0.000127918	0.000141039	8.75227e-05	0.000108591	0.000153346	9.98757e-05
146.74	572	0.000164947	0.000139353	0.000103968	0.000205384	9.25353e-05	0.000231426	0.000134639	0.000109172	0.00015367	9.44612e-05
412.82	3300	0.000164889	0.000119541	0.000136387	0.000127903	0.000185827	0.000141425	0.000155207	0.000108994	0.000153232	9.44168e-05
156.85	949	0.00016482	0.000121434	8.37308e-05	0.000127856	0.000104786	0.0001407	9.54362e-05	0.000108301	0.000153763	9.40895e-05
133.2	28	0.000164805	0.000123844	8.39538e-05	0.000157853	9.27088e-05	0.000140549	8.77534e-05	0.00013311	0.000153179	9.4141e-05
267.73	2512	0.000164676	0.000120525	8.42892e-05	0.000148626	0.000110239	0.000140801	8.73529e-05	0.000109264	0.000153507	9.40306e-05
176.79	1557	0.000164672	0.00014668	8.4331e-05	0.000145445	9.30696e-05	0.000140878	8.73807e-05	0.000118024	0.00018698	9.42136e-05
200.01	1928	0.000164666	0.000120158	0.000117759	0.000139336	9.3085e-05	0.000141157	8.72441e-05	0.000108783	0.000178782	9.41556e-05
172.72	1432	0.000164557	0.000143307	0.000156039	0.000127514	9.30033e-05	0.0001415	8.71358e-05	0.000108856	0.000193079	0.000113091
172.34	1422	0.000164536	0.000120512	8.40688e-05	0.000165026	0.000109127	0.00014106	8.70173e-05	0.000109099	0.00015399	0.000124825
158.09	997	0.000164532	0.000120292	9.30939e-05	0.000127657	9.45233e-05	0.000140805	8.78002e-05	0.000108731	0.000153048	9.38783e-05
216.71	2112	0.00016446	0.000119816	8.43639e-05	0.000149671	0.000107552	0.000140762	8.78218e-05	0.000109302	0.000153907	0.000112764
173.89	1467	0.000164442	0.000131162	0.000109607	0.000128044	0.000110847	0.000140951	9.41907e-05	0.000141885	0.000153943	9.39556e-05
181.06	1649	0.000164352	0.000135952	8.38299e-05	0.000126857	0.000100181	0.00014089	8.76633e-05	0.000108413	0.00018714	9.42387e-05
201.71	1948	0.000164306	0.000120186	8.38914e-05	0.00019876	0.000122264	0.000141437	8.76061e-05	0.000108968	0.000153902	9.43579e-05
171.95	1411	0.000164212	0.000120402	8.44468e-05	0.000127867	9.28372e-05	0.000154399	8.77265e-05	0.000151439	0.000153199	0.000138462
267.12	2508	0.000164138	0.000197071	0.000115902	0.000127114	9.32598e-05	0.00014141	8.70127e-05	0.000108945	0.000152878	9.42648e-05
165.98	1242	0.000164114	0.00011973	0.000107998	0.000134357	0.000112012	0.000161785	0.000115836	0.000108314	0.000161533	0.000115192
255.94	2401	0.000164085	0.000120219	8.37014e-05	0.000128078	9.30239e-05	0.00014089	0.00010725	0.000128142	0.000192691	9.40815e-05
137.34	156	0.000163951	0.000137921	0.000118042	0.00012722	9.28462e-05	0.000140764	8.7527e-05	0.000108739	0.000153269	9.38237e-05
142.27	372	0.000163939	0.000119947	0.000121172	0.000197797	9.31979e-05	0.000143451	0.000151436	0.000108475	0.000212635	9.4055e-05
144.73	485	0.000163911	0.000120402	0.000100594	0.000164192	9.31318e-05	0.000141247	9.06759e-05	0.000108483	0.000154099	9.42946e-05
163.41	1176	0.000163894	0.000138395	0.00010289	0.00012691	9.28732e-05	0.000141543	0.000114227	0.000142555	0.000234653	9.35917e-05
198.56	1914	0.000163848	0.000119974	9.41995e-05	0.000128031	0.000110024	0.000141172	9.71171e-05	0.000148737	0.000153144	9.40977e-05
177.19	1568	0.000163839	0.000184788	8.39719e-05	0.000127762	9.32353e-05	0.000165395	0.000105215	0.000108569	0.000153256	0.000147
168.98	1334	0.000163753	0.000119619	0.000125932	0.000127158	9.30931e-05	0.000176335	9.20269e-05	0.000132267	0.000168327	9.39058e-05
161.83	1112	0.000163739	0.000120006	8.72719e-05	0.000126875	0.000129402	0.000140638	0.000104084	0.000109203	0.000172457	9.3963e-05
256.34	2405	0.000163732	0.000139533	8.40208e-05	0.000127512	0.000107631	0.000140487	8.73866e-05	0.000108546	0.000153068	9.36368e-05
237.93	2274	0.000163703	0.000120631	8.44514e-05	0.000211976	0.000109153	0.000171858	8.77993e-05	0.000108787	0.00015279	9.3921e-05
148.33	620	0.000163681	0.000120383	8.43402e-05	0.000128062	9.31129e-05	0.00014863	8.71161e-05	0.000116543	0.000152732	0.000100597
200.33	1932	0.000163618	0.00011987	0.000101434	0.00012761	0.000110042	0.000140538	8.70521e-05	0.000108655	0.000154018	0.000114721
186.76	1759	0.000163609	0.000166032	8.44166e-05	0.000127499	0.000100404	0.000141477	8.77503e-05	0.000108747	0.000153957	9.44965e-05
858.96	3891	0.000163576	0.000258054	8.38703e-05	0.000127511	0.000153887	0.000141443	8.78328e-05	0.000109208	0.000153954	9.42959e-05
137.95	184	0.000163544	0.000119695	8.43141e-05	0.000195157	0.000140918	0.000141395	8.74292e-05	0.000108782	0.000153547	9.36654e-05
148.05	616	0.000163543	0.000120529	8.44079e-05	0.000152117	0.000108934	0.000140387	8.76764e-05	0.000109294	0.000153627	9.3952e-05
148.54	634	0.000163538	0.000191504	8.41161e-05	0.000130972	9.2646e-05	0.000140459	8.72255e-05	0.000111474	0.000153224	9.41032e-05
170.19	1357	0.000163489	0.000173354	0.000117569	0.000145654	9.31056e-05	0.000140845	8.74747e-05	0.000126718	0.000153306	9.36545e-05
233.5	2250	0.000163003	0.000164974	8.43583e-05	0.000211264	9.25403e-05	0.000140792	8.7795e-05	0.000108989	0.000153228	9.36261e-05
662.35	3762	0.000162983	0.000119924	8.39935e-05	0.000216343	0.000138052	0.000140886	8.77746e-05	0.000109263	0.000153854	9.37193e-05
465.3	3466	0.000162777	0.000166148	8.41063e-05	0.000127456	0.000148887	0.000140347	8.76382e-05	0.000162867	0.000153692	9.4445e-05
772.53	3863	0.000162755	0.000273582	8.39186e-05	0.000127963	0.000557337	0.000140824	0.000232799	0.000285224	0.000153769	0.00034017
366.12	3086	0.000162679	0.000216315	8.3856e-05	0.000127553	0.000172274	0.000141266	0.000136237	0.000162068	0.000233862	0.000165788
308.79	2766	0.000162538	0.00027777	0.000298527	0.000413318	0.000173243	0.000140409	0.000233406	0.000200023	0.000153282	0.000200779
285.16	2618	0.000162358	0.000189995	0.000253191	0.000242763	0.000229196	0.000140686	0.000280679	0.000126916	0.000227865	0.000192061
427.3	3359	0.000162075	0.000183937	8.41437e-05	0.000280756	9.28018e-05	0.000140982	8.76886e-05	0.000108357	0.000153886	0.000124943
157.12	961	0.000161937	0.000120081	0.000108779	0.000127545	9.30957e-05	0.000140734	0.000110908	0.00013157	0.000152889	0.000184136
177.76	1577	0.000161725	0.000120348	0.000166058	0.000127749	0.000126895	0.000140681	8.78106e-05	0.000108991	0.000165157	9.36021e-05
262.65	2438	0.000161451	0.000119902	8.42495e-05	0.00022254	0.000114751	0.000174162	8.71702e-05	0.000108786	0.00015323	9.39606e-05
224.04	2177	0.000161429	0.000120567	0.000101355	0.000127172	9.28965e-05	0.000170464	0.000111687	0.000156312	0.000152624	0.000148917
537.37	3606	0.000161316	0.000119836	8.41465e-05	0.000127183	0.000201582	0.000215579	8.78261e-05	0.000203212	0.000201669	9.36092e-05
155.59	901	0.000161222	0.000120605	9.96099e-05	0.000146452	0.000160367	0.000186494	0.000246779	0.000187408	0.000153867	0.000114314
294.94	2678	0.000161165	0.000120657	0.000109512	0.000237684	9.29485e-05	0.000140778	8.75486e-05	0.000109007	0.000153517	9.39355e-05
327.29	2885	0.000160936	0.000232974	0.000180247	0.000211968	0.000128167	0.000280746	0.000175733	0.000108536	0.000153242	0.000155051
197.62	1906	0.000160662	0.000119872	8.38881e-05	0.000209275	0.000130748	0.000140914	8.75405e-05	0.00021901	0.000153938	9.37812e-05
411.1	3289	0.000160658	0.000203687	0.000144824	0.000244242	0.000234919	0.000191969	8.72945e-05	0.000197042	0.00015304	0.000213448
142.2	369	0.000160462	0.000122664	0.000120487	0.000179455	9.28011e-05	0.000141402	8.84117e-05	0.000108395	0.000173274	0.000209899
291.36	2652	0.000160318	0.000119919	8.42186e-05	0.000127418	9.31293e-05	0.00014105	0.00010727	0.000141212	0.00025088	9.39013e-05
189.45	1802	0.000160293	0.000119573	8.41374e-05	0.000127732	0.000108446	0.00014098	0.000168347	0.000149095	0.000217404	0.000105448
153.98	851	0.000160209	0.000120627	8.68369e-05	0.000127509	9.31979e-05	0.000232234	8.77365e-05	0.000121606	0.000152952	0.000103284
437.16	3392	0.000160126	0.00012062	8.43209e-05	0.000173336	0.000128532	0.000140526	8.70543e-05	0.000109082	0.000152953	0.000165788
396.39	3238	0.000160093	0.000167503	0.000171953	0.000126984	9.27791e-05	0.00014047	0.000209286	0.000193853	0.000292586	0.000179193
298.73	2698	0.000159979	0.000141344	8.37868e-05	0.000157432	9.26355e-05	0.000141433	8.76614e-05	0.000170433	0.000279604	9.35729e-05
421.85	3332	0.000159973	0.000224451	0.000275438	0.00012805	0.000157026	0.000140753	0.000344684	0.000238931	0.000153038	0.000165731
439.26	3397	0.000159855	0.000197084	8.42182e-05	0.000239267	9.31918e-05	0.000140548	8.75805e-05	0.00010838	0.000153736	9.36896e-05
365.27	3083	0.000159561	0.000217813	0.000244384	0.000127393	9.27668e-05	0.000141631	0.000189129	0.000108422	0.000272296	0.000140945
761.92	3857	0.000159446	0.000119768	0.000135781	0.000243518	9.2824e-05	0.000140498	8.7142e-05	0.000109139	0.000153397	9.38837e-05
420.26	3327	0.000159416	0.000120022	0.000260772	0.000127598	9.28106e-05	0.000140915	0.000188616	0.000109012	0.000198303	0.000232894
575.05	3668	0.000159354	0.000203087	0.000138888	0.000227986	0.000131116	0.000141279	0.000156586	0.000222784	0.000153375	9.40433e-05
464.7	3464	0.000159279	0.000268565	0.000208395	0.000178535	0.000137009	0.000141408	8.72163e-05	0.000108542	0.00015282	9.44651e-05
299.03	2699	0.000159231	0.000272579	0.00034591	0.000148688	0.000890194	0.000756467	0.000467129	0.000454211	0.000323724	0.000376159
378.75	3153	0.000159195	0.000120537	0.000235837	0.000127522	9.28561e-05	0.000140408	0.000271969	0.000275767	0.00015405	0.00022433
148.33	619	0.000159134	0.000145184	8.39201e-05	0.000207322	9.70602e-05	0.000141275	8.70543e-05	0.000109005	0.000174561	9.37581e-05
386.08	3191	0.000159112	0.000119951	0.00010408	0.000236493	9.26988e-05	0.000140936	8.75125e-05	0.000108545	0.000153092	0.000120087
540.63	3610	0.000159099	0.000401504	0.000325583	0.000192798	0.000162405	0.000140654	0.000216673	0.000108334	0.000152913	0.000164802
491.88	3529	0.000159064	0.000200575	0.000145771	0.000127534	9.2671e-05	0.000140434	8.73503e-05	0.00010886	0.00015297	9.37633e-05
681.53	3785	0.000158935	0.000188992	8.38676e-05	0.000126933	0.000140034	0.000140901	0.000170284	0.000108739	0.000229384	9.38744e-05
328.24	2889	0.000158842	0.000183349	0.000262229	0.000244984	0.000156866	0.000274784	0.000203945	0.000190303	0.000153323	0.000157173
168.1	1309	0.00015875	0.000120349	8.44441e-05	0.000196513	0.000186805	0.000140832	8.70704e-05	0.000108448	0.000153587	9.35835e-05
216.36	2109	0.000158516	0.000192433	0.000114957	0.000156823	0.00012048	0.000141377	8.77266e-05	0.000109211	0.000153023	9.37715e-05
142.71	388	0.00015848	0.000119758	8.39306e-05	0.000233282	0.000146266	0.000141655	8.75603e-05	0.000108918	0.000192717	0.000112992
425.26	3348	0.000158353	0.000203438	0.000175479	0.000162238	0.0001837	0.00014165	0.000158218	0.000252646	0.000153822	0.000217266
219.33	2136	0.000158281	0.00019704	0.00011132	0.000127151	0.000108888	0.000164319	0.000116099	0.000108587	0.000154076	9.36961e-05
670.44	3776	0.000158169	0.000120325	0.000124333	0.000126997	0.000176933	0.000141129	8.7617e-05	0.000108367	0.000153896	9.42479e-05
175.27	1509	0.000158154	0.000119661	0.000117537	0.00021425	9.33506e-05	0.000141275	8.76163e-05	0.000109039	0.000153194	9.39342e-05
341.79	2957	0.000158138	0.000189065	8.41717e-05	0.000127034	0.000172835	0.000197375	8.77631e-05	0.000108816	0.000152942	9.42905e-05
399.34	3252	0.000157722	0.000119808	0.00013101	0.0001999	0.000150352	0.000141638	0.000137013	0.000108661	0.000153902	0.000138695
265.37	2499	0.000157332	0.000120654	8.44682e-05	0.000202083	0.000123961	0.000140723	8.72843e-05	0.000130595	0.000153056	9.44801e-05
169.62	1342	0.000157278	0.000196943	8.43629e-05	0.000127979	0.000106522	0.000141485	8.75728e-05	0.000118926	0.000223285	9.37461e-05
589.15	3678	0.000157068	0.000120269	8.41418e-05	0.000195947	0.000160275	0.000140834	8.78164e-05	0.000108808	0.000153666	9.3887e-05
357.23	3044	0.000157043	0.000150456	0.000135777	0.000126885	9.31801e-05	0.000140634	8.71301e-05	0.00010873	0.000152784	9.40676e-05
299.19	2703	0.000157	0.000119592	8.40334e-05	0.000236377	0.000126631	0.0001417	0.000138002	0.000108636	0.000153966	9.44105e-05
163.33	1173	0.000156971	0.000119585	8.36926e-05	0.000127731	9.25636e-05	0.000141016	8.77534e-05	0.000177381	0.000161681	0.000100684
164.56	1204	0.000156862	0.000119585	0.000131377	0.000128065	0.000113868	0.000141696	8.73767e-05	0.000108967	0.000286103	9.36315e-05
136.43	114	0.0001568	0.000119575	9.22022e-05	0.000127141	9.32967e-05	0.000225384	8.73674e-05	0.000115899	0.000178609	9.37249e-05
160.58	1068	0.000156718	0.000138125	0.000137336	0.000126894	9.25762e-05	0.000140743	9.48606e-05	0.000108915	0.000152875	9.85538e-05
140.86	300	0.000156717	0.000119979	8.36896e-05	0.000148553	0.000106893	0.000141513	8.70952e-05	0.000182064	0.000153803	9.36218e-05
164.36	1201	0.000156677	0.000129541	8.40749e-05	0.000172605	9.29534e-05	0.00014132	8.70156e-05	0.000182982	0.000152692	9.43646e-05
151.27	737	0.000156578	0.000120176	0.000177717	0.000128006	9.84475e-05	0.000174894	0.000111907	0.000109146	0.00015315	9.44547e-05
699.85	3806	0.000156558	0.000276489	8.41996e-05	0.000127847	0.000182679	0.000140809	8.78187e-05	0.000109302	0.000153929	9.41012e-05
206.33	2003	0.000156506	0.000120227	8.42759e-05	0.000151112	0.000115613	0.000213545	9.95249e-05	0.000181973	0.000152963	9.35839e-05
155.4	893	0.000156435	0.000176787	0.000109705	0.000134904	9.29268e-05	0.00014065	0.000140911	0.000109193	0.000154034	9.3989e-05
515.08	3570	0.000156365	0.000334754	0.000224211	0.000127806	9.25421e-05	0.000141165	0.000247671	0.000229535	0.000152985	9.3731e-05
174.38	1485	0.000156245	0.000119738	0.00013868	0.000128102	0.000110049	0.000141523	8.75071e-05	0.000109064	0.000153964	9.91699e-05
166.04	1245	0.000156236	0.000123833	8.43353e-05	0.00021012	9.25766e-05	0.000167379	8.72702e-05	0.000108395	0.000153201	0.000150499
302.08	2722	0.000156124	0.000119847	0.000101387	0.000127663	0.000274956	0.000140963	8.70838e-05	0.000211955	0.000196737	0.000193542
186.48	1754	0.000156018	0.000188095	8.43343e-05	0.000165754	9.25516e-05	0.000249247	8.74021e-05	0.000120186	0.000153259	9.38921e-05
409.04	3280	0.000155875	0.00023156	8.38261e-05	0.000182364	9.29138e-05	0.000140791	8.78536e-05	0.00016044	0.000153611	9.402e-05
155.78	916	0.000155826	0.000119586	8.428e-05	0.000127171	9.33607e-05	0.000229007	8.70932e-05	0.00013724	0.00019292	0.000112216
228.59	2211	0.000155538	0.000120334	0.000137301	0.000128066	0.000147056	0.000141121	8.7216e-05	0.000109162	0.0001529	9.35839e-05
165.34	1222	0.000155353	0.000120031	0.000101654	0.000136537	9.29931e-05	0.000237443	8.73869e-05	0.00010844	0.000153388	9.39816e-05
313.17	2801	0.000155305	0.000120081	0.000318925	0.000233769	9.33506e-05	0.000140761	0.000263225	0.000289796	0.000153363	0.000184868
330.75	2901	0.000155244	0.000280515	0.000249525	0.000127471	0.000123984	0.000141168	0.000267765	0.000235432	0.000152898	0.000189769
337.27	2928	0.000155206	0.000226582	8.3825e-05	0.000260001	0.000271421	0.000438357	0.000218544	0.000276858	0.000367883	0.000287494
152.38	786	0.000155158	0.000144055	9.23596e-05	0.000127837	9.27888e-05	0.000185708	9.21628e-05	0.00012027	0.000164296	0.000156611
565.05	3644	0.000154948	0.000120259	0.00015778	0.000205797	9.27811e-05	0.000141574	8.71838e-05	0.000108581	0.000153515	9.4445e-05
275.95	2562	0.000154878	0.000212714	8.44036e-05	0.000185592	9.29274e-05	0.000140847	8.70262e-05	0.000108959	0.000153364	9.42346e-05
135.12	75	0.000154693	0.000168259	8.42978e-05	0.000134893	9.97508e-05	0.000217977	0.000140396	0.000141442	0.000155176	9.42743e-05
351.05	3009	0.000154601	0.000169436	0.000368707	0.000260577	0.000436173	0.000527654	0.00037548	0.000368367	0.000328906	0.000214691
144.26	456	0.000154579	0.000120648	8.43255e-05	0.000217513	0.000118861	0.000156109	8.74857e-05	0.000108689	0.00018697	9.39023e-05
137.78	174	0.000154513	0.000120311	0.000134416	0.000128071	0.000110664	0.000142604	8.77581e-05	0.000108384	0.00015345	9.37123e-05
388.09	3202	0.000154489	0.000119944	0.00010986	0.000127969	0.000150665	0.000141031	8.75976e-05	0.000108531	0.000190162	9.4326e-05
586.69	3674	0.000154438	0.000216031	0.00012753	0.000127782	9.26853e-05	0.000141315	8.74175e-05	0.000109201	0.000153852	9.39264e-05
160.94	1082	0.000154423	0.000120098	8.42971e-05	0.000127115	9.28464e-05	0.000140659	9.67888e-05	0.000114486	0.000153361	0.000175068
154.69	869	0.000154266	0.000205173	0.000100107	0.000127382	9.30366e-05	0.00014056	8.76902e-05	0.000108297	0.000166885	9.3577e-05
391.7	3216	0.000153889	0.000155465	8.36735e-05	0.000157348	0.000151509	0.000141197	8.70785e-05	0.000108872	0.000153306	9.40993e-05
212.84	2071	0.000153788	0.00025345	0.000239951	0.000242978	0.000179522	0.000230003	0.000241144	0.000243505	0.00015357	0.000160471
372.14	3120	0.000153612	0.000176026	8.44139e-05	0.000266429	9.29938e-05	0.000141231	8.7537e-05	0.000160445	0.000195285	9.37262e-05
155.55	899	0.000153436	0.000120596	0.000167377	0.000127237	9.28284e-05	0.000140921	0.000128667	0.000119502	0.00020988	9.98948e-05
171.9	1410	0.000153194	0.000175739	0.000116987	0.00012767	9.29718e-05	0.000243677	8.75548e-05	0.000122202	0.000153144	0.000121618
469	3479	0.000153095	0.00011967	0.000136573	0.00012803	0.000142555	0.000140916	8.70103e-05	0.000109162	0.000152789	9.42212e-05
154.78	872	0.00015309	0.000122722	0.000151221	0.000127987	9.26443e-05	0.000141024	8.76724e-05	0.000108946	0.000153391	9.42262e-05
170.37	1368	0.000152809	0.000120207	8.37863e-05	0.000127966	0.000133404	0.000140955	8.77432e-05	0.000148111	0.000204128	0.000161078
544.27	3615	0.000152695	0.000120346	0.000148108	0.000127735	0.000136479	0.000140754	0.000189059	0.000108353	0.000152842	0.00020205
367.86	3097	0.000152693	0.000119935	0.00013758	0.000219069	9.26027e-05	0.000140473	8.75353e-05	0.000109133	0.000152903	9.35885e-05
212.08	2065	0.000152666	0.000200484	8.44993e-05	0.000126934	0.000110848	0.0001702	8.77651e-05	0.000108946	0.000153113	9.42225e-05
239.08	2282	0.000152582	0.000188726	0.000273318	0.000416455	9.24881e-05	0.000250549	0.000232523	0.000160794	0.000153168	9.37488e-05
143.77	433	0.000152552	0.00011972	8.42495e-05	0.000127455	9.25568e-05	0.000140688	9.18767e-05	0.000169922	0.000152785	0.000160682
137.37	158	0.000152551	0.000142921	0.000148335	0.000127568	9.67987e-05	0.000170536	0.000108111	0.000108707	0.000152666	9.39483e-05
137.39	160	0.000152455	0.000120199	0.000121036	0.000153171	9.30287e-05	0.000141528	0.000141677	0.000132563	0.000159267	9.38878e-05
367.24	3095	0.000152396	0.000286217	0.000206367	0.000127739	0.000131303	0.000140495	0.000289797	0.000302607	0.000999634	0.00013193
145.47	511	0.000152379	0.000140398	8.37065e-05	0.000127857	9.62005e-05	0.000169438	8.77142e-05	0.00010854	0.000246637	9.36963e-05
168.23	1312	0.000152378	0.00020903	0.000105146	0.000127877	9.27001e-05	0.000141474	8.71493e-05	0.000108589	0.00017781	9.40319e-05
215.57	2102	0.000152182	0.000144902	8.41166e-05	0.000127927	9.33442e-05	0.00030155	8.78e-05	0.00016075	0.000153197	0.000146823
247.17	2346	0.000152126	0.000119539	0.000210558	0.000210391	0.000219795	0.000305154	0.000342866	0.000254336	0.000152978	0.000187373
617.43	3709	0.000151947	0.000260736	8.40538e-05	0.000126944	0.000151219	0.000140533	8.72888e-05	0.000109194	0.000153672	9.44264e-05
143.37	417	0.000151929	0.000119779	8.37417e-05	0.000135137	0.000113295	0.000239307	8.74785e-05	0.00017602	0.000153307	9.57025e-05
435.57	3387	0.000151555	0.000224868	8.42927e-05	0.000127214	0.000129915	0.000140911	8.76116e-05	0.000108955	0.000153114	9.44708e-05
242.18	2309	0.000151527	0.000120669	0.000305209	0.000127527	9.29532e-05	0.000382591	0.000135945	0.000137259	0.000153724	0.000124269
662.77	3763	0.000151506	0.000181042	8.44798e-05	0.000126956	0.00014687	0.00014075	8.73574e-05	0.000108263	0.000154094	9.40691e-05
368.75	3100	0.000151481	0.000225511	0.000109264	0.000198402	0.000151252	0.0002479	0.000213364	0.000166732	0.000153659	9.38361e-05
132.02	15	0.000151463	0.000123021	8.41428e-05	0.000207214	0.000134887	0.000232734	0.000106393	0.000118092	0.000153386	9.43834e-05
457.22	3442	0.000151189	0.000120626	8.42177e-05	0.000127183	9.29325e-05	0.000209467	8.71681e-05	0.000138455	0.00025029	9.43217e-05
188.34	1789	0.000151173	0.000153066	0.000113447	0.000127436	9.29811e-05	0.000140333	8.72408e-05	0.000108612	0.000153053	0.000157605
285.94	2623	0.000151136	0.000195015	0.000121268	0.000244719	0.000127474	0.000141598	8.73514e-05	0.000219127	0.000152663	9.42814e-05
544.62	3617	0.000151005	0.00047189	0.000275384	0.000345276	0.000234706	0.000140925	0.000253671	0.000232744	0.000153336	0.000162741
144.39	463	0.000150967	0.000119688	8.4248e-05	0.000127238	9.33424e-05	0.000152041	0.000105751	0.000180236	0.000224341	9.42548e-05
615.51	3707	0.000150539	0.000262868	8.38039e-05	0.000126956	0.000225706	0.000141216	8.73334e-05	0.000108302	0.000153673	9.41748e-05
389.92	3210	0.000150514	0.000120613	0.000251379	0.000126857	9.24812e-05	0.000141313	0.000179287	0.000160363	0.000153292	0.000139089
147.08	584	0.000150488	0.000197056	8.41855e-05	0.000127844	0.000139221	0.000140738	8.74885e-05	0.000144845	0.000153996	9.39134e-05
167.39	1287	0.000150432	0.000217249	8.89598e-05	0.000127692	9.25294e-05	0.000140928	8.72033e-05	0.000128097	0.000152743	0.000160765
261.86	2433	0.000150415	0.000247	0.000127394	0.000126868	9.32998e-05	0.000140978	8.75384e-05	0.000108401	0.000153292	0.000155712
150.45	707	0.000150342	0.000125273	0.000134097	0.000127818	9.25555e-05	0.000140892	8.71353e-05	0.00010925	0.000175658	9.41443e-05
261.67	2432	0.000150316	0.00012023	8.38544e-05	0.000127964	9.32062e-05	0.000141418	8.72527e-05	0.000209341	0.000185137	0.000119113
206.31	2001	0.00015031	0.000236537	9.38799e-05	0.000127829	9.32163e-05	0.000140654	8.75949e-05	0.000108354	0.00015321	9.3715e-05
224.03	2174	0.000150164	0.000120488	0.000282936	0.000188283	0.000760807	0.000325145	0.000259878	0.000258761	0.000308604	0.000321804
138.73	214	0.000150147	0.000119549	8.74083e-05	0.000201738	9.24969e-05	0.00014161	8.76241e-05	0.000108959	0.000153145	9.42271e-05
329.27	2896	0.00015014	0.000232262	0.000232284	0.000251778	9.26911e-05	0.00028448	0.000197266	0.000204445	0.000289749	0.000173376
179.66	1619	0.000149986	0.000119734	0.000106946	0.000219773	9.30397e-05	0.000219729	0.000106943	0.000108809	0.000153443	9.38252e-05
310.79	2778	0.000149877	0.000151298	0.000190875	0.000355206	9.25518e-05	0.000140419	0.000187671	0.000135905	0.00015387	9.4028e-05
210.15	2042	0.000149865	0.0002086	0.000150332	0.000128084	9.28499e-05	0.000140791	8.73614e-05	0.000108537	0.000153517	9.41008e-05
151.51	747	0.000149771	0.000132193	8.37231e-05	0.000127115	0.000106454	0.000141662	0.000144213	0.000108858	0.000152721	9.36123e-05
318.32	2828	0.000149723	0.000120133	0.000167222	0.000165322	9.27214e-05	0.000141031	8.7371e-05	0.000108672	0.00015367	9.36955e-05
149.63	684	0.000149581	0.000170835	0.000139131	0.000127245	9.31922e-05	0.000170322	8.81182e-05	0.000108833	0.000152708	0.000149463
357.8	3046	0.000149524	0.00011953	0.000205974	0.000127726	0.000115042	0.00014048	8.7732e-05	0.000108699	0.000153432	9.38909e-05
186.32	1748	0.000149304	0.000120562	0.000135422	0.000142249	9.3346e-05	0.000140413	8.76076e-05	0.000108393	0.000170915	9.40213e-05
277.05	2565	0.000149251	0.000152615	0.000218106	0.000308958	9.27556e-05	0.00014171	0.00010069	0.000108827	0.000153538	9.39023e-05
350.03	3001	0.000148897	0.000204773	0.000248468	0.000180708	0.000119042	0.000140671	0.000143351	0.000211548	0.00015276	9.44461e-05
422.71	3333	0.000148803	0.000249157	0.00027039	0.000224914	0.000194686	0.000140871	0.000380375	0.000212382	0.000153063	0.000221536
490.72	3525	0.00014872	0.000191982	8.43717e-05	0.000127519	0.00016524	0.000141668	8.7767e-05	0.000108284	0.000153235	9.39766e-05
194.09	1873	0.00014871	0.000119886	8.40078e-05	0.000127659	9.30672e-05	0.000140956	0.000148295	0.000141497	0.00015265	0.00010807
426.31	3353	0.000148287	0.000119633	0.000159308	0.000210367	9.28473e-05	0.000140329	8.7356e-05	0.000109165	0.000153244	9.37262e-05
242.81	2316	0.00014821	0.000150748	0.000102346	0.000127496	0.000161433	0.000141606	8.70664e-05	0.000109016	0.000152756	0.000114033
142.83	394	0.000148194	0.00015309	8.4255e-05	0.000127111	0.000117464	0.000158786	0.000138901	0.000173874	0.000216018	0.000113125
273.11	2542	0.000148182	0.000120463	8.43534e-05	0.000161414	0.000124401	0.000228548	8.72142e-05	0.000108999	0.000153259	9.39964e-05
286.13	2624	0.000148133	0.000119696	0.000130426	0.000127376	0.000115189	0.000224476	8.77453e-05	0.000108843	0.000153565	9.37024e-05
189.56	1805	0.000148115	0.000119636	0.000102421	0.000181597	0.000165612	0.000141601	9.51994e-05	0.000108333	0.000152738	0.000157895
198.41	1913	0.000148109	0.000119637	8.39057e-05	0.000127953	0.000161924	0.000177187	8.71227e-05	0.000141927	0.00015359	0.000103086
264.22	2489	0.000148098	0.000153836	0.000143162	0.000127085	9.31366e-05	0.000140443	8.73997e-05	0.000109014	0.000175566	9.38402e-05
243.94	2325	0.000148078	0.000119707	0.000118848	0.000221238	9.29611e-05	0.000141724	8.78075e-05	0.000109035	0.000153179	9.41722e-05
219.43	2137	0.000148066	0.000119579	0.000137869	0.000127501	0.000113699	0.000141367	8.75826e-05	0.000108571	0.000153622	0.000106074
568.44	3650	0.000148029	0.00012037	8.42481e-05	0.000238275	0.000158044	0.000141046	0.000146291	0.000179491	0.000152948	9.44658e-05
271.11	2529	0.000148028	0.000120573	0.000118259	0.000127074	9.33794e-05	0.000189136	8.7341e-05	0.000197178	0.000230836	0.000182933
148.91	650	0.000148021	0.000192371	8.42206e-05	0.000130695	9.27624e-05	0.000161572	9.55148e-05	0.000108374	0.000152854	0.000120763
249.19	2357	0.000147986	0.000160838	8.40943e-05	0.000163318	0.000149588	0.000141445	8.75962e-05	0.000153198	0.00015319	9.41952e-05
142.73	391	0.000147834	0.000190425	8.41779e-05	0.000134382	0.000133102	0.000157352	8.73251e-05	0.000148045	0.000172065	9.44692e-05
171.33	1392	0.000147759	0.000178569	9.34249e-05	0.000209538	9.33257e-05	0.000140518	8.7178e-05	0.000108387	0.000154118	0.000106835
271.11	2528	0.000147695	0.000175895	0.000146353	0.00012734	9.276e-05	0.000141433	8.70106e-05	0.000108421	0.000154048	9.44642e-05
266.13	2502	0.000147479	0.000119846	8.36839e-05	0.000154571	0.000149278	0.000140397	8.72873e-05	0.000108986	0.000153437	9.39357e-05
322.35	2854	0.000147248	0.000119652	0.000144697	0.000127657	9.28404e-05	0.000172337	8.77373e-05	0.000142273	0.000182694	9.39704e-05
180.56	1636	0.000147218	0.000211707	8.36791e-05	0.000127238	9.7759e-05	0.000141571	8.74315e-05	0.00010925	0.000153913	9.4138e-05
203.39	1966	0.000147147	0.000119831	0.000104945	0.00015127	9.32772e-05	0.000159175	0.000101765	0.000179978	0.000153377	9.37968e-05
167.21	1284	0.000146937	0.00011999	0.000104068	0.000203884	9.3358e-05	0.000141061	8.72303e-05	0.000108517	0.000153859	9.44779e-05
434.81	3385	0.000146858	0.000217744	0.00011048	0.000127432	9.29732e-05	0.000141509	8.76857e-05	0.000108393	0.000153725	9.41311e-05
239.61	2288	0.00014668	0.000181066	8.44337e-05	0.000127676	9.33512e-05	0.000245416	0.000112633	0.000128393	0.000153776	9.3888e-05
322.22	2853	0.000146595	0.000181713	0.000152941	0.000127857	0.000157166	0.000140478	0.000157301	0.000197589	0.000153738	9.42322e-05
186.9	1762	0.000146509	0.000135624	0.000120276	0.000127667	9.30072e-05	0.000141128	8.74515e-05	0.000181177	0.000153378	9.37778e-05
159.22	1035	0.000146486	0.000119735	9.51178e-05	0.000127953	9.26478e-05	0.000261343	0.000127388	0.000109264	0.000155843	9.38603e-05
140.63	292	0.000146447	0.000224844	0.000176518	0.000135629	9.24812e-05	0.000189969	0.000186834	0.000138764	0.000166944	9.40678e-05
305.94	2750	0.000146419	0.000154424	0.000110155	0.000127856	0.000214344	0.000140623	0.000263706	0.000144635	0.000153614	0.000121007
133.6	37	0.000146296	0.000127762	9.40751e-05	0.000212534	0.000108042	0.000140368	0.000107861	0.000108958	0.000153371	9.40535e-05
260.14	2426	0.000146243	0.000120094	9.8549e-05	0.000127578	0.000199712	0.000140829	8.76513e-05	0.000108364	0.000152792	9.41163e-05
372.01	3116	0.000145955	0.00021018	8.41392e-05	0.000127083	0.000137685	0.000141704	0.000181904	0.00010919	0.000154039	9.44134e-05
302.33	2726	0.000145919	0.000120309	8.4233e-05	0.000127176	9.30665e-05	0.000214991	0.00010747	0.000108431	0.000278568	9.39729e-05
147.07	583	0.000145892	0.00011982	8.40169e-05	0.000127259	9.26252e-05	0.000140955	0.000149932	0.000110161	0.000162949	0.000100198
182.18	1673	0.000145643	0.000205995	9.52289e-05	0.000127674	0.000116525	0.000140538	9.98228e-05	0.000109066	0.000154053	9.44151e-05
183.65	1700	0.000145636	0.000120613	8.41173e-05	0.000168321	9.33721e-05	0.000141211	0.000168426	0.000124898	0.000152778	0.000120919
355.18	3032	0.000145606	0.000119756	0.000128587	0.000267503	9.31351e-05	0.000141177	8.76512e-05	0.000108441	0.000201398	0.000177862
144.87	490	0.000145586	0.000119706	8.43616e-05	0.000226383	0.000130386	0.000141048	8.73562e-05	0.000108342	0.000153222	9.40888e-05
144.62	481	0.000145528	0.000119672	0.000143242	0.000126845	0.000101993	0.000196545	8.73652e-05	0.000108586	0.000160993	9.39625e-05
326.37	2875	0.000145526	0.000120323	0.000158152	0.000127031	0.000124331	0.000140582	0.000120177	0.000108563	0.000217893	9.40107e-05
267.61	2511	0.00014545	0.000119985	8.36951e-05	0.000127129	9.27244e-05	0.000234864	8.74999e-05	0.000126283	0.000153968	0.000135998
360.16	3057	0.00014532	0.000207224	8.43044e-05	0.000127306	0.000120436	0.000141401	8.73196e-05	0.000108494	0.000152767	9.36849e-05
600.11	3692	0.000145282	0.00012015	0.000122344	0.000179393	9.32221e-05	0.000141449	8.73633e-05	0.000218562	0.000152981	9.36316e-05
193.25	1862	0.000145131	0.000133776	8.37305e-05	0.000204063	9.25636e-05	0.0001541	8.74151e-05	0.000184142	0.000153633	9.35794e-05
195.6	1888	0.000145097	0.000164211	9.68187e-05	0.000173753	9.29193e-05	0.000140569	8.75453e-05	0.000172271	0.000235055	0.000116396
173.5	1457	0.000145092	0.000119807	0.000147896	0.000132462	9.26946e-05	0.000141495	8.7655e-05	0.000108245	0.000153537	9.36677e-05
146.47	560	0.000144965	0.000119803	9.15345e-05	0.000224219	9.28807e-05	0.000141692	8.73315e-05	0.000109027	0.000201944	0.000120228
322.89	2856	0.000144942	0.000120145	8.4422e-05	0.000228293	0.000109929	0.000141153	0.000136252	0.000142676	0.000154003	9.42167e-05
482.28	3509	0.000144889	0.000119839	8.40281e-05	0.000199152	0.00017452	0.000140854	8.77613e-05	0.000108513	0.000153043	9.42946e-05
210.27	2045	0.000144881	0.000138714	8.41882e-05	0.000160263	9.27589e-05	0.000140652	0.000156413	0.000108672	0.000153772	9.40724e-05
564.64	3643	0.000144867	0.000119642	0.000119595	0.00020174	9.317e-05	0.000141672	8.74431e-05	0.000108378	0.000152767	9.42392e-05
140.92	304	0.00014455	0.000120662	0.000134929	0.000131722	9.30665e-05	0.000140809	8.7689e-05	0.00014249	0.00015275	9.41714e-05
191.23	1835	0.00014451	0.000150668	8.37856e-05	0.00020531	9.2914e-05	0.000154746	8.72966e-05	0.00015051	0.000168405	9.43367e-05
532.3	3598	0.000144419	0.000206963	0.000185363	0.00024831	9.28161e-05	0.00014103	0.000142676	0.000163979	0.000154047	9.38181e-05
161.15	1094	0.000144408	0.000199645	8.38281e-05	0.000131438	9.26972e-05	0.000140499	8.99971e-05	0.000118983	0.000153445	9.43874e-05
138.31	199	0.000144392	0.000120164	9.5091e-05	0.000227496	9.32429e-05	0.000140914	8.77645e-05	0.000108858	0.000152977	9.41649e-05
255.98	2402	0.000144305	0.000120633	8.36932e-05	0.000126849	9.30955e-05	0.000174177	0.000151244	0.000109221	0.000183249	9.37628e-05
142.24	371	0.000144138	0.000120269	0.000134215	0.00012694	0.000116978	0.00014114	8.74933e-05	0.000109158	0.000152664	9.3632e-05
183.64	1699	0.000144007	0.000120639	9.72397e-05	0.00015703	9.25149e-05	0.000141406	8.71426e-05	0.000108692	0.000243859	9.36901e-05
180.69	1638	0.00014394	0.000129756	0.000152824	0.000127412	9.27899e-05	0.000140958	8.70241e-05	0.000108683	0.000153603	9.41341e-05
165.45	1230	0.000143887	0.000119786	0.000102269	0.000152366	9.29925e-05	0.000224524	8.72894e-05	0.000108408	0.000152777	0.000102032
239.62	2289	0.000143869	0.000190532	9.57884e-05	0.00012727	9.32141e-05	0.000168131	8.77411e-05	0.000109138	0.000248472	9.36749e-05
429.29	3367	0.000143516	0.000120337	0.000143717	0.000127659	9.27278e-05	0.000216608	0.000111899	0.00010892	0.000153352	0.000202769
433.27	3380	0.000143364	0.000119757	8.37067e-05	0.000183142	9.27646e-05	0.000217309	8.77617e-05	0.000108282	0.000231044	0.000162768
152.55	801	0.000143331	0.000120538	0.000107952	0.000171289	9.30105e-05	0.000187997	8.73514e-05	0.000134668	0.000153446	0.000155675
176.26	1541	0.000143308	0.00014814	0.000152379	0.000127712	9.28321e-05	0.000140935	0.000128639	0.000144478	0.000153052	9.44099e-05
166.37	1256	0.000143305	0.000120181	8.38744e-05	0.000151641	0.000150462	0.000141478	8.7805e-05	0.000109016	0.000153352	9.37843e-05
253.64	2387	0.000143295	0.000119618	8.40904e-05	0.000153723	0.000159952	0.000141102	8.70602e-05	0.000108302	0.000152689	9.40085e-05
147.34	591	0.000143284	0.000120464	8.43574e-05	0.000216053	9.49744e-05	0.000141623	8.77016e-05	0.000109258	0.000153423	9.36168e-05
425.13	3347	0.000143259	0.000242486	0.000133179	0.000127049	9.27181e-05	0.000141367	8.78441e-05	0.0001092	0.000153732	0.000125036
174.1	1475	0.000143252	0.000154127	8.3956e-05	0.00012685	0.000162712	0.000141322	0.000100369	0.000109253	0.000153842	0.000137821
177.15	1565	0.000143251	0.00019977	9.75257e-05	0.000127815	9.2831e-05	0.000140801	8.70854e-05	0.000109098	0.000153084	9.377e-05
450.74	3425	0.000143125	0.000198832	8.4112e-05	0.000211049	9.31751e-05	0.000141337	0.000123759	0.000108742	0.000153439	9.35819e-05
395.28	3234	0.000142885	0.000119891	0.000142067	0.000127935	0.000215899	0.00014114	0.000133309	0.000108273	0.00015382	9.35861e-05
224.03	2175	0.000142678	0.000120313	0.000149379	0.000171805	9.2755e-05	0.000141483	8.76722e-05	0.000138617	0.000154084	0.000115351
537.67	3607	0.000142648	0.000169515	8.41005e-05	0.00022821	9.2519e-05	0.000140883	8.70945e-05	0.00010854	0.000153157	9.41653e-05
185.6	1739	0.000142587	0.000120087	8.41812e-05	0.000127411	9.2789e-05	0.000296662	9.53849e-05	0.00011948	0.00015359	9.41073e-05
136.5	119	0.00014248	0.000120302	0.000103851	0.0001412	9.2945e-05	0.000140565	8.7589e-05	0.000184692	0.000153225	9.41614e-05
489.31	3523	0.000142337	0.000119635	0.000126498	0.000210166	9.24617e-05	0.000141508	8.70222e-05	0.00010915	0.000252796	9.39682e-05
177.09	1563	0.00014232	0.000119809	0.000159868	0.000127703	0.000109	0.000140329	9.85385e-05	0.000108403	0.000152791	9.39038e-05
208.96	2030	0.000142286	0.000207289	8.37944e-05	0.000170868	0.000116657	0.000207382	8.76733e-05	0.000108443	0.000153577	9.43754e-05
158.07	996	0.00014226	0.000120335	8.40437e-05	0.000127498	9.28426e-05	0.000145935	0.000145514	0.000108752	0.000190059	9.36357e-05
229.22	2217	0.00014215	0.000120289	0.000118375	0.000158225	9.26234e-05	0.000167348	0.000140889	0.000108273	0.000153305	0.000106861
194.32	1874	0.000142098	0.000221534	8.42525e-05	0.000127303	0.000109606	0.000141037	8.74633e-05	0.000109278	0.000183372	9.37383e-05
173.84	1466	0.000142035	0.000127818	0.000144638	0.00013286	0.000108919	0.000148153	8.75058e-05	0.000109067	0.000153186	9.37529e-05
137.03	140	0.000142017	0.000131942	0.000110743	0.000128998	0.000114659	0.000253037	8.77992e-05	0.000129718	0.000153077	9.39103e-05
145.57	523	0.000142012	0.000189763	0.00010862	0.000127426	9.33383e-05	0.000140624	8.70073e-05	0.000108469	0.000152931	9.7755e-05
136.35	111	0.000141789	0.000120524	8.37344e-05	0.000204635	0.000112502	0.000140616	8.76398e-05	0.000108382	0.000269798	9.39216e-05
149.7	689	0.000141433	0.00016934	8.4142e-05	0.000224735	9.24753e-05	0.000141564	9.02379e-05	0.000109063	0.000190918	9.37899e-05
156.07	923	0.000141325	0.000167613	8.42174e-05	0.000127098	9.31711e-05	0.000179956	0.000139587	0.000108755	0.000165613	9.42258e-05
147.52	599	0.000141295	0.000156986	0.000152532	0.000200597	9.29376e-05	0.000150074	8.75051e-05	0.000109007	0.000153584	0.000135029
180.93	1645	0.000141183	0.000150092	8.40145e-05	0.000191891	9.30676e-05	0.000161749	0.00015438	0.000135026	0.000241477	9.40964e-05
218.27	2127	0.000141173	0.000145731	8.39005e-05	0.000202938	9.27936e-05	0.000140914	8.76291e-05	0.000123329	0.0001533	9.35832e-05
203.67	1973	0.000141154	0.000120675	8.38268e-05	0.00018185	0.000153678	0.00014093	8.75676e-05	0.000108836	0.000153876	0.000107652
263.45	2458	0.000141149	0.00043086	0.000169828	0.000234442	9.27345e-05	0.00040754	0.000350654	0.000219305	0.000152881	0.000301106
146.9	576	0.000141093	0.000212562	0.000101659	0.000127656	0.000181724	0.000141362	8.75339e-05	0.000108395	0.000154104	9.41918e-05
158.4	1005	0.000141063	0.000130398	8.43548e-05	0.00012748	0.000102033	0.000141254	0.000112404	0.000185934	0.000152846	9.39665e-05
158.69	1017	0.000141008	0.000120111	8.37542e-05	0.000141405	0.000155786	0.000140534	0.000143076	0.000108372	0.000152981	9.52532e-05
184.21	1714	0.000141003	0.000202768	8.40266e-05	0.000127081	0.0001435	0.000141039	8.70787e-05	0.000108882	0.00015406	9.44396e-05
484.97	3514	0.000140875	0.000159915	8.37406e-05	0.000216166	9.25551e-05	0.000141326	8.70041e-05	0.000108965	0.000152902	9.369e-05
199.76	1926	0.000140784	0.000119851	0.000150949	0.000147825	9.27886e-05	0.000141654	8.7818e-05	0.00010825	0.000153982	9.43585e-05
157.09	959	0.000140757	0.000176888	8.42114e-05	0.000209439	0.000101962	0.000148312	8.73567e-05	0.000143191	0.000153879	9.44892e-05
144.37	462	0.000140756	0.000209253	9.92224e-05	0.000128018	9.31658e-05	0.000141282	8.70433e-05	0.000108819	0.000153536	9.43505e-05
147.02	581	0.000140716	0.000119943	8.42726e-05	0.000197213	9.62862e-05	0.000140421	0.000111742	0.000162972	0.000153191	0.000150769
229.16	2214	0.000140696	0.00017447	8.42893e-05	0.000127353	0.000165668	0.000140447	8.76918e-05	0.000109097	0.000199389	9.4078e-05
140.55	284	0.000140667	0.000140812	0.000143525	0.000157357	9.25706e-05	0.000213798	0.000154065	0.000108308	0.000152783	0.0001653
146.42	558	0.000140657	0.000231086	0.000101346	0.000149008	9.33657e-05	0.000141587	9.18e-05	0.000126643	0.000234671	9.38915e-05
502.18	3548	0.000140639	0.000119804	0.000143312	0.000228891	9.28668e-05	0.000141373	8.75114e-05	0.000108706	0.000153579	9.36734e-05
397.3	3242	0.00014058	0.000160254	0.000110673	0.000127347	9.31206e-05	0.000141601	0.00015586	0.000108768	0.000274209	9.4356e-05
176.05	1537	0.00014054	0.000120669	9.07447e-05	0.000177814	0.000120652	0.000140406	9.23423e-05	0.000151916	0.000239369	0.000149668
150.42	702	0.00014042	0.000133502	8.4346e-05	0.000201411	0.000161904	0.000140625	9.99845e-05	0.000115834	0.000152807	9.44342e-05
155.79	917	0.000140372	0.000120039	9.89907e-05	0.000126931	0.000120335	0.000140929	0.00012132	0.000109011	0.000152956	0.000151544
517.03	3575	0.000140303	0.000168039	0.000211114	0.000127285	9.29723e-05	0.000140461	8.76926e-05	0.000201547	0.000153103	9.42301e-05
153.87	846	0.000140291	0.000168284	8.39894e-05	0.000155345	0.000114848	0.000141533	0.000162131	0.000108613	0.000179812	9.38153e-05
179.18	1611	0.000140254	0.000119899	8.44077e-05	0.000226326	9.93024e-05	0.00014165	8.75232e-05	0.000109208	0.000165041	9.40386e-05
164.88	1207	0.00014021	0.00011973	0.000133351	0.000127042	0.000131692	0.00014161	0.000101381	0.00010828	0.00015377	9.44616e-05
336.06	2921	0.000140063	0.00014461	8.44772e-05	0.000127774	0.000182381	0.000141646	8.75408e-05	0.000108712	0.000152757	9.40559e-05
320.9	2841	0.000139868	0.000120656	8.41482e-05	0.00020317	9.3215e-05	0.000171159	0.000111441	0.000108973	0.000245502	0.000111674
212.34	2066	0.000139813	0.000167257	0.000136755	0.000127791	9.33088e-05	0.000140918	8.77389e-05	0.000149774	0.000152643	9.42008e-05
166.84	1278	0.000139625	0.000119742	8.39791e-05	0.000127103	0.000103091	0.000141349	0.000123266	0.000109259	0.000159866	0.000148877
346.79	2982	0.000139568	0.000119942	8.37148e-05	0.000205029	0.000150324	0.000140704	0.000130654	0.000108525	0.00015402	9.42726e-05
181.02	1648	0.000139535	0.000119764	0.000141644	0.000127837	0.000105747	0.0001694	8.71272e-05	0.000109062	0.000152808	9.39168e-05
267.07	2507	0.000139497	0.000213705	8.43536e-05	0.000192246	0.000150585	0.000141581	8.7665e-05	0.000173336	0.000153162	9.42801e-05
169.84	1349	0.000139414	0.000120058	8.42385e-05	0.000127452	9.31045e-05	0.000190663	8.77928e-05	0.000175743	0.000200283	9.39127e-05
295.2	2681	0.000139399	0.000120596	8.42533e-05	0.000127418	9.28576e-05	0.000140441	8.73068e-05	0.000184593	0.000190438	0.000128965
432.91	3377	0.000139397	0.000120346	0.000156845	0.000180937	9.28892e-05	0.00014168	8.75235e-05	0.000109253	0.000153648	9.37617e-05
178.76	1601	0.000139321	0.000120245	9.5854e-05	0.000127854	0.000108114	0.000140987	0.000157029	0.000108575	0.000153718	0.000102807
152.47	795	0.000139265	0.000140759	8.37607e-05	0.000131651	0.000179451	0.000141708	8.77494e-05	0.000108338	0.000153278	9.36998e-05
246.93	2342	0.000139126	0.0001205	0.000101511	0.000127859	0.000167788	0.000140335	8.7714e-05	0.000109016	0.000153074	9.37669e-05
175.91	1531	0.000139122	0.000191461	8.41789e-05	0.000159317	0.000101956	0.000140825	8.78221e-05	0.000109163	0.000153091	9.40977e-05
137.9	182	0.00013912	0.000119842	0.000137208	0.000175985	9.27291e-05	0.000140428	8.7755e-05	0.000108712	0.000153143	0.000135253
159.58	1045	0.000139116	0.000119505	8.41178e-05	0.000127403	9.29676e-05	0.000175564	0.00017067	0.000108687	0.000153568	0.000105857
150.6	714	0.000139103	0.000119831	8.42601e-05	0.000127373	9.30446e-05	0.00022996	0.000110235	0.000109033	0.000152691	9.6221e-05
386.54	3193	0.000139084	0.000120523	8.42237e-05	0.000159675	0.000159659	0.000141461	8.76612e-05	0.000108312	0.000153371	9.43276e-05
165.41	1227	0.000138915	0.000205493	0.000120902	0.000127344	9.26506e-05	0.00014158	8.7122e-05	0.000109305	0.000153561	9.3846e-05
196.16	1896	0.000138868	0.000119869	8.43692e-05	0.000126954	9.29215e-05	0.000140965	0.000140643	0.000170845	0.000165823	9.44829e-05
230.84	2232	0.00013885	0.000138035	0.000138495	0.000128014	9.25206e-05	0.000141602	0.000112028	0.000108998	0.000152818	9.402e-05
152.41	789	0.000138846	0.0001202	0.000117326	0.000127147	9.27469e-05	0.000141372	9.85953e-05	0.000148004	0.000153488	0.000156381
264.06	2485	0.000138834	0.000120416	0.000121502	0.000127506	0.000177111	0.000141158	0.000137098	0.000108902	0.000152799	0.000224105
135.09	73	0.000138757	0.000120634	0.000110984	0.000127411	9.79005e-05	0.000140639	0.000147506	0.000169629	0.000152743	9.44055e-05
227.79	2205	0.000138757	0.000119505	8.42868e-05	0.000128087	9.25351e-05	0.000141579	0.000150774	0.00010841	0.000250768	0.000115459
148.58	636	0.000138751	0.000177566	0.000182105	0.000199437	0.000202784	0.000337224	0.000266561	0.000195696	0.000153733	0.000273986
152.49	796	0.000138678	0.000189734	8.39786e-05	0.000154333	9.32319e-05	0.000141362	8.78021e-05	0.000131419	0.000153214	0.000115138
226.97	2201	0.000138631	0.000265612	8.44813e-05	0.000155083	0.000120255	0.000141132	0.000112536	0.000108682	0.000153561	9.44512e-05
156.62	944	0.000138596	0.000120462	9.9548e-05	0.000184867	0.000110668	0.000234734	8.74584e-05	0.000108326	0.000153963	9.38529e-05
141.81	350	0.000138585	0.000119717	8.40404e-05	0.000127752	9.28791e-05	0.000157586	8.74035e-05	0.000146428	0.000286833	9.44036e-05
334.08	2912	0.000138517	0.000158695	8.42172e-05	0.00015585	9.29419e-05	0.000234415	8.78512e-05	0.000108505	0.000153576	9.36697e-05
434.2	3383	0.000138397	0.000202327	0.000112745	0.000127131	9.27534e-05	0.000141098	8.73096e-05	0.000108518	0.000153096	9.4086e-05
359.57	3054	0.000138224	0.0002035	8.43466e-05	0.000128075	0.000137569	0.000212113	8.73527e-05	0.000109088	0.000152963	9.45e-05
220.18	2141	0.000138215	0.000170825	0.000127968	0.000158609	9.29815e-05	0.000141426	0.000263787	0.000128302	0.000153154	0.000139072
139.96	263	0.000138198	0.000130571	0.00010756	0.000127169	0.000154462	0.000141035	8.766e-05	0.000138779	0.000189217	9.40351e-05
333.03	2907	0.000138011	0.00022862	0.000111531	0.00012768	0.000210165	0.000141544	8.76206e-05	0.000143261	0.000153607	0.000124778
447.82	3419	0.000137967	0.00012012	0.000168893	0.000182222	9.27154e-05	0.000140811	8.77284e-05	0.000108611	0.000211252	9.44144e-05
445.29	3414	0.00013789	0.000120175	0.000158283	0.000175366	9.271e-05	0.000140648	8.73659e-05	0.000108518	0.000153817	0.000121658
173.14	1446	0.000137872	0.000120456	8.90397e-05	0.000206194	9.29143e-05	0.000140858	8.74676e-05	0.00010869	0.000154067	9.39511e-05
223.59	2171	0.000137854	0.000228728	8.40689e-05	0.000127117	9.27611e-05	0.000168767	0.000110698	0.000108627	0.000198969	0.000120524
160.07	1055	0.000137826	0.000152453	0.000141241	0.000127279	9.26141e-05	0.000140713	8.72899e-05	0.000109035	0.000152793	9.41057e-05
369.13	3103	0.000137778	0.00011989	0.00019183	0.000174932	0.00012967	0.000174545	0.000167463	0.000109276	0.000152685	9.38439e-05
160.26	1062	0.000137756	0.000146248	8.38494e-05	0.000128759	9.27482e-05	0.000141374	0.000144547	0.000108767	0.000153909	9.40667e-05
149.95	695	0.000137715	0.000120105	8.43617e-05	0.000132579	0.000161884	0.000140826	8.7085e-05	0.000108842	0.000165107	0.000119202
299.44	2708	0.000137713	0.000120605	8.42797e-05	0.000126845	9.32155e-05	0.000237676	0.000126811	0.00013697	0.000153788	9.41527e-05
151.48	746	0.000137699	0.000120575	0.000102782	0.000155268	9.29868e-05	0.000141341	0.000140562	0.000142656	0.000161247	9.37466e-05
147.44	597	0.000137687	0.000120529	0.000109128	0.000127369	0.000118161	0.000159414	8.70338e-05	0.00012077	0.000155045	0.000168199
165.44	1228	0.000137673	0.000120053	0.000133897	0.000134116	9.33141e-05	0.000141723	9.20568e-05	0.000129999	0.000153009	9.40172e-05
135.27	81	0.000137633	0.000119529	8.4379e-05	0.000127885	9.26563e-05	0.000232237	8.7857e-05	0.000118535	0.000173783	9.41439e-05
461.33	3453	0.000137563	0.000119576	0.000115909	0.000127047	0.000122644	0.000141448	8.73182e-05	0.000180909	0.000153384	9.41876e-05
155.12	882	0.000137464	0.000213379	9.77576e-05	0.000162546	9.25404e-05	0.000156408	8.73344e-05	0.000108629	0.000153192	9.37914e-05
142.51	381	0.000137441	0.000119827	8.43046e-05	0.000165087	9.2537e-05	0.000234076	8.70818e-05	0.000120602	0.000154047	0.000112073
159.49	1042	0.000137387	0.000139261	0.000136101	0.000127442	0.00010895	0.000141247	9.59512e-05	0.000120979	0.000153624	9.43999e-05
183.81	1704	0.000137369	0.00011981	0.000127248	0.00012788	9.29797e-05	0.000141669	0.000158045	0.000108558	0.000172963	0.000143866
397.74	3244	0.000137322	0.000191987	8.40145e-05	0.000160893	9.26911e-05	0.000140953	8.72824e-05	0.000108325	0.000153271	9.36656e-05
377.53	3151	0.000137243	0.000119637	8.44332e-05	0.000242523	0.000178551	0.000140422	8.75772e-05	0.000108456	0.000153363	0.000125415
160.02	1054	0.000137164	0.000120359	9.39693e-05	0.000127099	0.000147323	0.000141295	8.71685e-05	0.000108281	0.000154122	9.42427e-05
183.5	1696	0.000137126	0.000120682	0.000139674	0.000155869	9.26744e-05	0.00014065	8.72374e-05	0.000108763	0.000153841	9.44777e-05
459.33	3447	0.000137097	0.000119641	8.37001e-05	0.000175735	0.000176332	0.00014109	0.000166069	0.000108836	0.000153741	0.000147108
134.79	63	0.000136953	0.000199616	8.40027e-05	0.000130804	9.2594e-05	0.000140651	8.728e-05	0.000108992	0.000153402	0.000106992
161.97	1117	0.000136912	0.000124477	8.44934e-05	0.000127559	0.000107557	0.000140652	0.000123451	0.000110905	0.000259924	9.38428e-05
265.05	2494	0.000136902	0.00019069	8.41932e-05	0.000178366	0.000146519	0.000140792	8.704e-05	0.000108389	0.000152849	0.000165775
248.87	2354	0.000136879	0.000207188	8.44195e-05	0.000178886	9.29731e-05	0.000141051	8.7061e-05	0.000108779	0.000153575	9.41436e-05
137.88	181	0.000136841	0.000120606	8.36848e-05	0.00012758	9.29327e-05	0.000140675	0.000101763	0.000126663	0.00024462	9.85066e-05
255.11	2395	0.000136766	0.000120439	8.41779e-05	0.000262755	0.000123211	0.000141079	8.78475e-05	0.000108344	0.000153921	9.38948e-05
401.89	3264	0.000136736	0.000120678	8.36723e-05	0.000127595	9.30188e-05	0.000241321	0.000120717	0.000108968	0.000153801	0.000116771
195.63	1889	0.000136632	0.000120483	0.000107356	0.000126909	0.000176093	0.000176425	8.72498e-05	0.000108527	0.000152916	9.38215e-05
143.12	407	0.000136566	0.000120548	8.43064e-05	0.000140783	0.000118454	0.000142995	9.06327e-05	0.000196275	0.000223309	9.79677e-05
370.75	3109	0.000136551	0.000154104	0.000220997	0.000127925	9.24799e-05	0.000141578	8.77919e-05	0.0001488	0.000153487	9.4375e-05
169.6	1341	0.000136541	0.000196614	0.000123817	0.000173458	9.28873e-05	0.000221862	0.000166914	0.000174311	0.000193195	0.000118477
167.59	1293	0.000136537	0.00021118	8.42905e-05	0.000127418	9.67097e-05	0.000215788	9.28213e-05	0.000108316	0.000153813	9.35809e-05
195.15	1884	0.000136505	0.000119509	8.38899e-05	0.000178611	0.000149712	0.000141551	8.7332e-05	0.000109277	0.000153187	9.41006e-05
141.72	347	0.000136485	0.000119725	0.000114942	0.000212906	9.31726e-05	0.000141108	8.72094e-05	0.00010925	0.00015284	9.43783e-05
421.11	3329	0.000136465	0.0002001	0.000268841	0.000218739	9.3317e-05	0.000140967	8.7464e-05	0.000156066	0.000153356	0.000162522
140.99	306	0.000136432	0.00011977	8.55971e-05	0.000134571	0.000116559	0.000141717	0.000142935	0.000108337	0.00015277	9.41265e-05
149.09	662	0.000136367	0.000120608	8.39118e-05	0.00012779	9.26396e-05	0.000144214	8.70932e-05	0.000108487	0.000222001	0.000155931
141.75	348	0.000136287	0.000145568	9.66911e-05	0.000127736	0.000152371	0.000279501	0.000104201	0.000109201	0.000153397	9.51262e-05
319.24	2834	0.00013628	0.000212725	8.39768e-05	0.000127943	0.000123089	0.000141067	8.74778e-05	0.000108327	0.000152822	9.3994e-05
301.26	2719	0.00013627	0.000120415	0.000124687	0.000211602	9.29435e-05	0.000140697	8.7011e-05	0.000108306	0.000153455	9.44393e-05
173.78	1463	0.000136163	0.000120464	0.000136861	0.000170184	9.30747e-05	0.000148079	8.76401e-05	0.000108943	0.000153353	9.41948e-05
258.27	2417	0.000136116	0.000120443	0.000123296	0.000127763	0.000154006	0.000140622	8.71002e-05	0.000109002	0.000153611	9.42507e-05
290.2	2645	0.000136106	0.000120159	0.000107869	0.000127235	0.000148848	0.000141	8.77417e-05	0.000109171	0.000152793	9.44233e-05
225.03	2183	0.000136102	0.000119547	0.00023537	0.00012804	0.000445329	0.000141346	0.000213561	0.000201411	0.000153968	0.000266407
223.82	2173	0.000136082	0.000200756	8.4385e-05	0.000126955	0.000107077	0.000141017	8.73837e-05	0.000108319	0.000152882	9.40713e-05
146.26	554	0.000136079	0.000119997	0.000134904	0.000134203	9.33192e-05	0.000141365	8.73909e-05	0.000108424	0.000153909	9.37091e-05
300.04	2713	0.000136071	0.000119618	8.42334e-05	0.000198559	0.000187017	0.000140814	8.73305e-05	0.000140639	0.000219559	9.43964e-05
176.66	1554	0.000136035	0.000200978	8.41111e-05	0.000158441	9.3338e-05	0.000141242	8.72666e-05	0.000109259	0.000177667	0.000101677
192.78	1855	0.000136017	0.000120447	9.15151e-05	0.000127284	9.26933e-05	0.000165892	0.000142203	0.000131372	0.000204856	9.42598e-05
305.29	2745	0.000135986	0.000206597	0.000148948	0.000170471	0.000115843	0.000209179	8.70569e-05	0.000108772	0.000153818	0.000141044
162.29	1130	0.000135943	0.000119893	8.38691e-05	0.00012756	9.30393e-05	0.000141536	0.000124831	0.00019319	0.000201495	0.000113395
151.44	742	0.000135782	0.00011977	0.000104458	0.000196721	9.32051e-05	0.000158659	8.99657e-05	0.000208154	0.000152857	9.4271e-05
412.91	3301	0.000135705	0.000187887	0.000110906	0.000127733	9.2704e-05	0.000140729	8.7689e-05	0.000108296	0.000253138	9.37921e-05
138.04	189	0.000135661	0.000205886	8.72166e-05	0.000153676	0.000113545	0.000141113	8.82769e-05	0.00010893	0.000152673	9.44558e-05
240.91	2297	0.000135644	0.000209423	9.86863e-05	0.000127178	0.000132164	0.000141398	8.71966e-05	0.000108442	0.000153589	9.39604e-05
299.74	2710	0.000135618	0.000120184	0.000113205	0.000163526	0.000159048	0.000141108	8.70842e-05	0.0001087	0.000153734	9.43848e-05
354.35	3026	0.000135596	0.000119867	8.44883e-05	0.000127406	9.329e-05	0.000188422	0.000112235	0.000108786	0.000217503	0.000173594
239.2	2284	0.000135551	0.000199499	8.42564e-05	0.000145414	9.25951e-05	0.000165957	0.000102852	0.000109135	0.000153794	9.42431e-05
154.19	858	0.000135503	0.000119794	8.38587e-05	0.000127474	9.2836e-05	0.000168617	8.75826e-05	0.00010856	0.000161364	0.000151868
144.97	495	0.000135484	0.000126359	0.000105376	0.000174233	0.000100518	0.000243338	9.67539e-05	0.000108445	0.000188112	9.37485e-05
492.29	3530	0.000135433	0.000195455	8.44227e-05	0.00017473	9.26155e-05	0.00014085	8.7265e-05	0.000108577	0.000153996	9.38373e-05
350.11	3004	0.000135425	0.000120667	8.44373e-05	0.000127099	9.32225e-05	0.000141662	0.000107403	0.000108623	0.000254696	0.000114913
145.6	527	0.000135275	0.000119982	8.43767e-05	0.00012696	0.000111361	0.000140834	8.77246e-05	0.00012714	0.000261398	0.000168128
179.16	1610	0.000135272	0.000120527	8.40734e-05	0.000127582	9.25166e-05	0.00022786	8.7309e-05	0.000120387	0.000153095	0.00015549
198.24	1912	0.000135247	0.000119721	0.000100441	0.000175125	9.28189e-05	0.000141318	8.7684e-05	0.000108982	0.000153789	0.000174076
180.96	1647	0.000135066	0.000138768	0.000138736	0.000127296	0.000130228	0.000140784	8.74424e-05	0.000108305	0.000153716	9.40239e-05
139.95	262	0.000135065	0.000189761	9.09103e-05	0.000127029	9.32548e-05	0.000140609	8.75812e-05	0.000108955	0.000152652	0.000122204
426.65	3355	0.000134978	0.000173322	8.36984e-05	0.000227959	9.33189e-05	0.000140658	0.000147166	0.000108368	0.000152893	9.39955e-05
502.69	3551	0.000134948	0.000238282	0.000154936	0.000228201	9.2903e-05	0.000140687	8.7246e-05	0.000108462	0.000154084	9.36781e-05
150.5	710	0.000134873	0.000162197	0.000102167	0.000127252	0.000150823	0.000152155	0.000110841	0.00011003	0.000153962	9.44064e-05
180.39	1631	0.000134759	0.000119871	0.000132891	0.000163626	9.3125e-05	0.000141367	8.72279e-05	0.00011512	0.000153406	9.40321e-05
320.57	2840	0.000134752	0.000120412	8.42428e-05	0.000152204	0.000146976	0.000140351	8.73774e-05	0.000109153	0.000153514	9.40999e-05
424.07	3340	0.000134709	0.000234822	0.00028732	0.000221188	0.000411264	0.000425642	0.000489466	0.000219337	0.000274159	0.000231542
175.35	1516	0.000134704	0.000213897	8.98544e-05	0.000127712	9.27741e-05	0.000140449	8.73165e-05	0.000108966	0.000153609	9.37806e-05
361.92	3066	0.00013467	0.000156379	0.00014261	0.000127848	0.000173143	0.000140674	8.71141e-05	0.000224942	0.000153896	0.000125923
155.63	906	0.000134556	0.00012057	8.4302e-05	0.000126945	9.24632e-05	0.000147471	8.73676e-05	0.000215415	0.000153059	0.000139882
196.34	1898	0.00013453	0.000119927	8.39266e-05	0.000143865	0.000175629	0.000140545	8.706e-05	0.000108383	0.000153382	9.3789e-05
375.16	3142	0.00013447	0.000119751	0.000266348	0.000163089	0.000237106	0.000292591	0.000283648	0.000306153	0.00015296	0.000228479
158.41	1006	0.000134457	0.00016151	8.42018e-05	0.000127295	9.2871e-05	0.000229365	8.76546e-05	0.000108849	0.000165634	9.62757e-05
210.79	2052	0.000134397	0.000120062	0.000120203	0.000127795	0.000106371	0.000141574	8.77372e-05	0.000188564	0.000152885	0.000131055
185.88	1743	0.000134264	0.000119612	9.68193e-05	0.00023001	0.000102674	0.000183046	0.000117719	0.000108861	0.000168394	9.44443e-05
243.13	2320	0.000134259	0.000275852	0.000153099	0.000243164	0.000172128	0.000244979	0.000187814	0.00030085	0.000189273	0.000197467
134.71	60	0.000134221	0.000120254	8.38964e-05	0.000201777	9.64916e-05	0.000140843	8.78265e-05	0.000108779	0.000153556	9.44439e-05
206.32	2002	0.000134208	0.000120207	0.000178952	0.000172733	9.25977e-05	0.000211607	8.70003e-05	0.000108797	0.000153487	0.000104069
277.79	2575	0.000134182	0.000207174	8.41786e-05	0.000127503	0.000123055	0.000141593	8.71275e-05	0.000108744	0.000152731	9.38328e-05
185.27	1730	0.000134095	0.000128188	8.39258e-05	0.000202545	0.000101785	0.000141432	8.71451e-05	0.000108312	0.000152661	0.00010913
145.49	512	0.000134083	0.000119821	0.000110237	0.000127617	0.00015865	0.000140687	9.37189e-05	0.000126511	0.000153174	9.42531e-05
153.43	832	0.000134033	0.000120304	0.000104103	0.000129091	9.29261e-05	0.000141491	0.000165708	0.000138469	0.000153596	9.36047e-05
380.73	3164	0.00013403	0.00012027	0.000118407	0.000126935	0.000132826	0.000215119	0.000146897	0.000108635	0.000153132	9.36186e-05
141.91	355	0.000133994	0.00011976	8.76841e-05	0.00012705	0.00016537	0.000196498	8.75508e-05	0.000137747	0.000153165	9.39403e-05
391.02	3212	0.00013388	0.00021138	0.000365063	0.000310989	0.000126762	0.000222128	0.000368248	0.000195015	0.000153698	0.000203625
155.79	918	0.000133839	0.000135478	8.38859e-05	0.000127485	9.52367e-05	0.000228373	8.72861e-05	0.000108895	0.000155203	9.4141e-05
301.79	2720	0.000133837	0.000120009	8.43132e-05	0.000167788	9.28396e-05	0.00023964	8.74113e-05	0.00010852	0.00020785	0.000118165
207.82	2018	0.000133815	0.000120589	0.00010117	0.000144784	9.33502e-05	0.000141242	0.000141585	0.000108743	0.000153043	9.3974e-05
415.8	3311	0.000133778	0.000120311	8.41938e-05	0.000223496	0.000135972	0.000141228	8.71586e-05	0.000109012	0.000153084	0.000182894
176.43	1548	0.000133763	0.000120031	8.37278e-05	0.000127046	9.31291e-05	0.000141165	0.000158203	0.000116253	0.000160327	0.000104927
158.6	1015	0.000133708	0.000161891	9.71861e-05	0.000188355	0.000128016	0.000223331	8.70826e-05	0.000108872	0.000153959	0.000119882
201.76	1949	0.000133686	0.000143612	8.40821e-05	0.000127388	0.000118604	0.000140496	9.72916e-05	0.000138062	0.000153159	0.000151225
290.85	2647	0.000133591	0.000198546	0.000113478	0.000127289	9.25878e-05	0.00014144	8.78282e-05	0.000109048	0.000153206	9.37503e-05
230.49	2229	0.000133567	0.00014894	8.43637e-05	0.000127734	0.000147283	0.000229498	8.7361e-05	0.000108891	0.000153238	0.000108978
425.05	3345	0.000133544	0.000194966	0.000125204	0.000195275	0.000163948	0.000325109	0.000196844	0.000180019	0.000215298	0.000172002
239.4	2286	0.000133527	0.000163286	8.41744e-05	0.000127823	0.000121701	0.000140586	0.000125557	0.000109244	0.000258788	9.42214e-05
399.77	3253	0.000133466	0.000178336	0.000202567	0.000182632	9.29696e-05	0.000140402	0.000194741	0.000203218	0.000200122	0.000204906
202.4	1958	0.000133457	0.000120183	8.44843e-05	0.000143054	0.000151597	0.000140882	8.76778e-05	0.000108689	0.00015286	9.39227e-05
172.98	1439	0.00013339	0.000178214	8.93083e-05	0.0001275	9.26513e-05	0.000141384	8.73273e-05	0.000173828	0.000153244	0.000104091
270.05	2522	0.00013332	0.000120127	0.000137518	0.000163711	9.3251e-05	0.000140399	8.76446e-05	0.000127719	0.000153658	0.000113249
254.64	2393	0.000133305	0.000119576	8.41349e-05	0.000178358	0.000136159	0.000179024	8.77306e-05	0.000108991	0.000183734	0.000149118
143.87	438	0.000133283	0.000190188	0.000105111	0.000134349	9.25973e-05	0.000140457	0.000121966	0.000158098	0.000153893	9.43196e-05
361.32	3064	0.000133235	0.000166576	0.000143163	0.000127466	9.2581e-05	0.000140804	8.70217e-05	0.000109161	0.00015379	9.35971e-05
478.39	3496	0.000133231	0.000119627	8.36908e-05	0.000128082	9.33622e-05	0.000140617	0.000121735	0.000108632	0.000211971	0.000176637
283.14	2607	0.000133213	0.000119669	0.000139646	0.000127642	9.26078e-05	0.000140995	0.000134855	0.000157543	0.000252673	0.000116334
231.41	2237	0.00013319	0.000119701	8.39126e-05	0.0002633	0.000104914	0.000141516	8.70336e-05	0.000109043	0.000152663	9.44075e-05
161.8	1111	0.000133171	0.000142745	0.000101208	0.000139794	9.30239e-05	0.000193531	0.00012057	0.000130766	0.000266663	9.36056e-05
217.03	2116	0.000133155	0.000119827	9.90128e-05	0.000176273	9.32133e-05	0.000141447	0.000209013	0.000109167	0.000153704	0.000155985
141.24	324	0.000133153	0.000131067	9.68394e-05	0.000127849	9.29442e-05	0.000157218	0.000144344	0.00010842	0.000161942	9.43423e-05
228.01	2208	0.00013314	0.000120272	0.000133008	0.000127176	0.000160729	0.000141496	8.75175e-05	0.00018801	0.000154001	9.44107e-05
140.62	289	0.000133023	0.000120296	8.41759e-05	0.000127807	9.2795e-05	0.000141381	0.000187464	0.000124427	0.000153972	0.000154277
426.37	3354	0.000133015	0.00012064	8.42254e-05	0.000127595	0.000246634	0.000208193	0.000237497	0.000330135	0.000152813	9.4234e-05
193.05	1859	0.000133009	0.000120412	0.000164023	0.000168874	9.29525e-05	0.000141699	8.71508e-05	0.000109083	0.000153136	9.41042e-05
148.43	627	0.000132999	0.0001197	8.43981e-05	0.000231505	9.26843e-05	0.000148173	9.17347e-05	0.000170742	0.000221164	9.69428e-05
156.26	928	0.000132952	0.000192203	8.3905e-05	0.000130966	9.35066e-05	0.00014967	8.76203e-05	0.000134173	0.000153151	9.37665e-05
200.72	1939	0.000132951	0.000120196	0.000102694	0.00012717	0.000148772	0.000169488	8.7814e-05	0.000108475	0.000153444	9.35911e-05
143.98	442	0.000132893	0.000154537	9.54812e-05	0.000127648	9.28976e-05	0.000141093	8.70003e-05	0.000108988	0.000153867	0.000177091
137.02	139	0.000132867	0.000129158	0.00010541	0.000126885	9.31309e-05	0.000141043	8.76899e-05	0.000123619	0.000153413	0.000167158
274.19	2550	0.000132641	0.000119938	8.42378e-05	0.000127128	9.24949e-05	0.000140899	0.00013117	0.000193888	0.000219891	9.3835e-05
413.22	3303	0.000132639	0.000237119	0.00023329	0.000243829	0.000143972	0.0003522	0.000313583	0.000221891	0.000152829	0.000238636
148.99	656	0.000132636	0.000205263	0.000114703	0.00012758	9.31772e-05	0.000141197	8.78522e-05	0.000122686	0.000152803	9.39452e-05
339.41	2942	0.000132591	0.000171453	8.39826e-05	0.000127629	0.000115815	0.000140502	0.000160734	0.000108331	0.000153207	9.38716e-05
158.11	999	0.000132543	0.000129906	0.000141322	0.000127797	9.26921e-05	0.000140967	8.71253e-05	0.000108528	0.000153825	9.39795e-05
135.35	83	0.000132488	0.000119539	8.40728e-05	0.00012771	9.29731e-05	0.000283369	0.000108119	0.000111173	0.000153135	9.3736e-05
284.32	2616	0.000132402	0.000120426	0.000103304	0.000127105	9.32287e-05	0.00014067	0.000110197	0.000108615	0.000182154	0.000160955
160.75	1076	0.000132374	0.00013371	9.19545e-05	0.000143972	0.000110181	0.000218085	8.72868e-05	0.000125596	0.000257765	0.000116104
146.14	548	0.000132359	0.000119881	8.37228e-05	0.000130865	9.30725e-05	0.000161738	0.000100726	0.000108937	0.000153616	0.000165679
171.69	1404	0.000132352	0.000134366	0.000116426	0.000128101	9.30212e-05	0.000140513	8.72033e-05	0.000109013	0.000153055	0.000158647
411.59	3296	0.000132348	0.000119831	8.44622e-05	0.00022102	0.000124512	0.000141099	8.77244e-05	0.000109205	0.000153322	9.43159e-05
174.48	1489	0.000132225	0.000138921	8.43712e-05	0.000127758	9.27499e-05	0.000161782	8.72477e-05	0.000108735	0.000302412	0.000131195
192.56	1851	0.00013222	0.000194326	8.43206e-05	0.00012779	0.00011638	0.000140847	0.000119528	0.000109308	0.000153323	9.39164e-05
382.14	3172	0.00013221	0.000287245	0.000170101	0.00017376	9.33056e-05	0.00014045	0.000193478	0.000265511	0.000153943	0.000129712
319.26	2835	0.000132199	0.00019003	0.00011767	0.00012792	9.28521e-05	0.000141043	0.000192713	0.000108759	0.000153235	0.00021551
248.29	2350	0.000132112	0.000120663	8.37575e-05	0.000127253	9.24665e-05	0.000292995	0.000108636	0.00014586	0.000152633	9.41549e-05
175.39	1518	0.000132058	0.000191838	8.42779e-05	0.000127779	0.000116274	0.000141534	8.7251e-05	0.000108708	0.000153022	9.43293e-05
171.96	1412	0.000132047	0.000147293	9.88992e-05	0.000218623	0.00010325	0.000140414	8.7318e-05	0.000108863	0.000152722	9.44432e-05
262.53	2437	0.000132035	0.000120612	9.83849e-05	0.000185696	0.000129644	0.000229785	8.75771e-05	0.000108403	0.000179846	9.36571e-05
161.15	1095	0.000131979	0.000125498	8.43877e-05	0.000128075	0.000148187	0.000141535	8.71163e-05	0.00010853	0.000193568	9.39138e-05
163.24	1170	0.000131872	0.000199819	0.000120119	0.000127286	9.28896e-05	0.000140595	8.73648e-05	0.000108922	0.000153415	9.38293e-05
297.64	2693	0.0001318	0.00012035	9.9066e-05	0.000147612	0.00014775	0.000141684	0.000123773	0.00010927	0.000153049	0.000156244
152.41	790	0.000131778	0.000120068	0.000105786	0.000209595	9.33541e-05	0.000141463	8.74738e-05	0.000108244	0.000176692	0.000108207
134.82	65	0.000131736	0.000120352	8.44234e-05	0.000127571	9.24757e-05	0.00014036	0.000104593	0.000172683	0.000172062	9.3741e-05
159.81	1050	0.000131707	0.000125749	8.37195e-05	0.000126885	9.29116e-05	0.000228081	0.000104006	0.000113935	0.000192337	9.36235e-05
183.48	1695	0.000131685	0.000127754	0.000104744	0.000127471	9.32029e-05	0.000141492	8.75092e-05	0.000108841	0.000153957	0.000151111
194.89	1882	0.000131667	0.000119849	0.000112479	0.000139337	9.30903e-05	0.000140343	0.00011388	0.000108929	0.000153975	0.000156619
162.63	1148	0.000131497	0.000134736	8.39291e-05	0.000127301	0.000141856	0.000140658	0.000109396	0.000172403	0.000153619	9.40332e-05
279.04	2580	0.000131459	0.000266229	0.00026223	0.000350064	0.000208263	0.000239062	0.000206237	0.000180957	0.000153885	9.37024e-05
397.97	3245	0.000131291	0.000120152	8.38107e-05	0.000186605	0.000160258	0.000140908	8.72242e-05	0.000109096	0.000153738	9.43046e-05
179.86	1625	0.00013127	0.000120031	0.000144227	0.000134584	0.000147193	0.000141253	0.00010761	0.000108344	0.000153904	9.41946e-05
162.62	1147	0.000131266	0.000120377	8.39113e-05	0.000126934	0.000107632	0.000176672	0.000117405	0.000178035	0.000154108	9.38328e-05
253.08	2383	0.00013115	0.00012029	0.000210581	0.000127309	0.000402524	0.000140506	0.00011202	0.000179239	0.000269757	0.000148549
161.97	1118	0.00013114	0.000120174	0.000132488	0.000128029	9.26553e-05	0.000223483	8.71322e-05	0.000127849	0.000152751	0.000103594
168.12	1310	0.000131123	0.000120028	8.41345e-05	0.000146104	0.000105467	0.000140329	0.000144746	0.000109096	0.000202458	9.36861e-05
193.49	1866	0.000130953	0.000119897	0.000136337	0.000127374	9.28752e-05	0.000141081	9.55708e-05	0.000129335	0.000241107	0.000100899
155.59	902	0.000130925	0.000119787	8.66453e-05	0.000156549	0.000113314	0.000162924	0.000144052	0.000197672	0.000154051	0.000124315
254.17	2389	0.000130898	0.000120288	8.376e-05	0.000226715	0.000118528	0.000140611	0.000102252	0.000108698	0.000153749	9.38243e-05
154.8	874	0.000130844	0.000133887	8.44584e-05	0.000127598	9.31221e-05	0.000207657	0.000149239	0.000108258	0.000171517	9.42998e-05
144.7	483	0.000130824	0.00011989	8.40093e-05	0.000127375	9.27691e-05	0.000141018	0.000101086	0.000120929	0.000153543	0.000164201
189.18	1799	0.000130735	0.000119518	0.000133259	0.000212203	9.3112e-05	0.000140623	8.78465e-05	0.000108439	0.00016843	9.39051e-05
268.66	2517	0.000130715	0.000120145	8.38911e-05	0.00012793	0.000175691	0.00019727	8.74759e-05	0.00018602	0.000152658	0.00013248
184.23	1716	0.000130682	0.000119572	0.000152205	0.00012787	0.000132083	0.000141666	8.7317e-05	0.000109113	0.00015365	9.36866e-05
183.34	1692	0.000130636	0.000120625	8.44466e-05	0.000135331	9.27431e-05	0.000225243	9.9589e-05	0.000109204	0.000184257	0.000121291
331.55	2903	0.000130597	0.000231158	0.000120871	0.000127571	9.33431e-05	0.000141285	8.74339e-05	0.000108265	0.0001527	9.4365e-05
259.24	2424	0.000130546	0.000197742	0.000189297	0.000177523	0.000107797	0.000141133	0.000143466	0.000125243	0.000186232	9.43271e-05
173.69	1461	0.000130543	0.00012015	8.37016e-05	0.000149024	9.25527e-05	0.000141563	8.74612e-05	0.000189345	0.000169408	0.000115003
191.56	1840	0.000130523	0.000205096	8.43121e-05	0.000153551	9.32893e-05	0.000165375	0.00010755	0.000140349	0.00015294	9.39197e-05
224.13	2179	0.000130418	0.000219762	8.4283e-05	0.000128028	0.000113965	0.000140467	8.77743e-05	0.000108306	0.000153523	9.44471e-05
208.65	2027	0.000130402	0.000135955	8.44338e-05	0.000127055	0.000158376	0.000141689	8.77898e-05	0.000133597	0.00015355	9.43529e-05
223.16	2165	0.000130387	0.000120597	8.36881e-05	0.000142688	0.000153104	0.000140518	8.76049e-05	0.000108885	0.000154024	9.41853e-05
163.35	1174	0.00013034	0.000120308	0.000139158	0.000161684	9.25142e-05	0.000141562	8.77106e-05	0.000109264	0.000152803	9.40535e-05
160.65	1071	0.000130302	0.0001668	0.000144764	0.000181892	9.28907e-05	0.000141058	0.000109649	0.000109152	0.000153724	9.44835e-05
165.88	1238	0.000130271	0.000190304	0.000118399	0.000127983	9.29041e-05	0.00014141	8.7383e-05	0.000108639	0.000171317	9.37916e-05
154.34	861	0.000130263	0.000148413	8.37731e-05	0.000127362	0.00015575	0.000157862	8.74505e-05	0.000108569	0.000153493	9.36242e-05
154.35	862	0.000130157	0.00012642	9.24832e-05	0.000143376	9.30399e-05	0.000140876	0.000145523	0.000142851	0.000176332	9.41324e-05
388.3	3203	0.000130149	0.000168664	8.43053e-05	0.000182812	9.25595e-05	0.000140825	0.000195239	0.000145413	0.000152833	0.000229829
289.08	2633	0.000130124	0.00019101	8.43534e-05	0.000127723	0.000179895	0.00014158	8.75526e-05	0.000108988	0.000153217	9.39182e-05
158.44	1007	0.000130121	0.000120403	9.44608e-05	0.000186428	9.29576e-05	0.000141216	8.70163e-05	0.000149635	0.000274847	9.38016e-05
217.44	2120	0.000130079	0.000194607	0.000124496	0.000127382	9.30004e-05	0.000140497	0.000108849	0.000108747	0.000152835	9.39283e-05
289.6	2641	0.000130055	0.000195778	8.4134e-05	0.00012784	0.000150074	0.000141667	8.77848e-05	0.000108853	0.000153578	0.000190978
178.68	1600	0.000130039	0.000120672	8.44049e-05	0.00012705	9.25817e-05	0.0001678	0.000110545	0.00010857	0.000152915	0.000175184
213.6	2078	0.000130013	0.000119768	0.000107228	0.000127859	0.000156865	0.00014092	0.00012362	0.000144079	0.000153029	0.000132635
186.86	1761	0.000130003	0.000206625	8.44332e-05	0.000127608	0.000108173	0.000140435	8.76918e-05	0.000108779	0.000153892	9.36803e-05
216.39	2110	0.000129991	0.000141016	0.000133002	0.000150847	0.000125903	0.000141388	8.73878e-05	0.000108294	0.000153773	9.38525e-05
145.84	541	0.00012998	0.000193604	9.82857e-05	0.000151502	0.000156949	0.000141215	8.74422e-05	0.000108488	0.00016189	9.36926e-05
135.04	72	0.000129977	0.000124801	8.38273e-05	0.000127337	0.000113118	0.000141151	8.73384e-05	0.000108785	0.000162665	0.000153877
244.31	2328	0.000129964	0.00012003	8.36909e-05	0.000128096	9.24678e-05	0.000252784	8.72203e-05	0.000150122	0.000179869	9.42773e-05
194.35	1877	0.00012978	0.000131163	8.40223e-05	0.000127335	0.000131307	0.000140449	8.74045e-05	0.000173141	0.000153147	9.36898e-05
138.73	216	0.00012973	0.000244669	8.41689e-05	0.000127396	0.000106839	0.000141159	8.72201e-05	0.000109027	0.000153203	0.000106134
244.83	2337	0.000129722	0.000140879	8.37811e-05	0.000218569	9.28242e-05	0.000140652	8.70025e-05	0.000108258	0.000153481	9.3976e-05
149.03	658	0.000129691	0.000202889	9.2867e-05	0.00012728	9.33622e-05	0.000148037	8.7824e-05	0.000108998	0.000168682	9.42006e-05
152.92	811	0.000129668	0.000119654	8.39987e-05	0.000190697	0.00014795	0.000141076	8.70129e-05	0.000108709	0.000152818	9.44872e-05
307.19	2757	0.000129599	0.000120594	8.37278e-05	0.000127128	0.000115661	0.000176478	0.000224867	0.000109247	0.000266938	0.000228543
141.32	329	0.000129598	0.000205919	8.42837e-05	0.000142773	9.31972e-05	0.000141076	8.74538e-05	0.000109146	0.000160715	9.44976e-05
204.68	1986	0.000129586	0.000167599	8.42657e-05	0.000128072	9.30079e-05	0.000155419	0.000105956	0.000108821	0.000244194	9.36963e-05
153.48	834	0.000129565	0.000121268	8.37529e-05	0.000127711	0.000128451	0.000149396	8.75325e-05	0.000108262	0.000153928	0.000174903
399.25	3251	0.000129554	0.000119849	0.000105182	0.000127441	0.000141674	0.000141576	0.000234051	0.000108331	0.000278516	0.000243727
138.04	190	0.000129524	0.000119807	8.37216e-05	0.000157622	0.000148833	0.00014171	8.7789e-05	0.000138829	0.000153614	9.43371e-05
148.52	632	0.000129488	0.000119502	8.37105e-05	0.000127829	0.000411354	0.000140998	0.000126317	0.00010929	0.000156794	0.000122388
234.48	2257	0.000129473	0.000181246	8.39588e-05	0.000200317	9.33611e-05	0.000140924	8.75394e-05	0.000211318	0.000153392	9.4174e-05
166.75	1275	0.00012942	0.000120132	9.25745e-05	0.000127118	0.000147412	0.000140713	8.76165e-05	0.000108432	0.000154025	9.40342e-05
312.29	2794	0.000129415	0.000150531	0.000152476	0.000128015	9.30243e-05	0.000141108	8.7135e-05	0.000108666	0.000198697	9.39463e-05
152.5	797	0.000129379	0.000155906	0.000119958	0.000128066	0.000144041	0.000140511	8.71987e-05	0.00010871	0.000244803	9.40713e-05
132.53	18	0.000129361	0.000197877	8.43144e-05	0.000127531	9.90737e-05	0.000141702	8.70296e-05	0.00010854	0.00015461	9.4388e-05
135.93	104	0.000129358	0.000134474	0.000151106	0.000127653	9.27458e-05	0.000141553	8.77871e-05	0.000108271	0.000153165	9.39478e-05
147.81	609	0.00012928	0.000164684	8.4246e-05	0.000130439	0.000149243	0.000265236	0.000109866	0.000143688	0.000214205	9.37524e-05
162.37	1137	0.000129232	0.000119845	0.000151253	0.000127812	9.52242e-05	0.000141462	0.000113912	0.00010855	0.000230635	9.37091e-05
157.24	965	0.00012922	0.000125843	8.38922e-05	0.000127464	0.000148958	0.000141681	8.77082e-05	0.000109065	0.000188836	9.3827e-05
272.23	2535	0.000129219	0.000201972	0.000227325	0.000219612	0.000206957	0.000140571	0.000116263	0.000162013	0.000153768	0.000216261
138.59	210	0.000129213	0.000191837	8.41324e-05	0.000127279	0.000139373	0.000141611	8.71234e-05	0.0001534	0.000153704	9.42528e-05
158.15	1001	0.000129204	0.000120193	8.42158e-05	0.000144705	0.000160142	0.000140546	0.000139231	0.000108745	0.000158127	9.41097e-05
162.91	1161	0.000129134	0.000120597	0.000134113	0.000126882	9.61443e-05	0.000141235	8.77779e-05	0.000108405	0.000201816	9.40559e-05
176.9	1560	0.000129064	0.000119831	8.41422e-05	0.000127844	9.33607e-05	0.000141693	0.000103447	0.000138412	0.000242679	0.000128256
265.61	2500	0.000129053	0.000120207	0.000146889	0.000156764	9.32765e-05	0.000141094	8.73709e-05	0.000108914	0.000153423	0.000122323
338.98	2938	0.000128983	0.000120631	8.36949e-05	0.000240078	0.000121613	0.000140794	8.749e-05	0.000108782	0.000153198	9.36727e-05
266.15	2504	0.000128915	0.000143217	8.37713e-05	0.000126889	9.29993e-05	0.000260385	0.000299207	0.000146092	0.000257446	0.000191899
373.25	3128	0.000128846	0.000173392	8.38083e-05	0.000126898	0.000183467	0.000141012	8.75608e-05	0.000108371	0.00015306	0.00013782
151.64	755	0.000128764	0.000136642	8.40365e-05	0.000133807	9.31739e-05	0.000232417	8.77695e-05	0.000109037	0.000257882	9.36032e-05
153.2	824	0.000128545	0.00011952	8.62849e-05	0.000139532	9.33682e-05	0.000141014	8.78498e-05	0.000178114	0.000153461	9.3721e-05
152.36	785	0.000128458	0.000150095	8.42621e-05	0.000128097	0.000113289	0.000140606	0.000118608	0.000108387	0.00026283	9.43952e-05
215.61	2103	0.000128452	0.000159909	0.000114986	0.000195358	0.000150648	0.000141291	0.000164236	0.000108279	0.000222513	9.37847e-05
161.51	1104	0.000128434	0.000120408	0.000215993	0.000127291	9.54863e-05	0.000141062	8.7576e-05	0.000151413	0.000153343	0.000150024
239.01	2280	0.000128431	0.000189986	8.40958e-05	0.000153923	9.32111e-05	0.000141019	8.73096e-05	0.000108395	0.000152912	9.37108e-05
207.15	2012	0.000128426	0.000213608	9.34466e-05	0.00012747	9.30213e-05	0.000141349	8.77529e-05	0.000108389	0.000154063	9.40988e-05
218.81	2131	0.000128329	0.000156577	8.40942e-05	0.000157621	9.26247e-05	0.000140534	0.000139816	0.000127817	0.000153604	9.43295e-05
170.9	1380	0.000128322	0.000120598	8.37218e-05	0.000127752	9.27603e-05	0.000141704	0.000141976	0.00010843	0.000183808	0.00011017
158.91	1026	0.000128238	0.00012084	0.000136361	0.000127026	9.24632e-05	0.000141496	9.4634e-05	0.000108611	0.000153916	9.41029e-05
362.96	3071	0.000128153	0.000220098	8.435e-05	0.000176814	9.31461e-05	0.000141142	8.76601e-05	0.000109044	0.000153319	9.39987e-05
227.87	2206	0.000128019	0.000120439	0.000105364	0.00017753	9.2929e-05	0.000158782	0.00014383	0.000108769	0.000254631	0.000131279
165.13	1213	0.000127993	0.000220028	9.5682e-05	0.000127598	9.46325e-05	0.000216392	8.70477e-05	0.000127696	0.000153197	9.44027e-05
162.04	1120	0.00012798	0.00019063	9.82005e-05	0.000154691	9.2644e-05	0.000161097	0.000141451	0.000108413	0.000153938	9.82898e-05
345.42	2978	0.000127976	0.000120249	8.4037e-05	0.000172091	0.000157874	0.000141619	8.75969e-05	0.00010875	0.000153203	9.36504e-05
178.23	1588	0.000127929	0.000119742	8.36987e-05	0.00012692	9.29376e-05	0.000241043	0.000146572	0.00010863	0.000152828	0.000114115
172.67	1429	0.000127735	0.000213967	8.44592e-05	0.000148123	9.32528e-05	0.000141613	8.7437e-05	0.000109287	0.000163541	0.00010823
322.18	2852	0.000127696	0.000120554	8.39452e-05	0.000127358	0.000117037	0.000141221	0.000160101	0.000187027	0.00015322	0.000215458
136.87	131	0.000127686	0.000162226	8.42892e-05	0.0001271	9.57949e-05	0.000140682	0.000109468	0.000109259	0.000155851	0.000193092
194.32	1875	0.000127607	0.000147598	0.000104332	0.000126962	0.000106652	0.00023076	0.000108139	0.000108788	0.000153203	9.44432e-05
250.35	2366	0.00012759	0.000119747	0.000166281	0.000181307	9.28703e-05	0.000141437	0.000134606	0.000109105	0.00015278	9.37986e-05
166.47	1260	0.000127522	0.000122668	8.44968e-05	0.000158626	9.26458e-05	0.000141504	0.000140111	0.000108804	0.000153862	9.44474e-05
169.83	1348	0.000127476	0.000189654	8.40716e-05	0.000127932	0.000103858	0.00019918	8.71227e-05	0.000108587	0.000153897	9.43861e-05
157.52	982	0.000127471	0.000120531	8.42501e-05	0.000143773	0.000112742	0.000226085	8.72963e-05	0.000108871	0.000152876	9.40485e-05
253.43	2385	0.000127431	0.000119905	0.000114197	0.000160921	9.28042e-05	0.000140652	0.00018842	0.00022058	0.000152631	9.40735e-05
165.16	1214	0.000127364	0.00021593	8.37178e-05	0.000126872	0.000101088	0.000169737	8.75893e-05	0.000108569	0.000154079	9.37383e-05
151.62	754	0.000127359	0.000120032	8.41717e-05	0.000127502	9.32897e-05	0.000224321	8.76002e-05	0.000108989	0.00017697	9.4876e-05
258.85	2421	0.000127259	0.000120538	0.00013316	0.000176577	0.000151628	0.000140753	8.73849e-05	0.000108889	0.000230219	0.000113803
383.79	3180	0.000127239	0.000163381	0.000152222	0.000269002	9.27304e-05	0.000141553	8.70807e-05	0.000109052	0.000152711	9.41948e-05
214.9	2094	0.000127211	0.000120196	9.99437e-05	0.000128104	9.32776e-05	0.000162434	0.000100955	0.00010908	0.000154039	0.000172271
375.03	3140	0.000127173	0.000195154	8.43697e-05	0.000127027	0.000256061	0.000234323	0.000111408	0.000109278	0.000153163	9.39268e-05
153.23	826	0.000127119	0.000119637	8.38891e-05	0.000127878	0.00013422	0.000159046	9.04127e-05	0.000108279	0.000169742	0.000155871
173.95	1470	0.000127103	0.000120669	8.44793e-05	0.000127805	9.32155e-05	0.000160692	9.64773e-05	0.00010921	0.000247828	9.38497e-05
213.82	2083	0.000127059	0.00015542	8.43553e-05	0.000224406	9.31173e-05	0.000157055	8.7169e-05	0.000108791	0.00020927	9.44785e-05
190.17	1817	0.000127045	0.000174364	0.00010244	0.000151951	9.32497e-05	0.000235521	8.7259e-05	0.000108542	0.000153642	9.41216e-05
141.8	349	0.00012699	0.000120536	8.36725e-05	0.000158814	9.24645e-05	0.000237628	0.000111824	0.000123733	0.000153312	0.000108422
181.85	1667	0.000126979	0.000199974	8.41023e-05	0.000127755	0.00010604	0.000140683	8.72077e-05	0.000108739	0.000167457	9.40566e-05
139.29	240	0.000126903	0.000154492	8.43916e-05	0.000128389	9.31346e-05	0.000199404	8.75049e-05	0.000108309	0.000153279	0.000192137
366.2	3087	0.000126889	0.000120001	8.40786e-05	0.000126846	0.000132508	0.000141697	8.77695e-05	0.00015362	0.000221863	0.00018361
246.85	2341	0.000126877	0.000162105	9.93603e-05	0.000127456	0.000121484	0.000244598	8.77581e-05	0.000108844	0.000153246	9.42227e-05
163.46	1178	0.000126856	0.000190908	9.28529e-05	0.000126908	9.32735e-05	0.000178811	8.78023e-05	0.000109135	0.000153376	9.43943e-05
216.83	2114	0.000126798	0.000120138	0.000107518	0.000154527	0.000159491	0.000141013	8.72531e-05	0.000109178	0.000154	9.38986e-05
223.56	2170	0.00012674	0.000159815	0.000148438	0.000127881	9.33473e-05	0.000166813	8.78076e-05	0.000109291	0.000183414	9.39351e-05
263.17	2444	0.00012671	0.000119535	0.000121907	0.000127151	0.000216145	0.00014044	8.73308e-05	0.000141644	0.000153393	9.42327e-05
151.14	732	0.000126674	0.000138671	8.39892e-05	0.000127454	9.32631e-05	0.000141523	0.000112808	0.000128494	0.000166876	0.000164571
222.76	2161	0.000126639	0.000120401	0.000122422	0.000144192	9.29039e-05	0.000140646	0.000139699	0.000108824	0.00015398	0.000124576
153.24	827	0.000126596	0.000175595	0.000101997	0.000134524	0.000116578	0.000149136	0.000107995	0.00010906	0.000251914	0.000121646
190.37	1821	0.000126567	0.000119725	0.000143098	0.000128066	0.000102016	0.00014084	8.70082e-05	0.000109003	0.000153341	9.39049e-05
175.53	1522	0.000126507	0.000119903	8.4437e-05	0.000205283	0.000115959	0.000141379	8.75365e-05	0.000108618	0.000152789	9.40189e-05
139.64	252	0.000126474	0.000120076	8.37682e-05	0.000231928	0.000104724	0.00025445	8.71372e-05	0.000111501	0.000152643	9.42186e-05
140.67	293	0.000126465	0.00015261	8.39691e-05	0.000138338	0.000148354	0.000141251	8.78612e-05	0.00010907	0.000154085	9.50175e-05
311.22	2783	0.000126451	0.000166594	0.000114445	0.000127331	0.000193	0.000141501	8.77715e-05	0.000146233	0.000238306	9.43464e-05
166.48	1263	0.000126311	0.000135725	8.70575e-05	0.00012796	9.32339e-05	0.000140393	0.000166719	0.000129653	0.000152859	9.41684e-05
338.64	2937	0.000126281	0.00012037	8.4346e-05	0.000164151	0.000122082	0.000140793	8.73429e-05	0.000109257	0.000253762	9.40577e-05
156.54	940	0.000126258	0.000120263	8.64685e-05	0.000127649	9.27858e-05	0.000140654	8.72728e-05	0.00014589	0.000262094	0.000117858
165.1	1212	0.000126219	0.000120155	9.50254e-05	0.000173794	9.28842e-05	0.000225891	8.70878e-05	0.000109184	0.000153268	0.000122732
196.14	1895	0.000126196	0.000161367	8.43538e-05	0.00012808	9.28237e-05	0.000232938	8.73769e-05	0.000128693	0.000153223	0.000152183
209.53	2031	0.00012612	0.000119656	8.41188e-05	0.00012759	9.32735e-05	0.000176625	0.000134131	0.00010923	0.000267354	9.39247e-05
145.56	519	0.000126023	0.000142553	8.39816e-05	0.000126973	0.000102496	0.000140862	8.77786e-05	0.00010853	0.000153785	0.000164791
138.07	192	0.000125996	0.00015714	0.000150368	0.000126967	9.25326e-05	0.000140809	8.76935e-05	0.000108583	0.00015327	9.36744e-05
233.93	2253	0.000125943	0.000209641	8.44303e-05	0.000146233	9.31472e-05	0.000141558	8.77594e-05	0.00010893	0.000154045	9.38856e-05
343.22	2966	0.000125829	0.000179706	0.000142571	0.000126989	9.29769e-05	0.000141414	8.71087e-05	0.000190648	0.000153854	9.4205e-05
299.65	2709	0.000125823	0.000147093	8.38411e-05	0.000215443	9.25953e-05	0.000141269	8.7832e-05	0.000108698	0.00015285	0.00013276
148.6	637	0.000125801	0.000119729	8.3824e-05	0.000127695	9.29556e-05	0.000141594	0.000141661	0.000153313	0.000152675	0.000109254
172.33	1421	0.000125744	0.000128639	8.41558e-05	0.000146663	0.000122772	0.00017456	0.000154052	0.000108786	0.000152688	9.40611e-05
230	2225	0.000125645	0.000211234	8.43196e-05	0.000127404	0.000115067	0.000140612	8.71458e-05	0.000108821	0.000153496	9.40124e-05
175.05	1504	0.000125573	0.00023935	9.67876e-05	0.000127958	9.24958e-05	0.000140629	8.71873e-05	0.000108808	0.000197189	9.42697e-05
151.36	739	0.000125537	0.000144656	8.37393e-05	0.000127673	0.000107928	0.000141277	8.75113e-05	0.000109009	0.000152757	0.000180861
348.25	2991	0.000125503	0.000224492	8.41923e-05	0.000127963	0.000121703	0.000184712	8.74218e-05	0.000109274	0.000153522	9.36738e-05
170.2	1358	0.000125494	0.000221609	0.000116044	0.000127032	9.2483e-05	0.00014059	8.73151e-05	0.000109084	0.000152882	9.39628e-05
155.05	879	0.000125488	0.000171408	8.36866e-05	0.000174824	9.25478e-05	0.000141375	8.71921e-05	0.0001092	0.000272745	9.43434e-05
226.3	2194	0.000125464	0.000119725	8.41389e-05	0.000159187	0.000110471	0.00014093	8.7068e-05	0.000109041	0.000153188	0.000157013
229.13	2213	0.000125454	0.000185099	8.37339e-05	0.000236032	9.26012e-05	0.000140562	8.72952e-05	0.000108644	0.000153232	9.40993e-05
209.61	2033	0.000125453	0.000160277	0.000164176	0.000127633	9.26992e-05	0.000140547	8.75669e-05	0.000109038	0.000153302	9.36701e-05
141.57	339	0.000125429	0.000119584	0.000160727	0.000127745	0.000107448	0.000141632	8.71671e-05	0.000108441	0.000258607	9.38417e-05
202.12	1953	0.000125424	0.000119718	0.000139028	0.000145137	9.29832e-05	0.000140857	8.73754e-05	0.000109283	0.000153383	9.37737e-05
184.67	1724	0.000125399	0.000154764	9.47433e-05	0.000151325	9.33502e-05	0.000141155	8.77995e-05	0.000108451	0.000259827	9.38822e-05
180.76	1642	0.000125388	0.000119695	8.43013e-05	0.000127175	9.29723e-05	0.000234987	0.000110576	0.000118942	0.000174813	9.38623e-05
135.91	103	0.000125366	0.00015443	8.42189e-05	0.000127276	0.00016149	0.000140625	8.7847e-05	0.000109103	0.000153957	9.43241e-05
229.97	2224	0.000125341	0.000120467	8.37183e-05	0.000195632	0.000163216	0.000140445	8.78335e-05	0.000108313	0.000152623	9.41566e-05
173.01	1442	0.000125305	0.000119837	8.37236e-05	0.000127678	9.28303e-05	0.000141692	0.000141288	0.000122319	0.000153428	0.000127161
154.96	877	0.000125211	0.000197314	8.37934e-05	0.000128049	0.000141732	0.000140417	8.77708e-05	0.000144779	0.000154018	0.000115262
216.41	2111	0.000125207	0.000178132	0.000138273	0.000127806	9.33563e-05	0.000181002	8.749e-05	0.000109147	0.000206506	0.000110723
203.14	1964	0.000125199	0.000192898	8.38289e-05	0.00012768	0.000103363	0.000140828	8.74912e-05	0.000108259	0.000153244	9.36127e-05
162.75	1156	0.00012503	0.000120109	8.38945e-05	0.0001418	9.30184e-05	0.000167319	0.000141853	0.000118109	0.000153836	9.70065e-05
154.07	853	0.000124987	0.0001204	9.22174e-05	0.000127942	0.000185183	0.000165248	8.73429e-05	0.000109252	0.000152915	9.39502e-05
153.36	828	0.000124929	0.000119748	9.40528e-05	0.000160655	9.27769e-05	0.000156107	8.77513e-05	0.000137182	0.000154009	0.00015199
156.31	930	0.000124906	0.000120486	0.000131668	0.000127944	9.31896e-05	0.000149393	8.78546e-05	0.000108377	0.000279571	0.000102347
254.85	2394	0.000124882	0.00011992	8.39824e-05	0.000128003	0.000149307	0.000178415	0.000133172	0.000108403	0.00015276	0.000121945
201.81	1950	0.000124842	0.000120539	0.000140797	0.000143515	0.000148466	0.000140842	8.76123e-05	0.000108651	0.000195242	9.44913e-05
144.53	475	0.00012483	0.00011992	0.000139774	0.00012798	9.26282e-05	0.000150075	0.000110576	0.000109236	0.000183459	0.000102761
316.81	2823	0.000124784	0.000201285	0.000109348	0.000182229	9.31507e-05	0.000260093	0.000118163	0.000109298	0.000152864	9.41203e-05
191.31	1836	0.000124735	0.000120136	0.000136177	0.000182523	9.32959e-05	0.00014136	0.000124071	0.000128141	0.000153949	9.37061e-05
162.35	1135	0.000124714	0.000196484	9.58819e-05	0.000211852	0.000104635	0.000140491	8.71211e-05	0.000108368	0.000183752	9.37693e-05
142.49	378	0.000124692	0.000120021	8.43039e-05	0.000139485	0.000173418	0.000140478	8.7507e-05	0.000109071	0.000152882	9.376e-05
226.44	2196	0.000124684	0.00015845	0.000120897	0.00012789	9.31408e-05	0.000141029	8.72664e-05	0.000108509	0.000153127	0.000150416
199.93	1927	0.000124667	0.000131706	8.37582e-05	0.000201837	9.32528e-05	0.000140392	8.70693e-05	0.000108829	0.000182696	9.42914e-05
180.71	1639	0.000124621	0.000119627	0.000135005	0.000141871	9.32922e-05	0.000141319	8.70816e-05	0.000134791	0.000174602	0.000108311
286.36	2625	0.000124572	0.000120175	8.36831e-05	0.000127937	0.000118641	0.000141375	8.72084e-05	0.000137857	0.000259371	0.000168388
174.87	1499	0.000124453	0.000119968	0.000111038	0.000235049	9.26979e-05	0.00020052	8.71693e-05	0.000109146	0.00015307	0.000103947
135.4	86	0.000124409	0.000131064	0.000125066	0.000161434	0.000116632	0.000141199	0.00012822	0.000219513	0.000152706	9.39296e-05
175.71	1527	0.000124348	0.000120349	9.53367e-05	0.000126873	9.63152e-05	0.000140441	0.000145649	0.000109274	0.000152923	9.41902e-05
178.12	1586	0.000124347	0.00012024	8.41226e-05	0.000163262	0.000111724	0.000171364	0.000219531	0.000123208	0.000153706	9.38594e-05
214.42	2090	0.000124251	0.000139946	0.000101025	0.000127607	9.29286e-05	0.000262597	8.72412e-05	0.000156106	0.000152918	0.000176989
206.6	2007	0.000124202	0.000189945	8.43397e-05	0.000160549	9.33108e-05	0.000141461	8.73177e-05	0.000137821	0.000153971	0.000132389
344.07	2972	0.000124185	0.000211535	0.000120251	0.000157107	9.32899e-05	0.000141522	8.77717e-05	0.00010848	0.000152839	9.39604e-05
296.45	2685	0.000124173	0.00011973	8.43053e-05	0.000127022	9.33205e-05	0.000236869	0.000148131	0.000108355	0.000198761	9.37609e-05
241.16	2303	0.000124098	0.000119516	8.40791e-05	0.000158718	0.000148232	0.000141238	8.72011e-05	0.000108679	0.000153407	9.4088e-05
163.51	1180	0.000124097	0.000120444	8.39771e-05	0.000136502	0.000151345	0.000141322	8.73273e-05	0.00010877	0.000153563	9.39474e-05
129.95	7	0.000124074	0.000119851	0.000141161	0.000189902	9.28451e-05	0.000146412	8.74434e-05	0.000129928	0.000153633	9.40754e-05
137.09	144	0.000124016	0.000143375	8.41699e-05	0.000127737	0.000152402	0.000140778	8.74097e-05	0.000108569	0.00015343	9.38882e-05
161.07	1090	0.000123939	0.000120428	8.44028e-05	0.000127222	9.32785e-05	0.0002804	9.54055e-05	0.000109113	0.000185988	9.38878e-05
236.8	2271	0.000123874	0.000204886	8.41404e-05	0.000152234	0.000108138	0.000141086	8.78337e-05	0.000124093	0.000153049	0.000110923
155.77	915	0.000123728	0.000155086	0.000101161	0.000234657	9.29978e-05	0.000197344	8.78099e-05	0.000159039	0.000153084	9.44788e-05
132.38	17	0.000123726	0.000119874	8.43511e-05	0.000127124	9.27587e-05	0.000161894	8.7142e-05	0.000108241	0.000245589	9.76449e-05
138.28	198	0.000123671	0.00012809	8.39959e-05	0.000127803	0.000157337	0.000140372	8.76543e-05	0.000110167	0.000152788	0.000123177
197.19	1904	0.000123638	0.000141219	8.37575e-05	0.000127433	0.000148734	0.000140509	9.84461e-05	0.000109287	0.000153311	9.43737e-05
202.48	1960	0.000123556	0.000169371	9.2116e-05	0.00012694	9.29022e-05	0.000141196	0.000157779	0.000136449	0.000153026	0.000102471
193.59	1868	0.000123443	0.000119543	0.000119614	0.000126933	0.000121953	0.000155398	8.73291e-05	0.000108751	0.00015341	0.000151393
135.7	95	0.000123418	0.000135764	0.000149118	0.000128069	9.33737e-05	0.000140395	8.73154e-05	0.000126828	0.000153036	9.44582e-05
308.19	2763	0.000123359	0.000120494	8.42186e-05	0.000209384	0.000165374	0.000141419	8.77025e-05	0.000109199	0.000153813	0.000111301
133.05	24	0.000123351	0.000192539	8.36683e-05	0.000137586	0.000107034	0.000140787	8.75234e-05	0.000109025	0.000153483	9.43315e-05
181.74	1661	0.000123343	0.000137351	8.40977e-05	0.000127999	0.000112454	0.000141153	8.74741e-05	0.000119872	0.000293443	0.00013682
147.65	603	0.000123289	0.000186103	0.000140886	0.000127321	9.26375e-05	0.000143148	8.87986e-05	0.000108846	0.000153951	0.000118289
157.6	986	0.000123249	0.00011994	0.000113798	0.000127579	0.000111314	0.000141699	9.25051e-05	0.000109101	0.000152635	0.000161861
218.98	2132	0.000123158	0.000155836	0.000146496	0.000126859	9.29453e-05	0.000165285	8.70926e-05	0.000121969	0.000153327	9.43421e-05
173.98	1471	0.000123043	0.000119736	0.00015077	0.000128046	0.000108115	0.000169299	9.29521e-05	0.000119591	0.000177203	9.37031e-05
174.63	1493	0.000122998	0.000139139	8.4008e-05	0.000127128	0.00014829	0.000169547	8.77109e-05	0.000147259	0.000152779	0.000120245
151.05	729	0.000122989	0.000121497	0.000145689	0.000127639	9.30357e-05	0.000140555	8.72279e-05	0.000109264	0.00015325	9.43319e-05
137.95	185	0.000122918	0.000217552	8.63333e-05	0.000128061	9.28095e-05	0.00014134	8.7538e-05	0.000108738	0.000173603	9.44955e-05
208.52	2026	0.000122905	0.000119641	9.76597e-05	0.000204117	9.29255e-05	0.000141524	8.70199e-05	0.000108531	0.000153025	0.000139181
213.53	2077	0.000122845	0.000144655	8.37575e-05	0.000182353	9.26754e-05	0.000141172	8.76051e-05	0.000108379	0.000242271	9.37256e-05
160.68	1075	0.000122797	0.000126721	0.000134877	0.000172573	9.33671e-05	0.00014117	8.77852e-05	0.000109286	0.000153456	9.36413e-05
143.77	432	0.000122781	0.00011971	0.000143162	0.000138267	9.28907e-05	0.000145103	8.75776e-05	0.000114783	0.000152649	0.000116553
138.91	222	0.000122694	0.000120263	0.000119592	0.000227876	9.26809e-05	0.000140417	8.76878e-05	0.000109134	0.000162516	9.36027e-05
220.57	2145	0.000122651	0.0001204	8.42309e-05	0.000181455	0.000115917	0.000224785	8.7237e-05	0.000108597	0.000153852	9.42717e-05
139.44	245	0.000122648	0.000119844	8.39294e-05	0.00017722	0.00015245	0.000204424	0.000101026	0.000108407	0.000204862	9.35923e-05
153.69	840	0.000122517	0.000119694	8.88779e-05	0.000127811	9.32256e-05	0.000141485	0.000105281	0.000108242	0.000244047	0.000107886
159.94	1052	0.0001224	0.000119843	0.0001343	0.000127737	0.000133952	0.000215628	0.000114883	0.000147563	0.000174721	9.41723e-05
142.5	380	0.000122345	0.000214835	8.41707e-05	0.000151734	9.31071e-05	0.000140819	8.76182e-05	0.000126092	0.000153215	9.39312e-05
165.02	1211	0.000122342	0.000119686	8.39216e-05	0.000173561	9.31177e-05	0.000263755	8.73317e-05	0.000113576	0.000166799	9.42996e-05
138.79	220	0.000122183	0.000123626	8.40002e-05	0.000201336	9.29303e-05	0.000140598	8.75014e-05	0.0001093	0.000152784	9.42232e-05
161.9	1114	0.000122094	0.000149099	8.4394e-05	0.000253758	9.73003e-05	0.00018194	8.75045e-05	0.000108324	0.00015264	9.39977e-05
140.73	295	0.000122088	0.000120609	0.000121604	0.000163947	0.000153026	0.000140885	9.63137e-05	0.000109006	0.000175947	0.000102776
284.52	2617	0.000122033	0.000196929	0.000130049	0.000127258	9.31887e-05	0.000140433	8.75608e-05	0.000108341	0.000153558	0.000129244
236.14	2269	0.000121862	0.000120498	0.000106145	0.000127552	0.000148188	0.000141578	0.000106478	0.000108658	0.000153033	9.38406e-05
180.57	1637	0.000121778	0.000127906	8.38e-05	0.000160598	9.28405e-05	0.000298968	8.75099e-05	0.000108281	0.000153824	9.3804e-05
317.41	2825	0.000121728	0.000119776	0.000135544	0.000127974	0.000110924	0.000140861	8.72381e-05	0.000108259	0.000152762	0.000133735
244.46	2331	0.000121649	0.000119866	0.00013308	0.000127534	0.000119586	0.000140657	8.7452e-05	0.000108367	0.000153688	0.000118322
277.51	2572	0.000121625	0.000120263	0.000138031	0.000127927	9.28424e-05	0.000172048	0.000142135	0.000158915	0.000152953	9.37316e-05
250.23	2365	0.000121578	0.000119961	0.000109382	0.000216759	9.27192e-05	0.000173996	0.000127026	0.000108238	0.000154124	9.42812e-05
139.28	238	0.000121528	0.00015547	0.000118856	0.000201728	9.31412e-05	0.000190086	8.77209e-05	0.000108589	0.00015306	9.42158e-05
144.46	470	0.000121477	0.000119934	8.40188e-05	0.000188048	0.000104847	0.000140578	0.000162461	0.000108626	0.000152776	9.39103e-05
230.87	2234	0.000121413	0.000120035	8.41048e-05	0.00012736	9.2708e-05	0.000203599	0.000105567	0.000158268	0.00025216	9.38601e-05
258.31	2418	0.000121299	0.000176013	8.39311e-05	0.000127606	0.000158088	0.000140927	8.76121e-05	0.000109302	0.000153295	9.37037e-05
151.94	770	0.000121298	0.000148911	9.23922e-05	0.000127531	9.28451e-05	0.000141242	8.77061e-05	0.000108884	0.000244089	9.42429e-05
143.99	443	0.000121269	0.000120592	0.000106312	0.000222638	9.27892e-05	0.000157183	8.78327e-05	0.00013115	0.000153439	9.37826e-05
291.85	2654	0.000121251	0.000207042	0.000104395	0.000127791	9.27881e-05	0.00014077	0.000114424	0.000108758	0.000154093	9.41395e-05
177.77	1578	0.000121186	0.000120469	8.41435e-05	0.000126988	9.3009e-05	0.000203488	0.000108955	0.000197461	0.00017318	0.000114813
165.35	1224	0.000121102	0.000173419	8.44043e-05	0.000127048	0.000152101	0.000141165	8.74177e-05	0.000136337	0.000153886	9.41768e-05
159.28	1036	0.000121026	0.000142616	0.000169629	0.000146168	9.28464e-05	0.000140766	8.75987e-05	0.00017543	0.000153128	9.396e-05
141.37	330	0.000121008	0.000119805	0.000133109	0.000127107	9.43471e-05	0.000141461	8.72959e-05	0.000160136	0.000152986	9.43326e-05
160.93	1081	0.000120982	0.000119881	9.57752e-05	0.000140216	9.26484e-05	0.000141467	8.71139e-05	0.000108952	0.000252586	0.000110405
156.5	938	0.00012095	0.000129056	9.43033e-05	0.000127726	0.000152366	0.000141203	8.73413e-05	0.000108275	0.000153938	9.39103e-05
187.3	1772	0.000120894	0.0002081	9.93707e-05	0.000150985	9.30955e-05	0.000140456	9.46629e-05	0.000108437	0.000153064	9.44101e-05
230.59	2230	0.000120886	0.000119814	8.40568e-05	0.000127858	9.32203e-05	0.000140653	0.00012051	0.000122592	0.000249026	9.35748e-05
154.12	855	0.000120796	0.000122623	8.42267e-05	0.000126994	9.3338e-05	0.000141123	9.27353e-05	0.000108695	0.00017	0.00015639
148.51	630	0.000120717	0.0001797	8.42976e-05	0.000139418	9.33161e-05	0.000141492	8.71588e-05	0.0001504	0.000279226	9.43971e-05
166.75	1273	0.000120637	0.000130372	8.41438e-05	0.000132518	0.000137034	0.000249054	0.000157571	0.000143393	0.000197513	0.000129006
157.35	973	0.000120563	0.000119733	8.43229e-05	0.000210741	0.000109972	0.000141405	8.74225e-05	0.00013219	0.000153444	9.36387e-05
167.73	1298	0.000120535	0.000124512	9.12392e-05	0.000145364	9.28521e-05	0.000236446	8.78125e-05	0.000108663	0.000153402	9.42457e-05
203.36	1965	0.000120535	0.000190412	8.44335e-05	0.00012685	0.000119917	0.000140499	8.76919e-05	0.00012297	0.000153596	9.39216e-05
141.12	316	0.000120525	0.000156313	8.41457e-05	0.00012794	9.83236e-05	0.000140974	8.78301e-05	0.000108762	0.000207046	0.000158901
198.06	1910	0.000120456	0.000120513	0.000185011	0.000127	9.27741e-05	0.00014089	0.000134001	0.000109179	0.000258755	0.000125275
294.87	2676	0.000120235	0.000164684	0.000110578	0.000164697	0.000111117	0.000141112	0.000138842	0.000108357	0.000152657	9.39769e-05
176.07	1538	0.000120215	0.000146377	8.3943e-05	0.000127035	9.29639e-05	0.000162448	8.78287e-05	0.000185557	0.000152872	0.000121359
149.69	686	0.000120197	0.00017022	8.40429e-05	0.000126972	0.000110813	0.000141221	9.47066e-05	0.000108353	0.000152774	0.000149075
141.55	338	0.000120187	0.000119878	0.00016082	0.000127025	0.000119299	0.000144691	8.70552e-05	0.000108328	0.000153824	9.44668e-05
138.75	219	0.000120022	0.000120031	0.000123892	0.000205075	9.31594e-05	0.000140466	9.20193e-05	0.000109008	0.000153598	9.41293e-05
295	2679	0.000119991	0.00012057	8.37589e-05	0.000234069	0.000115147	0.000140488	8.7743e-05	0.00010889	0.000153318	9.44473e-05
171.03	1385	0.00011992	0.000134067	8.41222e-05	0.000127182	9.26508e-05	0.000183084	8.75748e-05	0.000174199	0.000178288	0.000139012
137.58	163	0.000119844	0.000119669	8.44141e-05	0.000128071	9.33304e-05	0.000178306	0.000138379	0.000125433	0.000153511	9.41055e-05
139.51	249	0.000119814	0.000179358	8.94609e-05	0.000158535	9.59134e-05	0.000144773	8.73348e-05	0.000109093	0.000255558	9.41738e-05
158.45	1008	0.000119745	0.000146851	8.37851e-05	0.000127517	0.000113861	0.000140477	8.76957e-05	0.000108407	0.000267908	9.40473e-05
170.58	1373	0.000119717	0.000120221	8.74142e-05	0.000134698	9.7239e-05	0.000214525	8.73004e-05	0.000108638	0.000248961	9.38191e-05
218.63	2130	0.00011971	0.000119825	0.000140535	0.000166213	9.26126e-05	0.000141184	8.71626e-05	0.000108773	0.000153327	9.44406e-05
130.32	8	0.000119681	0.000144942	0.000118555	0.000142138	0.000155185	0.000141301	9.87514e-05	0.000108771	0.000176341	9.40689e-05
136.48	118	0.000119657	0.00012412	0.000138008	0.000180254	0.000130404	0.00014034	8.72496e-05	0.000108756	0.00022327	9.8553e-05
183.88	1705	0.000119634	0.000191078	0.000101841	0.000127133	9.33816e-05	0.000141556	8.74702e-05	0.000108586	0.00015267	0.000141777
144.35	461	0.000119623	0.000147126	9.57343e-05	0.00012724	0.000165521	0.000140514	9.28649e-05	0.000108767	0.00015288	9.44894e-05
283.59	2611	0.000119597	0.000119991	8.43088e-05	0.000154277	0.000162177	0.000140442	8.71714e-05	0.000109047	0.000153958	9.3838e-05
138.68	213	0.000119474	0.000119778	8.40211e-05	0.000127916	9.32664e-05	0.000242008	9.76364e-05	0.000126904	0.000153887	9.44616e-05
195.76	1890	0.000119389	0.000120659	0.000140045	0.000159733	9.32689e-05	0.000141282	8.75983e-05	0.000108624	0.00015297	9.36751e-05
134.45	58	0.000119365	0.000119849	8.40728e-05	0.000130748	0.000112669	0.000161555	8.70122e-05	0.000108862	0.000168352	0.000172858
214.11	2088	0.000119214	0.000120402	8.3762e-05	0.000166934	0.000159582	0.000141331	8.72325e-05	0.000108941	0.000154087	9.37379e-05
160.35	1064	0.000119185	0.000138668	8.3953e-05	0.000127458	9.29074e-05	0.000141493	8.77018e-05	0.000195171	0.000176055	0.000139693
241.45	2305	0.000119161	0.000185142	8.42148e-05	0.00012688	9.33157e-05	0.000316928	0.000105295	0.000109224	0.000202538	0.000177151
280.35	2591	0.000119142	0.000175961	0.000133104	0.000127142	0.000117781	0.000140835	8.70199e-05	0.000108839	0.000232615	9.42899e-05
200.46	1935	0.000119107	0.000120434	9.39072e-05	0.000139753	0.000148737	0.000141427	8.76498e-05	0.000109236	0.000153196	9.43646e-05
151.62	753	0.000119081	0.000174372	0.000113558	0.000127497	9.31744e-05	0.000140514	0.000160348	0.000156696	0.000247717	9.3729e-05
165.36	1225	0.000119041	0.000160973	8.44667e-05	0.00012795	9.31974e-05	0.000140869	0.000139199	0.000161781	0.000231602	9.40811e-05
210.67	2051	0.00011903	0.000193178	8.42262e-05	0.00014562	9.26832e-05	0.000161036	8.74541e-05	0.00010901	0.000153788	0.000154587
142.6	384	0.000118998	0.000120389	8.40674e-05	0.000147487	9.3244e-05	0.000141677	0.000138501	0.000120296	0.000187291	9.44177e-05
138.62	211	0.000118959	0.00012019	8.44664e-05	0.000128021	9.32939e-05	0.00023452	8.7938e-05	0.000112321	0.000180314	9.37037e-05
135.68	94	0.000118885	0.000135681	0.000128505	0.000137001	9.86031e-05	0.000171213	8.72377e-05	0.000183006	0.000153936	9.40494e-05
234.35	2256	0.000118866	0.000211655	9.72907e-05	0.000127937	0.000107523	0.000141357	0.000112727	0.000109044	0.000153537	0.000119101
154.42	863	0.000118802	0.000127051	9.73864e-05	0.000138324	9.31674e-05	0.000203009	8.74716e-05	0.000108826	0.000152638	0.000151627
256.96	2408	0.000118687	0.000119519	8.42902e-05	0.000216551	0.000108529	0.00014098	8.78099e-05	0.000109078	0.000152903	9.37418e-05
170.49	1371	0.000118686	0.000120508	9.30354e-05	0.000127693	9.28831e-05	0.000171439	0.000108395	0.000138048	0.000212331	0.000174747
169.54	1339	0.000118647	0.000120356	0.000105619	0.000176109	9.28752e-05	0.000231227	8.70315e-05	0.000118562	0.000213996	9.41597e-05
243.06	2317	0.000118638	0.000120146	0.000251113	0.000168027	0.000181801	0.000159935	0.000163718	0.000162877	0.00015325	9.4403e-05
169.26	1336	0.000118638	0.00017574	9.84453e-05	0.000174839	9.29031e-05	0.000162081	0.000158339	0.000108832	0.000186674	0.000124622
209.8	2038	0.000118616	0.000163749	8.44154e-05	0.000127196	0.000117541	0.00023315	8.72667e-05	0.000130011	0.000153593	9.37054e-05
235.55	2265	0.000118563	0.000120175	0.000133733	0.000127573	0.000120293	0.000141073	8.70806e-05	0.000108793	0.000210255	9.42762e-05
163.35	1175	0.000118424	0.000119617	0.000146442	0.000217973	9.26636e-05	0.000141561	8.76736e-05	0.000115572	0.000152844	9.37243e-05
163.76	1184	0.000118375	0.000205593	0.000110567	0.000127239	9.28328e-05	0.000140865	8.77382e-05	0.000108358	0.000153957	9.39703e-05
156.43	936	0.000118324	0.000161821	8.44684e-05	0.000208749	9.86194e-05	0.000140667	8.71776e-05	0.000145392	0.000152637	9.42621e-05
168.66	1326	0.00011832	0.000131669	8.88725e-05	0.000127338	0.000185795	0.000166975	8.7865e-05	0.000181361	0.000153851	0.000163049
168.27	1313	0.000118297	0.000125103	8.385e-05	0.000192431	9.29487e-05	0.000264099	0.000119631	0.000116767	0.000192882	9.42318e-05
222.81	2162	0.000118197	0.000120201	8.43722e-05	0.000127542	9.32722e-05	0.00014082	0.00016531	0.000126461	0.000202502	9.42983e-05
202.41	1959	0.000118172	0.000120441	8.43008e-05	0.000232219	0.000122457	0.00014046	8.76146e-05	0.00010924	0.000153264	9.44989e-05
243.22	2321	0.000118156	0.00012007	0.000153408	0.000155456	9.29198e-05	0.000141194	8.70983e-05	0.000133711	0.000153259	9.44315e-05
170.86	1379	0.000118076	0.000153631	8.40028e-05	0.000252001	0.000117042	0.000140507	8.72895e-05	0.000108486	0.000160556	9.44296e-05
157.26	966	0.000118067	0.000158485	8.40334e-05	0.000154444	0.000119171	0.000140734	0.000157238	0.000108994	0.000153254	9.42162e-05
145.85	542	0.000118048	0.000212544	8.38215e-05	0.000127992	9.86624e-05	0.000141635	0.00010636	0.000109115	0.000153892	9.38783e-05
250.54	2367	0.000117994	0.000120204	0.000146131	0.000127686	0.000115123	0.000140545	0.000114444	0.000108823	0.000152692	9.44595e-05
200.05	1930	0.000117988	0.000120035	0.000133254	0.000126884	0.000159021	0.000141028	0.000128544	0.000109165	0.000152794	9.43393e-05
162.7	1153	0.000117926	0.000120367	8.42465e-05	0.000167734	0.000165335	0.000141215	8.71562e-05	0.000108955	0.000163528	9.44307e-05
139.03	231	0.000117905	0.000120531	8.39407e-05	0.000127252	9.29527e-05	0.000140451	0.000151813	0.000136298	0.000154109	0.000104696
139.2	236	0.000117904	0.000138831	8.37268e-05	0.000127039	0.000150928	0.000141211	8.73348e-05	0.000108295	0.000152664	9.37015e-05
181.8	1663	0.000117902	0.000120221	8.44305e-05	0.000139242	0.000109207	0.000140924	0.000138099	0.000109003	0.00015404	9.36387e-05
134.1	50	0.000117879	0.000134287	0.00014675	0.000130535	9.25247e-05	0.000140659	8.77109e-05	0.000109377	0.00015391	0.000124364
157.18	963	0.000117675	0.000190211	8.44748e-05	0.000127596	9.80365e-05	0.000140355	8.76969e-05	0.000109169	0.000152669	9.36051e-05
199.26	1920	0.000117644	0.000138653	8.40385e-05	0.000151133	0.000153158	0.000141258	8.72104e-05	0.000108623	0.000153159	9.38776e-05
148.76	643	0.000117594	0.000165523	9.09658e-05	0.000127433	9.25777e-05	0.000141101	0.00012394	0.000191795	0.000236132	9.42452e-05
229.91	2223	0.000117582	0.000120568	0.000139151	0.000127354	0.000143667	0.000141395	8.74096e-05	0.000108276	0.000153954	9.3999e-05
175.82	1528	0.000117573	0.00012017	0.000117176	0.000136915	0.000106038	0.000140738	8.75671e-05	0.000185179	0.00015334	0.000103517
137.76	173	0.000117548	0.000120599	0.000112565	0.000127405	9.81951e-05	0.000140837	0.000175089	0.000108473	0.000153068	9.51765e-05
249.96	2363	0.000117544	0.000161057	8.44574e-05	0.000127993	9.26348e-05	0.000140751	8.70374e-05	0.000124909	0.000224059	0.000189652
189.46	1803	0.000117529	0.000119527	0.0001443	0.000153992	9.3137e-05	0.000140429	8.75943e-05	0.000109075	0.000169777	0.00012233
135.1	74	0.000117494	0.00012058	8.37834e-05	0.00017066	9.31283e-05	0.000148809	0.000166964	0.000108986	0.000231193	0.000130522
143.57	422	0.00011743	0.000119661	0.000100249	0.000127891	9.36753e-05	0.000171158	8.75855e-05	0.000108772	0.000277145	9.43482e-05
149.6	683	0.000117429	0.000120225	0.000114509	0.000127838	9.29575e-05	0.000140443	9.61381e-05	0.000126888	0.000254528	9.39634e-05
156.98	956	0.000117397	0.000120005	0.000159068	0.000133604	9.32471e-05	0.000141046	8.73657e-05	0.000118406	0.000153395	9.38237e-05
177.68	1573	0.000117396	0.000120604	8.40854e-05	0.000127996	9.25918e-05	0.000150128	0.000122141	0.00017755	0.000153754	0.000106121
153.63	838	0.000117391	0.000126539	0.000135401	0.000127442	0.00011967	0.000201256	8.78494e-05	0.000108237	0.000153696	9.36376e-05
170.29	1364	0.000117222	0.000208058	8.86348e-05	0.000127186	9.31961e-05	0.000159457	8.70533e-05	0.000119058	0.000153528	0.000129571
159.03	1032	0.000117191	0.000119604	8.42654e-05	0.000127916	0.000128225	0.00015055	8.73493e-05	0.000173006	0.000219291	9.40059e-05
132.87	23	0.000117157	0.000119887	8.99039e-05	0.000127518	9.27719e-05	0.000151948	8.7403e-05	0.000113425	0.0002945	9.39534e-05
141.02	308	0.000117115	0.000119539	0.000151468	0.000127443	0.000151793	0.000141563	8.93721e-05	0.000108342	0.000160203	0.000112017
145.71	533	0.000116988	0.000119851	8.36893e-05	0.000154453	9.28631e-05	0.000150607	8.76277e-05	0.000187688	0.000191872	9.78657e-05
174.69	1496	0.000116971	0.000153858	0.000137239	0.000127119	9.29264e-05	0.000140553	8.76073e-05	0.000109185	0.000152701	9.40956e-05
149.28	668	0.000116883	0.000120623	0.000142627	0.00013222	9.29365e-05	0.000140816	8.7536e-05	0.00010876	0.000154017	9.37971e-05
139.84	261	0.000116818	0.000119964	0.000143429	0.00012701	0.000112157	0.000147982	8.74113e-05	0.000153474	0.000152765	9.36054e-05
173.34	1451	0.000116803	0.000119802	0.000115838	0.000137966	9.25981e-05	0.000140498	0.000113583	0.000180864	0.000153477	0.000108481
168.66	1327	0.000116788	0.000226537	0.000103393	0.00012769	9.31586e-05	0.000170759	8.78556e-05	0.000109205	0.000153338	9.39234e-05
208.13	2022	0.000116713	0.000119742	8.38505e-05	0.000143957	0.000103871	0.000141084	0.000138541	0.000108773	0.000153764	9.42747e-05
166.53	1266	0.000116642	0.000141094	8.3955e-05	0.000127803	9.25045e-05	0.000141146	0.000157882	0.000127931	0.0001978	0.000108631
156.76	948	0.000116589	0.000142699	8.38095e-05	0.000127896	0.000127515	0.000228122	8.73227e-05	0.000109133	0.00016378	9.41969e-05
155.98	922	0.000116576	0.000142075	0.000145698	0.00012805	9.27767e-05	0.000141089	0.000103777	0.00016295	0.000177725	9.40245e-05
148.94	653	0.000116545	0.000120093	9.86174e-05	0.000127694	0.000154215	0.000144321	0.000113276	0.000108749	0.00015307	9.44703e-05
174.92	1501	0.000116507	0.000217669	8.36776e-05	0.000138164	9.25825e-05	0.000141658	8.77278e-05	0.000113632	0.000153153	9.36788e-05
148.94	652	0.000116462	0.000133644	8.41385e-05	0.000145941	9.26755e-05	0.000140528	8.75116e-05	0.000108559	0.000266402	9.36309e-05
135.46	88	0.000116454	0.000120528	8.41628e-05	0.000168419	9.73772e-05	0.000168111	8.72571e-05	0.000108362	0.000255992	9.4112e-05
155.42	894	0.000116399	0.000126334	9.05499e-05	0.00020819	9.31069e-05	0.000140601	8.72346e-05	0.00010916	0.000153537	0.000115585
144.93	492	0.000116384	0.00011985	9.18587e-05	0.000141495	0.000168901	0.000217563	0.00010833	0.000108832	0.000154109	9.43481e-05
141.02	309	0.000116349	0.000120179	8.38457e-05	0.000129148	0.000147125	0.000140527	8.70778e-05	0.000109231	0.00015319	9.73832e-05
169.12	1335	0.000116333	0.000119951	8.40507e-05	0.000127124	0.000106531	0.000149471	0.000149574	0.00010857	0.00018662	9.41306e-05
153.38	829	0.000116307	0.000212786	8.37301e-05	0.000173905	9.25529e-05	0.000140514	0.00011202	0.000108292	0.000158416	9.39407e-05
138.91	223	0.000116261	0.000119925	0.000100703	0.000203388	9.25021e-05	0.000141408	8.74792e-05	0.000111046	0.000166926	0.000100089
174.66	1494	0.000116237	0.000120334	9.72658e-05	0.000220685	9.31263e-05	0.000140665	0.000106055	0.000122381	0.000169038	9.3976e-05
143.13	408	0.000116234	0.000119909	0.000139764	0.00012794	0.00011663	0.0001413	8.7304e-05	0.000108983	0.000153683	9.43414e-05
161.95	1116	0.000116227	0.000193993	0.000102139	0.000127173	9.28332e-05	0.000147407	8.7502e-05	0.000108304	0.000153623	9.44092e-05
165.34	1223	0.000116194	0.000192944	8.40113e-05	0.00012693	0.00011554	0.000153817	8.74982e-05	0.000108259	0.000152749	0.000143536
144.49	471	0.000116171	0.000119543	0.000160337	0.00014066	9.30729e-05	0.000141091	0.000109194	0.000108975	0.000269973	0.00010925
142.27	373	0.000116138	0.000119702	0.000134865	0.000140404	0.000103162	0.000152613	8.7814e-05	0.000108982	0.000153278	9.40015e-05
191.19	1833	0.000116118	0.000207908	8.37374e-05	0.000149274	9.30175e-05	0.000140419	8.76462e-05	0.000108308	0.000153733	9.35902e-05
141.04	311	0.000116091	0.000119885	0.000101386	0.000194456	9.28341e-05	0.000141339	0.000179952	0.000109126	0.000153462	9.39996e-05
160.39	1065	0.000116005	0.000182018	0.000100838	0.000138828	9.29299e-05	0.000140987	8.91599e-05	0.000150493	0.000258023	0.00010687
142.63	386	0.000116003	0.000120263	8.36851e-05	0.000157791	9.31551e-05	0.00015455	0.000164996	0.000148888	0.000153715	0.000116654
153.82	844	0.000115998	0.000147515	8.37449e-05	0.00013311	0.000162156	0.000140652	8.71294e-05	0.000121505	0.000205873	9.35939e-05
174.16	1479	0.000115903	0.000120641	0.00015356	0.000185815	9.27069e-05	0.000201324	8.74158e-05	0.000108856	0.000153231	0.000102463
140.86	301	0.000115796	0.000120477	9.46328e-05	0.000127598	0.000104697	0.000225626	8.76949e-05	0.000108756	0.000174348	9.42212e-05
144.15	451	0.000115777	0.000120346	8.43289e-05	0.000211178	9.29736e-05	0.000145969	0.0001258	0.000108713	0.000171341	9.39821e-05
177.21	1569	0.000115764	0.000119712	0.000138431	0.00012689	9.26895e-05	0.000162762	8.70932e-05	0.000120554	0.000256523	9.44424e-05
154.18	857	0.000115691	0.000128607	0.000102576	0.000136777	9.29151e-05	0.000164516	8.83164e-05	0.000141675	0.00024605	9.44939e-05
166.83	1277	0.000115631	0.000120021	9.63035e-05	0.000127349	0.000147412	0.000140343	8.73923e-05	0.000108395	0.000154121	9.38876e-05
200.05	1931	0.000115622	0.000120517	8.3912e-05	0.000152248	0.000187643	0.000141576	8.77247e-05	0.000109291	0.000153846	0.000107482
135.52	91	0.000115619	0.000120389	8.368e-05	0.000127981	0.000109153	0.000141312	9.5077e-05	0.000198338	0.000152909	9.8543e-05
175.99	1533	0.000115577	0.000120572	0.000106397	0.000152393	0.000133498	0.000141516	8.75684e-05	0.000180852	0.000152961	9.38779e-05
210.95	2055	0.000115568	0.000245511	8.44383e-05	0.000126975	0.000120015	0.000140658	8.77019e-05	0.000108275	0.000152705	9.40054e-05
177.81	1580	0.000115543	0.000120528	0.000138552	0.000127425	0.000108796	0.00014093	8.74584e-05	0.000108578	0.000153304	0.000110929
176.38	1545	0.000115518	0.000155076	8.37633e-05	0.000127435	9.89104e-05	0.000141175	0.000164916	0.00013105	0.00015296	0.000158716
145.67	531	0.000115467	0.000201005	8.37344e-05	0.000151628	9.26429e-05	0.000150337	8.75943e-05	0.000108644	0.000153291	9.38519e-05
161.06	1089	0.000115456	0.000119705	9.89602e-05	0.000127553	9.25896e-05	0.000140929	0.000146646	0.000117857	0.000153545	0.000127859
152.39	787	0.000115412	0.000128541	8.42456e-05	0.000127648	0.000120887	0.000192544	8.77116e-05	0.000108962	0.000153354	0.000158931
218.35	2129	0.000115366	0.000157282	8.3778e-05	0.000127311	0.000160986	0.000141687	8.75123e-05	0.000126985	0.000152969	9.39886e-05
160.99	1083	0.000115348	0.000120293	8.40067e-05	0.00012791	0.000161207	0.000140853	9.60149e-05	0.000108354	0.000159022	9.70145e-05
157.83	990	0.000115303	0.000120247	8.4086e-05	0.000127692	0.000103736	0.000160599	0.000146772	0.000108422	0.000215822	9.36983e-05
204.52	1985	0.000115274	0.000229239	8.3756e-05	0.000127901	0.000126207	0.00014139	8.71945e-05	0.000108453	0.000154067	9.43347e-05
172.29	1420	0.00011525	0.000119901	8.3992e-05	0.000127257	9.25854e-05	0.000235258	9.58087e-05	0.000144605	0.000201405	9.42927e-05
189.85	1812	0.000115208	0.000120438	0.000109879	0.000157612	9.33627e-05	0.000173247	0.000141102	0.000108902	0.000170887	9.38369e-05
175.44	1520	0.000115165	0.000120483	0.000107529	0.000127564	0.000133596	0.000244942	8.74966e-05	0.0001083	0.000171869	9.38101e-05
142.73	392	0.000115161	0.000123056	8.41555e-05	0.000128097	9.31617e-05	0.000163111	9.13668e-05	0.000176906	0.000153124	9.38228e-05
149.45	677	0.000115154	0.000120548	0.000124849	0.000127502	0.000153287	0.000196394	0.00010681	0.000109276	0.000153415	9.41766e-05
181.21	1652	0.000115146	0.000120251	0.000106395	0.000127346	9.3184e-05	0.000140549	0.000103255	0.000108783	0.000293482	9.95051e-05
146.63	567	0.00011513	0.000202981	9.88286e-05	0.000127507	9.32937e-05	0.000140347	8.75942e-05	0.000109303	0.000153617	9.42446e-05
145.2	505	0.000115128	0.00014569	9.27102e-05	0.000218744	0.000110459	0.000140611	0.000105583	0.00010871	0.000152679	9.36441e-05
149.29	670	0.000115124	0.000120216	8.38995e-05	0.000126988	0.00013877	0.000198381	0.000124315	0.00013567	0.000197701	0.000164454
166.08	1247	0.000115114	0.000123456	8.41631e-05	0.000127779	0.000148084	0.000141543	8.77327e-05	0.000109034	0.000229045	9.3682e-05
175.85	1529	0.000115066	0.00011961	8.3997e-05	0.000127074	9.25289e-05	0.000156144	9.30921e-05	0.00010836	0.000284228	9.39179e-05
164.67	1205	0.000115054	0.000159054	8.37927e-05	0.00014046	0.000188515	0.000158147	8.76367e-05	0.000109035	0.000203544	9.364e-05
145.56	520	0.000115054	0.000131573	0.000109564	0.000127474	0.000106532	0.000212345	0.000151668	0.000134742	0.000152892	9.40386e-05
144.45	468	0.000115048	0.000120653	8.8821e-05	0.000132821	0.000148233	0.000140358	0.000144377	0.000108512	0.000152776	9.92588e-05
173.03	1443	0.000114916	0.000119554	0.000127497	0.00012775	9.29173e-05	0.000186937	0.000162124	0.000200353	0.000153523	9.37966e-05
181.82	1665	0.000114864	0.000119605	8.44459e-05	0.000142875	9.28356e-05	0.000141017	9.51459e-05	0.000126061	0.000244434	9.40457e-05
132.27	16	0.00011477	0.000119766	9.68599e-05	0.000127271	0.000174549	0.000140427	8.70386e-05	0.000108455	0.000153512	9.3583e-05
209.65	2034	0.000114729	0.000120117	0.000126874	0.000218372	9.27457e-05	0.000140599	8.74463e-05	0.000108839	0.000153304	9.36093e-05
140.29	273	0.000114683	0.000123839	8.44408e-05	0.000221536	9.31287e-05	0.000140897	8.71894e-05	0.000108246	0.000153231	9.36335e-05
199.32	1921	0.000114666	0.000120453	9.33275e-05	0.000210001	9.28244e-05	0.000186403	8.78653e-05	0.000109027	0.000153748	0.000117251
160.48	1067	0.000114612	0.00019775	8.43224e-05	0.000186591	9.73185e-05	0.000141718	8.77855e-05	0.000108575	0.000153206	0.00012257
187.31	1773	0.000114534	0.00017023	8.38115e-05	0.000127491	0.000147753	0.000140724	8.71581e-05	0.000124879	0.000234268	9.39788e-05
182.08	1670	0.000114481	0.000119952	9.39376e-05	0.000127724	0.000150973	0.000141324	8.74049e-05	0.000109139	0.000237769	0.000118113
140.35	277	0.00011448	0.000120237	8.99472e-05	0.000127229	0.000159765	0.000235002	0.000167727	0.000108812	0.000153675	9.5196e-05
141.69	346	0.000114448	0.000144709	0.000108072	0.000127788	9.31548e-05	0.000148967	8.94265e-05	0.000115193	0.000187532	0.000151856
152.45	794	0.000114445	0.000120397	8.37044e-05	0.000222499	9.32811e-05	0.000141562	9.26975e-05	0.000109001	0.00017184	9.8001e-05
176.88	1559	0.000114441	0.000119627	0.000118477	0.000193054	9.33034e-05	0.000227508	8.76234e-05	0.000108472	0.000153646	9.38348e-05
204.27	1982	0.000114415	0.00012054	8.38005e-05	0.000127821	0.000118658	0.000140626	0.00012718	0.00010874	0.00017935	0.000193324
150.59	713	0.000114409	0.000120276	8.3758e-05	0.000151781	0.000149727	0.000140548	8.78589e-05	0.000108936	0.000181735	9.4213e-05
182.42	1679	0.000114405	0.00013384	0.000147009	0.000127288	9.33723e-05	0.000140532	8.71923e-05	0.000108827	0.000153882	9.39171e-05
158.7	1018	0.000114387	0.000119681	0.000129975	0.000137871	9.28633e-05	0.000140418	0.00010408	0.000186062	0.000153662	9.39374e-05
141.09	313	0.000114319	0.00019661	8.37956e-05	0.000128341	0.000144922	0.000141524	8.75425e-05	0.000108836	0.000153953	9.36478e-05
208.04	2021	0.000114309	0.000119971	8.40193e-05	0.0001739	9.3206e-05	0.00014089	9.90602e-05	0.000166935	0.000153451	0.000154903
146.53	561	0.00011429	0.000214765	9.99643e-05	0.000152409	9.28422e-05	0.000140388	8.72935e-05	0.000108579	0.000197971	9.40319e-05
192.87	1856	0.000114263	0.000155273	8.37838e-05	0.000127149	0.000162441	0.000171755	9.92828e-05	0.000108469	0.000171629	9.42842e-05
187.61	1780	0.000114219	0.00012007	0.000108314	0.000202382	0.000128547	0.000141244	8.7475e-05	0.000108809	0.000153082	9.3677e-05
148.65	639	0.000114153	0.000176715	8.44425e-05	0.000127571	9.76527e-05	0.000235482	8.73657e-05	0.000108753	0.000153423	0.000151811
151.73	761	0.00011414	0.000120515	8.40914e-05	0.000127227	9.30522e-05	0.000223533	9.17945e-05	0.000136842	0.00015306	9.41291e-05
159.97	1053	0.000114066	0.000159151	0.000110178	0.000173563	9.25625e-05	0.000141355	8.75999e-05	0.000167497	0.000181586	0.000167567
184.64	1723	0.000114002	0.000200804	9.73729e-05	0.000127351	9.30634e-05	0.000140884	8.71417e-05	0.000109098	0.000153226	9.41547e-05
176.73	1556	0.000113911	0.000119494	0.000147779	0.000172421	9.309e-05	0.000140459	8.78546e-05	0.000109221	0.000197564	9.43501e-05
137.71	169	0.000113859	0.000120642	8.36727e-05	0.00012784	9.2681e-05	0.000141468	9.77352e-05	0.0001822	0.000154	0.00010738
178.59	1596	0.000113684	0.000217225	8.36923e-05	0.000205551	9.25056e-05	0.000258651	8.76772e-05	0.000108343	0.000202474	0.000129409
171.28	1391	0.000113663	0.000119528	9.8644e-05	0.000167752	9.2671e-05	0.000141693	8.73633e-05	0.000185859	0.000153538	9.38293e-05
176.3	1543	0.000113618	0.0001203	9.47928e-05	0.000127741	9.28246e-05	0.000141299	8.75408e-05	0.000184561	0.000232752	0.000120241
169.98	1353	0.000113613	0.000120125	8.38128e-05	0.000223305	0.000143465	0.000141032	8.74191e-05	0.000109053	0.000152678	9.42574e-05
178.26	1589	0.00011355	0.000198256	8.41048e-05	0.000126961	0.000102182	0.00014118	8.75924e-05	0.000108873	0.000164087	0.000113632
148.51	631	0.000113501	0.000133283	8.36657e-05	0.000131595	0.000164325	0.000141238	8.75204e-05	0.000108383	0.000152773	0.000104988
191.43	1838	0.000113475	0.000120222	8.42131e-05	0.000148251	0.000126826	0.000141037	0.000113645	0.00017355	0.00017896	9.40291e-05
168.77	1331	0.000113438	0.000125489	8.41475e-05	0.000155341	9.29885e-05	0.000141643	8.73942e-05	0.00017085	0.000281967	9.40995e-05
144.23	455	0.000113289	0.00011971	8.43192e-05	0.000127213	9.35301e-05	0.000141837	0.000154066	0.000108802	0.000160156	9.41538e-05
172.59	1428	0.000113232	0.000120142	0.000162976	0.00018857	9.30669e-05	0.000141279	8.70814e-05	0.000109212	0.000153069	9.38817e-05
154.53	866	0.000113169	0.000119969	0.000136129	0.000198093	9.2554e-05	0.000141003	8.70616e-05	0.000136164	0.000152905	9.371e-05
182.63	1683	0.000113109	0.000138415	0.000100394	0.000240369	9.27732e-05	0.000150154	8.75715e-05	0.000129578	0.000164199	9.44426e-05
139.02	230	0.000113087	0.000121874	8.38248e-05	0.000159862	9.89963e-05	0.000151902	0.000114758	0.000108273	0.000152761	0.000155695
168.09	1308	0.000113042	0.000221465	8.42013e-05	0.000127902	0.000165705	0.000141615	8.72892e-05	0.000140914	0.000153786	9.40394e-05
149.93	694	0.000113033	0.000121062	8.50098e-05	0.000127565	9.30658e-05	0.000223899	8.75135e-05	0.000128312	0.0001547	0.000105766
194.8	1881	0.000112929	0.00012004	0.000138683	0.000127749	0.000122787	0.000140737	8.77517e-05	0.000108316	0.000154117	9.39437e-05
139.34	242	0.000112888	0.000119706	8.44866e-05	0.000127352	0.000101019	0.000224166	0.000106508	0.000108313	0.000153789	9.75178e-05
142.84	396	0.000112859	0.000119634	8.42307e-05	0.000141723	9.96642e-05	0.000194127	8.7727e-05	0.000108989	0.000175203	0.000154119
163.18	1168	0.000112829	0.000119691	0.000114539	0.000127158	9.3373e-05	0.000140637	0.000148034	0.000112332	0.000224852	0.000132355
185.45	1737	0.00011279	0.00019826	0.00010166	0.000127564	9.29063e-05	0.000140409	0.00013181	0.000108679	0.000152944	9.40289e-05
151.98	773	0.000112656	0.000119739	8.38475e-05	0.000127282	9.2579e-05	0.000216578	0.000141652	0.000108494	0.000172398	9.36961e-05
192.33	1849	0.000112556	0.000154077	8.41717e-05	0.000247788	9.25535e-05	0.000141569	8.76144e-05	0.000109195	0.000152627	9.4357e-05
148.9	649	0.000112554	0.000130908	8.4037e-05	0.000128011	0.000175466	0.000166069	8.70731e-05	0.000109104	0.000154068	9.3739e-05
162.36	1136	0.000112476	0.000119678	9.39304e-05	0.000208271	9.25544e-05	0.00014169	8.74893e-05	0.000108654	0.000153467	9.37154e-05
147.44	596	0.000112471	0.000120465	0.000112242	0.000201958	9.25909e-05	0.000140843	0.00011971	0.000109296	0.000152998	9.40574e-05
199.71	1924	0.000112453	0.000120395	0.000135661	0.000142663	9.33451e-05	0.000141365	0.00011846	0.000108636	0.000153875	9.36223e-05
136.13	106	0.000112371	0.000195261	8.37158e-05	0.000148679	9.29481e-05	0.000140413	8.71319e-05	0.000108695	0.000153865	9.95637e-05
149.86	691	0.000112357	0.000121151	0.000112885	0.000127451	0.000119471	0.000150811	0.000140651	0.000108336	0.000152984	0.000106558
187.24	1770	0.000112352	0.000142536	8.4378e-05	0.000161943	0.000123841	0.000243862	8.70334e-05	0.000108761	0.000153606	9.42994e-05
131.13	10	0.000112188	0.000143023	8.4297e-05	0.000127016	0.000135075	0.000141477	8.74059e-05	0.00013807	0.000255012	9.39002e-05
193.41	1865	0.000112171	0.0001429	0.000108102	0.000127232	9.31753e-05	0.000141605	9.63635e-05	0.000108791	0.000255225	9.44617e-05
149.07	661	0.000112146	0.000120113	0.000135382	0.000128023	0.000101254	0.000140764	9.92433e-05	0.000108808	0.000153557	9.3655e-05
175.28	1510	0.000112117	0.000150642	8.36932e-05	0.000211538	0.000101956	0.000180996	0.000100595	0.000109077	0.000153486	9.39351e-05
135.54	92	0.000112016	0.00012015	0.00014096	0.000127114	0.000113087	0.000141581	8.75634e-05	0.000108238	0.000153941	9.38924e-05
140.82	297	0.000111831	0.000192855	8.40718e-05	0.000179892	0.00011051	0.000158484	0.000110955	0.000123652	0.000161901	9.35735e-05
137.82	177	0.000111784	0.000138644	0.00015621	0.000128007	9.28462e-05	0.000140603	8.71072e-05	0.000108574	0.000181425	9.39149e-05
169.55	1340	0.000111722	0.000123971	0.000158944	0.000128076	0.0001045	0.000163715	8.73021e-05	0.000126668	0.000177164	0.000119327
165.45	1229	0.000111667	0.000193946	0.000149492	0.000127011	9.33433e-05	0.000141202	8.72999e-05	0.000112663	0.000153398	0.000146556
159.7	1048	0.000111622	0.000212647	0.000138451	0.000193963	9.24705e-05	0.000140501	0.000126127	0.000108738	0.000152827	9.64608e-05
143.57	423	0.000111525	0.000119765	8.44396e-05	0.00012712	9.26809e-05	0.000160768	0.000118005	0.000210673	0.000153486	9.44497e-05
136.6	121	0.000111521	0.000196442	8.42388e-05	0.000143199	9.32313e-05	0.000159172	8.76741e-05	0.000109254	0.000153364	0.00010451
162.54	1142	0.000111518	0.000126644	8.38391e-05	0.000127118	0.000144472	0.00014056	8.71132e-05	0.000108531	0.000153907	0.000158457
161.12	1092	0.000111503	0.000136254	8.37761e-05	0.000218297	9.25072e-05	0.000141043	9.36888e-05	0.00010923	0.000154004	9.37485e-05
135.25	79	0.000111375	0.000133316	8.41699e-05	0.000129116	0.000100827	0.000148708	8.76398e-05	0.000184123	0.000154117	0.000111944
144.27	457	0.000111285	0.000132602	8.37507e-05	0.000161906	9.24946e-05	0.000140811	8.76804e-05	0.000108882	0.000274259	0.000112628
162.1	1122	0.000111206	0.000120378	8.38181e-05	0.000126976	9.24608e-05	0.000235963	8.73391e-05	0.000124687	0.000161279	0.000118465
133.64	38	0.000111117	0.000119706	0.000117848	0.000127843	0.000106753	0.000155705	0.000172003	0.000108682	0.000153531	9.36259e-05
150.09	697	0.000111107	0.000151443	8.99253e-05	0.000127658	9.30848e-05	0.000229154	8.70902e-05	0.000108479	0.000153569	0.000108223
181.81	1664	0.000111107	0.000194205	8.38794e-05	0.000146024	9.31975e-05	0.000149091	9.98579e-05	0.000108828	0.000188225	9.40878e-05
141.1	315	0.000111097	0.000176456	8.3898e-05	0.000127302	9.27726e-05	0.000160722	8.77722e-05	0.000183141	0.000152831	9.41341e-05
161.55	1106	0.00011105	0.000119496	8.37555e-05	0.000127903	9.31959e-05	0.000190455	0.000101849	0.000201237	0.000152865	9.4012e-05
182.58	1680	0.000110951	0.000120125	0.000110545	0.00012757	0.000140275	0.000140671	8.73707e-05	0.000220014	0.000152752	9.43717e-05
166.3	1253	0.000110944	0.00014734	8.42938e-05	0.000127201	0.000156867	0.000201945	8.7731e-05	0.000121722	0.000152816	0.000115133
159.37	1040	0.000110909	0.000119663	0.000137772	0.000152247	9.255e-05	0.00022821	8.71685e-05	0.000117145	0.000153194	9.39026e-05
135.12	76	0.000110837	0.000119983	8.40728e-05	0.000135867	0.000154883	0.000140999	9.40867e-05	0.000109287	0.000153674	9.43154e-05
168.29	1314	0.000110769	0.000119954	8.44303e-05	0.000204573	9.98297e-05	0.000141249	8.72869e-05	0.000109	0.000153815	9.4156e-05
168.49	1321	0.000110704	0.000119876	0.000137185	0.000127004	9.27359e-05	0.000141414	0.00012696	0.000112331	0.000186889	0.000109453
182.41	1678	0.000110561	0.000120526	0.000163906	0.000177906	9.31506e-05	0.000141135	8.78356e-05	0.000121014	0.000153857	9.3926e-05
150.58	712	0.000110557	0.000119922	8.38276e-05	0.000172366	0.000110676	0.000201893	0.000138237	0.00010881	0.000154005	9.43299e-05
149.28	667	0.000110517	0.000119505	0.000107489	0.000215834	0.000101456	0.000141132	8.77085e-05	0.000151583	0.000155547	9.41278e-05
129.94	6	0.000110492	0.000150776	8.38573e-05	0.00013007	9.28756e-05	0.000141497	8.85066e-05	0.000108338	0.000270699	9.38204e-05
173.83	1464	0.00011047	0.000144759	8.39296e-05	0.000126899	0.000105795	0.000141511	8.73052e-05	0.000177376	0.000153576	0.000105851
141.04	312	0.000110414	0.000192168	0.00010558	0.000132438	9.28101e-05	0.000140619	8.72783e-05	0.000108685	0.000179742	0.000120406
140.2	269	0.000110366	0.000205992	9.1917e-05	0.000127891	9.32741e-05	0.00014058	0.000126062	0.000124181	0.000200596	9.90131e-05
160.61	1070	0.000110326	0.000225795	8.42055e-05	0.000127651	0.000122915	0.000140841	9.39686e-05	0.000108308	0.000153371	9.44521e-05
157.06	958	0.000110271	0.000119674	8.38059e-05	0.000127121	9.31768e-05	0.000160156	8.71987e-05	0.00010908	0.000261735	0.000143593
163.12	1166	0.000110247	0.000156552	8.43249e-05	0.000244574	9.27324e-05	0.000193469	8.75551e-05	0.000108491	0.000152738	9.39112e-05
147.59	602	0.000110218	0.000127834	8.37715e-05	0.000127192	9.2594e-05	0.000161974	0.000148695	0.000108991	0.000152833	0.000101639
162.55	1143	0.000110204	0.00011976	9.56481e-05	0.000229977	9.31724e-05	0.000140948	0.000105241	0.000154531	0.000153834	9.43776e-05
179.74	1621	0.000110148	0.000120528	9.96772e-05	0.000226117	9.3232e-05	0.00014141	8.74729e-05	0.000108402	0.000152847	9.41891e-05
144.88	491	0.000110103	0.000144458	8.44667e-05	0.000136828	0.000106162	0.000223601	9.26911e-05	0.000108693	0.000154075	9.77415e-05
139.5	247	0.000110088	0.000131188	0.000143292	0.000127488	9.30874e-05	0.000149754	8.7671e-05	0.000108789	0.000199175	9.43494e-05
133.82	44	0.000110077	0.000202314	8.40782e-05	0.000127189	0.000129829	0.000141484	8.73387e-05	0.000113326	0.000152654	9.44376e-05
181.9	1669	0.000110076	0.00017491	0.000136	0.000127195	9.28356e-05	0.000177655	8.77919e-05	0.000108261	0.000233222	9.44883e-05
158.52	1013	0.000109801	0.00011967	0.000125959	0.000206323	9.27734e-05	0.000141286	8.77651e-05	0.000109215	0.000153092	9.39602e-05
141.24	323	0.000109798	0.0001433	0.000148856	0.00012802	9.36856e-05	0.000151264	9.20644e-05	0.000139586	0.000153988	9.39272e-05
162.14	1125	0.000109769	0.000246557	8.44785e-05	0.000127493	9.24911e-05	0.000141391	0.000114705	0.000116889	0.000338112	9.42792e-05
138.94	225	0.000109497	0.000119948	0.000118035	0.000136345	9.28572e-05	0.000140361	8.72134e-05	0.000194957	0.000183322	0.000148645
167.28	1286	0.000109397	0.000120503	0.000148145	0.000127029	9.2858e-05	0.00021698	8.74028e-05	0.000108263	0.000212021	0.000108742
139.27	237	0.000109391	0.000119751	8.69688e-05	0.000166146	9.26331e-05	0.000152323	8.72488e-05	0.000108599	0.00030024	9.36238e-05
156.28	929	0.000109363	0.000119841	8.87389e-05	0.000127142	9.30498e-05	0.000165692	0.000132929	0.000108591	0.000153528	0.000156121
137.61	164	0.000109331	0.000151343	8.38721e-05	0.000208206	9.25285e-05	0.000140896	8.70856e-05	0.00010864	0.000153158	9.9122e-05
165.66	1236	0.000109296	0.000120495	0.000141071	0.000138912	9.32777e-05	0.00014102	0.000128536	0.000108491	0.000153902	0.000102882
164.03	1192	0.000109237	0.00011991	9.67856e-05	0.000127426	0.000107475	0.000140994	0.000106649	0.000195529	0.000153691	9.38882e-05
142.03	362	0.000109187	0.000120027	8.41867e-05	0.000127397	9.27051e-05	0.00028602	8.7412e-05	0.000116053	0.000207581	0.0001139
133.86	46	0.000109096	0.000140304	0.000100492	0.000135446	9.31443e-05	0.000178625	8.77748e-05	0.000134572	0.000271937	9.4046e-05
138.8	221	0.000109096	0.000120627	8.80322e-05	0.000127462	0.000102144	0.000149831	8.72046e-05	0.000117814	0.000200335	0.000149416
182.9	1690	0.000109072	0.000120444	0.000135402	0.000195898	9.30793e-05	0.000200288	0.000116997	0.000131578	0.000152765	9.37834e-05
150.34	700	0.00010906	0.000120437	9.69301e-05	0.000139812	0.000158497	0.000140665	8.76073e-05	0.000113756	0.00020473	9.44588e-05
169.49	1337	0.000109041	0.000199678	8.43928e-05	0.000157947	0.000141556	0.000141651	8.72674e-05	0.000108824	0.000153382	0.000101117
171.51	1399	0.000109014	0.000119636	8.41613e-05	0.000127782	0.000122938	0.00016118	0.000153362	0.000108568	0.000167711	0.000109691
148.47	628	0.000108905	0.00018655	8.93828e-05	0.000140139	9.53316e-05	0.000229766	8.7131e-05	0.000109287	0.000167075	0.000116623
178.99	1606	0.000108904	0.00011951	8.36791e-05	0.000160543	0.000114432	0.000178541	0.000138827	0.000108869	0.000154072	0.00013142
177.91	1582	0.000108852	0.000120122	8.40331e-05	0.000126994	9.89351e-05	0.000140342	0.00017051	0.000133858	0.000199895	9.39788e-05
151.61	752	0.000108846	0.000120369	0.000111681	0.000127415	0.000115133	0.000141547	0.000142373	0.000108646	0.000153788	0.000106558
163.74	1183	0.000108731	0.000147717	8.42385e-05	0.000127599	0.000108301	0.000141188	0.000157097	0.000108532	0.000173616	0.000130992
137.27	152	0.000108576	0.000119719	8.41651e-05	0.000206074	9.26423e-05	0.000141405	8.71417e-05	0.000108755	0.000153788	9.36136e-05
151.88	766	0.000108465	0.000120502	8.44953e-05	0.000174698	0.000114831	0.000141123	9.33168e-05	0.000180103	0.000215295	9.39056e-05
[truncated: 1,912 more rows]

## Sheet: ESI +
Mass (avg., round)	id	control 1_1_01_1024.asc	control 2_1_01_1025.asc	control 3_1_01_1026.asc	control 4_1_01_1027.asc	control 5_1_01_1028.asc	Ms4a 2_1_01_1020.asc	Ms4a 3_1_01_1021.asc	Ms4a 4_1_01_1022.asc	Ms4a 5_1_01_1023.asc	Ms4a15 1_1_01_1019.asc
132.08	28	2.20962e-05	6.26634e-06	1.11764e-05	0.000112626	2.73434e-05	6.55451e-06	1.10902e-05	3.48246e-05	1.78431e-05	1.68977e-05	132.08
132.1	29	7.36761e-06	6.29459e-06	8.54157e-06	2.91075e-05	1.03906e-05	5.63866e-06	8.16618e-06	1.97854e-05	8.71138e-06	1.0704e-05	132.1
140.05	70	7.33146e-06	6.26534e-06	1.42942e-05	9.11686e-06	8.25201e-06	9.70141e-06	5.76811e-06	1.00463e-05	8.75043e-06	1.07492e-05	140.05
141.09	78	7.33559e-06	6.66912e-06	5.99823e-06	3.02963e-05	1.18435e-05	5.66531e-06	5.7573e-06	9.03911e-06	1.49611e-05	1.07848e-05	141.09
148.06	115	4.47205e-05	2.60285e-05	2.89002e-05	7.64598e-05	5.52373e-05	4.6106e-05	3.50213e-05	7.40349e-05	2.89134e-05	5.92367e-05	148.06
149.02	120	7.28695e-06	6.31013e-06	1.18316e-05	9.17255e-06	8.19278e-06	5.65091e-06	7.40403e-06	8.9451e-06	9.43272e-06	1.29528e-05	149.02
149.02	121	2.29341e-05	1.74627e-05	1.48198e-05	1.22479e-05	1.409e-05	5.61648e-06	8.0708e-06	2.26405e-05	2.66382e-05	1.81572e-05	149.02
150.06	135	7.33819e-06	7.29772e-06	6.71249e-06	2.09349e-05	2.08449e-05	1.10585e-05	5.81315e-06	1.41974e-05	8.79135e-06	1.07848e-05	150.06
154.06	171	1.09064e-05	1.1619e-05	1.34388e-05	3.03746e-05	8.22085e-06	1.37882e-05	1.27015e-05	2.87517e-05	8.83878e-06	2.19493e-05	154.06
155.05	180	2.38228e-05	1.41014e-05	2.24795e-05	7.0878e-05	5.39141e-05	5.60316e-06	1.1635e-05	4.23743e-05	4.24404e-05	6.70959e-05	155.05
157.05	188	6.56244e-05	7.91055e-05	4.13584e-05	3.84275e-05	1.55454e-05	5.79887e-05	6.61464e-05	5.08997e-05	7.05404e-05	2.83646e-05	157.05
157.08	189	3.7931e-05	3.61264e-05	3.32635e-05	5.07526e-05	2.02126e-05	8.09705e-05	3.68161e-05	3.64954e-05	3.6731e-05	2.98876e-05	157.08
158.15	199	7.34658e-06	1.48771e-05	7.51648e-06	9.11049e-06	1.03225e-05	7.96599e-06	5.80214e-06	8.937e-06	1.1293e-05	1.1899e-05	158.15
159.07	207	0.000195035	0.000225772	0.000149787	0.000253105	0.000331356	0.000446847	0.000323165	0.000261171	0.000246017	0.000221363	159.07
163.13	235	2.44526e-05	2.51436e-05	1.93925e-05	1.76323e-05	2.13473e-05	2.8895e-05	2.10772e-05	3.87534e-05	5.05338e-05	3.34757e-05	163.13
166.09	254	5.68168e-05	3.68737e-05	3.36178e-05	8.33627e-05	0.000110701	5.95727e-05	4.55233e-05	0.000118896	3.6304e-05	0.000105955	166.09
167.03	258	8.2232e-06	6.34022e-06	6.65663e-06	2.26864e-05	1.1348e-05	5.62177e-06	5.80768e-06	1.53244e-05	1.00395e-05	1.82019e-05	167.03
167.06	259	1.42988e-05	7.25792e-06	5.99884e-06	1.07954e-05	3.64243e-05	5.95342e-06	6.97049e-06	1.06958e-05	8.81263e-06	1.19766e-05	167.06
167.1	260	1.47327e-05	6.32914e-06	1.29813e-05	2.48907e-05	2.02451e-05	5.59637e-06	5.80278e-06	2.13808e-05	1.3354e-05	3.28642e-05	167.1
171.06	296	2.97954e-05	3.98042e-05	2.39752e-05	2.28752e-05	1.70718e-05	0.000115701	4.17452e-05	3.82663e-05	5.51672e-05	2.69408e-05	171.06
171.1	297	5.09153e-05	5.29614e-05	3.75871e-05	6.49799e-05	3.27593e-05	0.000125163	5.248e-05	0.000105082	0.00011443	7.68951e-05	171.1
171.14	298	9.39578e-06	6.33163e-06	6.02237e-06	1.76554e-05	1.57531e-05	5.60351e-06	9.31315e-06	1.10954e-05	1.84058e-05	1.4329e-05	171.14
173.04	311	9.32192e-06	6.33072e-06	9.21723e-06	3.21475e-05	2.10531e-05	7.04463e-06	1.19793e-05	3.04402e-05	1.33766e-05	4.22094e-05	173.04
173.08	312	6.38275e-05	2.29884e-05	2.67665e-05	9.86061e-05	5.00479e-05	5.51899e-05	4.08389e-05	9.51251e-05	8.2224e-05	0.000115257	173.08
173.09	313	7.3201e-06	1.0977e-05	8.23842e-06	1.5596e-05	8.28323e-06	5.67074e-06	5.75645e-06	1.42363e-05	1.35332e-05	2.27817e-05	173.09
173.15	314	1.53444e-05	6.96499e-06	6.0828e-06	1.95202e-05	1.11831e-05	5.60054e-06	5.81696e-06	8.92656e-06	1.38098e-05	1.95301e-05	173.15
175.07	322	7.3075e-06	6.27829e-06	6.36491e-06	2.42623e-05	1.22177e-05	5.61744e-06	5.77671e-06	1.46282e-05	1.89047e-05	3.22667e-05	175.07
176.99	333	9.76643e-06	7.73721e-06	6.04761e-06	4.06304e-05	8.2098e-06	6.25783e-06	5.82652e-06	1.04319e-05	8.82532e-06	1.82405e-05	176.99
177.11	335	6.78877e-05	2.07675e-05	1.36638e-05	0.000106548	6.60136e-05	1.30312e-05	1.69691e-05	9.11437e-05	0.000119143	0.000126147	177.11
178.03	345	7.36968e-06	7.84355e-06	1.50887e-05	1.5512e-05	8.21861e-06	5.68528e-06	5.8167e-06	1.29082e-05	8.70918e-06	1.26567e-05	178.03
179.05	353	3.33515e-05	1.67604e-05	1.96628e-05	0.000106012	4.64875e-05	1.00629e-05	9.55081e-06	4.50659e-05	2.07747e-05	3.56737e-05	179.05
179.1	354	7.39986e-06	6.31928e-06	6.98892e-06	1.71784e-05	9.20507e-06	5.67179e-06	7.62701e-06	2.2505e-05	2.22723e-05	1.84542e-05	179.1
181.05	372	0.00434252	0.00319023	0.0023048	0.00375644	0.0023557	0.00346352	0.00335708	0.00526814	0.00494508	0.00279002	181.05
181.08	373	1.37239e-05	8.25587e-06	8.76719e-06	2.7099e-05	1.21369e-05	1.14347e-05	6.97699e-06	2.61487e-05	2.88366e-05	1.29619e-05	181.08
181.09	374	2.30549e-05	1.70584e-05	1.02269e-05	0.000119216	3.18988e-05	8.56292e-06	1.87071e-05	5.98845e-05	4.60392e-05	6.82022e-05	181.09
181.12	375	8.146e-06	1.05517e-05	7.50562e-06	2.87113e-05	1.88115e-05	7.59366e-06	1.07819e-05	2.48811e-05	1.56895e-05	3.51071e-05	181.12
182.08	382	5.79471e-05	4.00474e-05	2.87255e-05	0.000103971	0.000116827	7.00625e-05	5.03699e-05	0.000145339	3.95557e-05	0.000111132	182.08
183.06	387	7.35309e-06	6.32588e-06	6.01192e-06	2.05936e-05	1.12901e-05	1.15539e-05	1.05527e-05	1.35944e-05	2.33055e-05	2.75932e-05	183.06
183.08	388	7.29061e-06	6.3396e-06	6.02616e-06	1.7843e-05	8.25242e-06	8.78897e-06	8.99584e-06	1.06322e-05	1.40508e-05	1.14814e-05	183.08
183.1	389	1.66048e-05	6.25005e-06	1.0315e-05	2.98187e-05	1.96102e-05	1.61137e-05	9.69278e-06	2.20328e-05	2.77799e-05	3.57802e-05	183.1
184.07	394	1.77011e-05	1.07972e-05	1.51642e-05	9.08393e-05	3.02198e-05	5.67682e-06	5.81451e-06	2.71567e-05	8.77919e-06	3.01844e-05	184.07
185.04	399	7.30514e-06	8.02743e-06	9.27628e-06	1.59157e-05	1.45898e-05	6.29916e-06	7.7961e-06	1.41844e-05	1.04146e-05	2.22395e-05	185.04
185.08	400	1.28491e-05	9.48086e-06	8.48074e-06	1.14233e-05	8.19853e-06	1.42472e-05	7.43903e-06	1.92238e-05	2.24381e-05	1.14325e-05	185.08
185.11	401	0.00385657	0.00351762	0.0024087	0.00247909	0.00140216	0.010285	0.00432913	0.00530124	0.00517684	0.00295467	185.11
187.06	414	3.39725e-05	1.68416e-05	1.29988e-05	6.13876e-05	3.41681e-05	5.43209e-05	2.95248e-05	6.33812e-05	5.71452e-05	7.54488e-05	187.06
188.07	422	7.38594e-06	8.00172e-06	7.83259e-06	1.29036e-05	8.95685e-06	5.61395e-06	6.27437e-06	2.35407e-05	9.92654e-06	1.73806e-05	188.07
188.1	424	1.86259e-05	6.27257e-06	6.55582e-06	2.51633e-05	1.02286e-05	5.61135e-06	5.74812e-06	3.00803e-05	3.20935e-05	2.86e-05	188.1
189.09	429	7.36833e-06	9.24968e-06	6.02007e-06	1.80775e-05	9.70131e-06	7.96304e-06	5.81576e-06	8.97476e-06	1.06574e-05	1.46804e-05	189.09
189.16	430	7.38861e-06	6.25232e-06	6.05097e-06	1.50463e-05	8.18175e-06	5.59926e-06	5.79552e-06	1.16137e-05	2.24766e-05	1.91731e-05	189.16
191.09	441	7.32479e-06	8.40853e-06	7.37318e-06	1.8068e-05	1.44345e-05	5.68076e-06	5.77492e-06	8.94185e-06	1.74431e-05	1.36382e-05	191.09
191.1	442	3.85198e-05	1.98694e-05	2.34662e-05	8.11832e-05	4.57406e-05	2.28655e-05	2.86161e-05	7.39719e-05	6.95218e-05	8.02163e-05	191.1
191.11	443	7.36502e-06	6.2724e-06	6.02114e-06	9.15308e-06	8.25242e-06	5.63732e-06	6.19382e-06	1.25349e-05	8.71578e-06	2.14734e-05	191.11
191.18	445	7.39087e-06	6.33292e-06	6.08386e-06	1.81133e-05	1.3281e-05	7.83504e-06	5.82451e-06	1.12377e-05	1.48049e-05	1.89581e-05	191.18
193.08	452	1.29029e-05	7.89075e-06	6.00545e-06	2.7644e-05	8.19599e-06	5.68114e-06	8.20092e-06	2.29931e-05	2.07415e-05	2.10953e-05	193.08
193.12	453	1.58414e-05	1.87999e-05	6.03256e-06	4.16989e-05	2.31067e-05	1.79767e-05	2.15087e-05	3.933e-05	3.87428e-05	5.02931e-05	193.12
195.06	458	1.12035e-05	6.27507e-06	6.00035e-06	1.28777e-05	8.18711e-06	5.60919e-06	1.3374e-05	8.99636e-06	2.05133e-05	2.66054e-05	195.06
195.08	459	1.4205e-05	9.77424e-06	8.95287e-06	2.27739e-05	2.71393e-05	9.23042e-06	8.89657e-06	2.67762e-05	2.47181e-05	2.99277e-05	195.08
195.1	460	1.8424e-05	1.86057e-05	1.30294e-05	5.41031e-05	2.95094e-05	1.6554e-05	2.09724e-05	3.93311e-05	5.58418e-05	6.03688e-05	195.1
195.1	461	7.34789e-06	6.32076e-06	6.06309e-06	2.20406e-05	1.69693e-05	1.15818e-05	5.82824e-06	0.000141006	2.34637e-05	1.94204e-05	195.1
195.12	462	1.75939e-05	6.25337e-06	9.29671e-06	3.10593e-05	2.76539e-05	1.57917e-05	1.15087e-05	3.14717e-05	3.13249e-05	4.95098e-05	195.12
195.14	463	9.68761e-06	1.0385e-05	1.22735e-05	2.95916e-05	2.23823e-05	9.54006e-06	1.01262e-05	3.39126e-05	2.19616e-05	2.18203e-05	195.14
197.08	472	2.2038e-05	1.38403e-05	9.66902e-06	4.46102e-05	1.9668e-05	1.71567e-05	1.57368e-05	4.15941e-05	4.57897e-05	3.28481e-05	197.08
197.11	474	3.33806e-05	2.13055e-05	1.82557e-05	7.67958e-05	3.40467e-05	2.86903e-05	3.04025e-05	6.05247e-05	5.05413e-05	6.63843e-05	197.11
197.15	475	6.29486e-05	4.96304e-05	4.16872e-05	0.000273336	0.00021514	3.11919e-05	5.0496e-05	0.000126535	0.000132426	0.000232261	197.15
198.19	478	1.10391e-05	8.95616e-06	6.70292e-06	3.25231e-05	3.14662e-05	5.64935e-06	1.03784e-05	8.94838e-06	2.77306e-05	3.13344e-05	198.19
199.06	487	0.00233711	0.00315946	0.00189456	0.00129859	0.000657143	0.00321076	0.00298466	0.00304424	0.00271324	0.00168508	199.06
199.13	492	1.80743e-05	8.7476e-06	7.28038e-06	2.4897e-05	1.39847e-05	1.89527e-05	1.01163e-05	2.63424e-05	2.58781e-05	2.30764e-05	199.13
199.17	493	2.62653e-05	2.05479e-05	1.23381e-05	7.63439e-05	3.29724e-05	1.32197e-05	1.48764e-05	6.93421e-05	4.01721e-05	5.47148e-05	199.17
201.04	499	1.11839e-05	1.09627e-05	1.18715e-05	2.13793e-05	8.20252e-06	9.39841e-06	7.37167e-05	4.62639e-05	8.72355e-06	2.30467e-05	201.04
201.07	501	1.31361e-05	6.34204e-06	6.78982e-06	2.35096e-05	1.67838e-05	1.12533e-05	1.10807e-05	2.2714e-05	1.53895e-05	2.60362e-05	201.07
201.09	503	7.34242e-06	1.27045e-05	1.59759e-05	2.34235e-05	1.83438e-05	3.15633e-05	1.6745e-05	6.60339e-05	2.38913e-05	3.16507e-05	201.09
201.11	504	1.54506e-05	6.24889e-06	6.01986e-06	2.1312e-05	1.49453e-05	9.78768e-06	1.31282e-05	1.62393e-05	1.46275e-05	1.76503e-05	201.11
201.18	505	7.29404e-06	8.70686e-06	7.91094e-06	3.53276e-05	3.82249e-05	9.89457e-06	5.81085e-06	2.5882e-05	2.59105e-05	3.07092e-05	201.18
203.05	510	0.000147001	0.000140214	0.000105948	0.000618597	0.000182577	4.56505e-05	0.000150305	0.000404556	5.72671e-05	0.000342703	203.05
203.07	514	2.31185e-05	1.85572e-05	1.36018e-05	6.06722e-05	4.87208e-05	1.11298e-05	1.53236e-05	5.04229e-05	4.36531e-05	6.13279e-05	203.07
203.1	516	1.44713e-05	8.67226e-06	6.08923e-06	3.49124e-05	3.28649e-05	1.48914e-05	1.34047e-05	5.38629e-05	2.31382e-05	3.09643e-05	203.1
203.14	520	7.30244e-06	6.24727e-06	9.20371e-06	9.06737e-06	8.19374e-06	8.59283e-06	2.16276e-05	1.32812e-05	8.83281e-06	1.34239e-05	203.14
203.18	521	7.30284e-06	7.81579e-06	7.85346e-06	2.11412e-05	1.17925e-05	1.0339e-05	7.54958e-06	1.74131e-05	1.7706e-05	1.70644e-05	203.18
204.06	524	7.29781e-06	6.25576e-06	9.83287e-06	9.07772e-06	1.7255e-05	5.59537e-06	9.9054e-06	2.36091e-05	8.82409e-06	3.42455e-05	204.06
204.09	525	8.22015e-06	6.26987e-06	9.77246e-06	2.39374e-05	8.2506e-06	6.57135e-06	5.79403e-06	8.97908e-06	8.72263e-06	1.88761e-05	204.09
204.12	527	1.16844e-05	1.32879e-05	1.00236e-05	4.56009e-05	1.75738e-05	7.07882e-06	1.49493e-05	2.90039e-05	8.77472e-06	3.55923e-05	204.12
205.06	533	1.31835e-05	1.43479e-05	1.09076e-05	4.32817e-05	1.91413e-05	7.35936e-06	7.14187e-06	3.03109e-05	3.82397e-05	3.30273e-05	205.06
205.07	534	5.97851e-05	2.80383e-05	4.17306e-05	0.000148369	8.28066e-06	1.72081e-05	3.55246e-05	7.38363e-05	8.83057e-06	5.81448e-05	205.07
205.1	537	2.25948e-05	2.0547e-05	1.97409e-05	4.76997e-05	5.41927e-05	4.59483e-05	3.40399e-05	5.56155e-05	1.38025e-05	5.39981e-05	205.1
205.12	538	7.3989e-06	7.28202e-06	8.68084e-06	9.12556e-06	1.32821e-05	5.62348e-06	8.67473e-06	1.84145e-05	8.82648e-06	1.88222e-05	205.12
205.14	539	0.000339476	0.000447602	0.00032607	0.000533266	0.000254734	0.00095081	0.000720712	0.000645266	0.000557532	0.000554161	205.14
205.2	541	7.32793e-06	6.31173e-06	6.04566e-06	1.59153e-05	1.05842e-05	5.62601e-06	5.81459e-06	1.82654e-05	2.29545e-05	1.16945e-05	205.2
206.06	547	2.5527e-05	3.24572e-05	2.4706e-05	0.000121433	1.97356e-05	1.19301e-05	1.73515e-05	4.2586e-05	8.82696e-06	1.58539e-05	206.06
206.17	550	9.76557e-06	6.34816e-06	6.03255e-06	1.41339e-05	3.52042e-05	5.67942e-06	9.84199e-06	9.00707e-06	2.04155e-05	2.26682e-05	206.17
207.1	555	3.2314e-05	2.8537e-05	1.93809e-05	7.42827e-05	3.44875e-05	3.03764e-05	3.47554e-05	5.5919e-05	5.50129e-05	5.61141e-05	207.1
207.14	557	3.57096e-05	4.79793e-05	4.01517e-05	6.14262e-05	3.18458e-05	2.54663e-05	3.85991e-05	3.67415e-05	3.30415e-05	5.52648e-05	207.14
207.16	558	9.23241e-06	8.72833e-06	6.0754e-06	1.69905e-05	1.30743e-05	6.42001e-06	8.85618e-06	1.51269e-05	1.55674e-05	2.10459e-05	207.16
209.08	565	1.65029e-05	1.5551e-05	7.21216e-06	3.37375e-05	1.13387e-05	1.78512e-05	1.63128e-05	3.8888e-05	3.46502e-05	3.02511e-05	209.08
209.11	566	4.41834e-05	3.71918e-05	2.60766e-05	8.24785e-05	5.07406e-05	4.39878e-05	5.82146e-05	7.33003e-05	7.44093e-05	8.02391e-05	209.11
209.15	567	7.28365e-06	1.28495e-05	1.01409e-05	1.91043e-05	1.69283e-05	8.82947e-06	1.27274e-05	2.0513e-05	1.54326e-05	1.90512e-05	209.15
210.05	573	7.35447e-06	1.34189e-05	8.13697e-06	1.22265e-05	1.06146e-05	5.65115e-06	5.8114e-06	1.23031e-05	1.19378e-05	1.20614e-05	210.05
211.09	576	3.14917e-05	2.93569e-05	1.88905e-05	5.38751e-05	2.58818e-05	5.56856e-05	4.22838e-05	4.54724e-05	5.88878e-05	4.89052e-05	211.09
211.11	577	5.49263e-05	8.8634e-05	7.13377e-05	0.000252102	0.000169589	3.17606e-05	6.02956e-05	0.000101896	0.000107772	0.000195673	211.11
211.13	578	3.88258e-05	3.9657e-05	3.17766e-05	8.15771e-05	3.78613e-05	3.934e-05	4.70445e-05	7.03927e-05	5.28969e-05	7.47164e-05	211.13
211.17	579	8.10231e-05	6.42073e-05	4.97296e-05	0.000197924	0.000143831	4.85e-05	6.46062e-05	0.000104088	9.46109e-05	0.000196416	211.17
212.11	580	7.28694e-06	6.30524e-06	7.37872e-06	1.60611e-05	1.31254e-05	5.64574e-06	5.83965e-06	1.99724e-05	1.07253e-05	2.65666e-05	212.11
213.07	583	8.20953e-05	0.000126729	8.82029e-05	6.72046e-05	4.10665e-05	0.000329684	0.000172713	0.000105248	9.90602e-05	7.08725e-05	213.07
213.15	585	0.000197811	0.000202362	0.000127188	0.000250966	0.000106197	0.000381844	0.000226815	0.000323231	0.000215646	0.000244819	213.15
215.05	599	9.44947e-06	8.52369e-06	5.99558e-06	1.57052e-05	8.18782e-06	1.18799e-05	2.14668e-05	1.46252e-05	8.77997e-06	1.62677e-05	215.05
215.09	600	2.22993e-05	1.78085e-05	1.12438e-05	5.20192e-05	2.95602e-05	2.65049e-05	1.63385e-05	2.76882e-05	2.37846e-05	4.2472e-05	215.09
215.13	601	4.60815e-05	4.05836e-05	2.77426e-05	0.000104625	6.18603e-05	5.21033e-05	3.21108e-05	3.51835e-05	3.80682e-05	8.24463e-05	215.13
217.05	615	1.92695e-05	2.55385e-05	1.15887e-05	5.69358e-05	1.92522e-05	1.97773e-05	2.25555e-05	3.33272e-05	2.00353e-05	4.10176e-05	217.05
217.07	617	1.11883e-05	6.27101e-06	6.01753e-06	1.52041e-05	1.09144e-05	1.06278e-05	9.35724e-06	9.04615e-06	1.29835e-05	2.57796e-05	217.07
217.08	618	3.31734e-05	3.23353e-05	2.79641e-05	0.000106316	5.65554e-05	9.72032e-05	4.39434e-05	0.000660434	8.10965e-05	7.60647e-05	217.08
217.1	619	0.000382386	0.000275873	0.000280267	0.000822777	0.000446399	0.000501806	0.000419201	0.000509906	0.000535401	0.00071622	217.1
217.12	620	1.7362e-05	1.546e-05	1.34499e-05	3.61986e-05	2.38421e-05	1.29717e-05	1.59995e-05	2.18358e-05	2.02929e-05	2.11166e-05	217.12
217.15	621	7.30783e-06	6.33988e-06	9.39891e-06	9.08093e-06	8.27389e-06	1.57749e-05	3.44386e-05	1.12493e-05	1.20136e-05	1.06874e-05	217.15
217.16	622	3.18726e-05	2.5024e-05	2.59229e-05	8.13883e-05	5.08371e-05	3.59669e-05	2.76283e-05	5.27894e-05	4.43355e-05	8.5364e-05	217.16
217.18	623	7.32525e-06	6.27114e-06	6.05176e-06	1.2962e-05	1.17641e-05	8.02484e-06	9.56559e-06	3.17558e-05	1.80421e-05	1.07406e-05	217.18
218.06	625	7.37194e-06	7.8013e-06	6.0264e-06	1.15313e-05	1.2743e-05	5.62303e-06	1.18082e-05	1.0117e-05	9.82076e-06	1.06936e-05	218.06
219.06	631	5.30935e-05	4.52618e-05	3.21815e-05	0.000114747	4.45602e-05	6.43978e-05	6.81162e-05	5.85186e-05	4.48119e-05	0.00011635	219.06
219.12	636	1.13764e-05	1.391e-05	1.00196e-05	2.69681e-05	1.64903e-05	1.48013e-05	1.19784e-05	2.57014e-05	1.58621e-05	1.75099e-05	219.12
219.14	637	2.34659e-05	2.36699e-05	2.13928e-05	3.17359e-05	1.35312e-05	2.73332e-05	2.4295e-05	3.42502e-05	2.58286e-05	3.64489e-05	219.14
219.17	638	8.359e-06	8.47808e-06	8.01712e-06	2.20028e-05	1.02438e-05	1.0236e-05	1.19271e-05	1.66316e-05	1.56949e-05	2.48524e-05	219.17
219.21	639	1.37816e-05	6.3331e-06	7.93547e-06	1.36841e-05	8.28419e-06	5.65205e-06	8.2104e-06	1.03565e-05	8.78041e-06	2.50377e-05	219.21
220	644	9.41151e-06	9.24065e-06	1.09393e-05	1.14371e-05	9.39784e-06	7.58256e-06	1.96741e-05	9.04209e-06	8.80809e-06	1.74819e-05	220
220.12	646	1.29864e-05	8.07613e-06	6.08963e-06	2.27403e-05	1.81037e-05	5.62301e-06	8.25643e-06	2.21725e-05	8.78722e-06	1.94947e-05	220.12
220.17	647	1.02771e-05	6.34256e-06	6.06763e-06	2.58323e-05	1.17488e-05	7.15245e-06	7.97816e-06	9.02078e-06	1.34325e-05	2.16848e-05	220.17
221.02	656	3.93438e-05	3.04825e-05	3.88508e-05	8.39946e-05	8.18425e-06	1.35224e-05	2.38115e-05	2.63405e-05	8.7175e-06	4.1095e-05	221.02
221.04	657	2.17856e-05	2.28076e-05	1.71232e-05	1.27745e-05	8.23257e-06	0.000122698	3.74582e-05	1.89202e-05	3.16904e-05	2.12104e-05	221.04
221.06	658	7.31137e-06	6.32622e-06	9.19099e-06	1.41764e-05	1.27926e-05	5.64654e-06	5.75356e-06	8.98489e-06	8.697e-06	2.37049e-05	221.06
221.08	659	1.79676e-05	7.25988e-06	7.5928e-06	2.4755e-05	8.20305e-06	1.09689e-05	2.27836e-05	1.51319e-05	1.3502e-05	2.91313e-05	221.08
221.08	660	7.35305e-06	1.62374e-05	1.45003e-05	1.86109e-05	0.000213809	5.66194e-06	5.78051e-06	1.77497e-05	1.40106e-05	1.92681e-05	221.08
221.11	661	2.27906e-05	2.20613e-05	1.94702e-05	3.13209e-05	1.61261e-05	2.58751e-05	3.19787e-05	3.75872e-05	2.36722e-05	2.79986e-05	221.11
221.12	662	7.34529e-06	1.39681e-05	1.51088e-05	2.81964e-05	8.17205e-06	5.62143e-06	1.76792e-05	1.12371e-05	2.1988e-05	3.45625e-05	221.12
221.14	663	5.66805e-05	3.87519e-05	4.58645e-05	7.64288e-05	4.249e-05	1.80023e-05	3.84298e-05	6.87323e-05	0.000101331	9.1169e-05	221.14
221.15	664	1.73942e-05	2.58447e-05	3.09277e-05	3.61064e-05	1.67142e-05	3.30423e-05	2.8621e-05	4.61753e-05	4.33428e-05	3.46923e-05	221.15
221.15	665	7.36774e-06	6.33753e-06	6.03717e-06	1.81086e-05	8.29564e-06	9.40273e-06	9.26688e-06	1.66758e-05	8.7621e-06	1.08091e-05	221.15
221.19	666	1.46291e-05	1.0284e-05	7.10757e-06	1.92149e-05	2.19754e-05	9.28521e-06	1.62249e-05	1.94093e-05	8.76694e-06	3.14761e-05	221.19
222.17	676	1.41972e-05	3.28227e-05	1.67125e-05	2.55532e-05	1.02537e-05	0.00016375	7.26584e-05	2.39782e-05	1.52141e-05	2.42945e-05	222.17
222.18	677	7.36195e-06	1.20916e-05	6.0897e-06	2.34801e-05	8.26027e-06	6.95534e-06	7.5038e-06	1.1185e-05	1.22753e-05	1.06867e-05	222.18
223.02	683	9.12915e-06	6.27839e-06	9.45542e-06	1.15724e-05	8.18545e-06	2.28302e-05	0.000114535	2.81567e-05	8.76029e-06	1.36336e-05	223.02
223.09	686	3.42155e-05	3.88634e-05	3.03237e-05	6.6187e-05	3.51712e-05	3.54997e-05	5.06318e-05	5.45085e-05	5.43305e-05	6.26731e-05	223.09
223.1	687	1.36032e-05	1.57244e-05	1.28717e-05	1.58532e-05	8.27597e-06	5.66532e-06	1.39442e-05	2.26544e-05	1.21401e-05	2.20738e-05	223.1
223.13	688	0.000230315	0.000180824	0.000141127	0.000234395	0.000108827	0.000298336	0.000214615	0.000239774	0.000219511	0.00026015	223.13
223.17	689	3.47005e-05	2.93289e-05	3.32308e-05	5.22322e-05	2.9826e-05	2.49395e-05	3.61038e-05	4.18014e-05	3.06084e-05	4.67788e-05	223.17
225.06	700	7.28803e-06	1.14559e-05	8.03182e-06	9.17441e-06	0.000169123	7.04053e-06	5.82839e-06	1.9583e-05	1.39088e-05	1.67639e-05	225.06
225.07	701	7.32435e-06	9.76996e-06	6.04724e-06	1.84273e-05	8.26434e-06	9.01953e-06	1.45195e-05	1.36727e-05	8.82547e-06	1.06524e-05	225.07
225.11	702	8.1537e-05	9.83333e-05	8.24296e-05	7.31841e-05	3.84612e-05	0.000161772	0.000133739	0.000103753	9.83957e-05	8.0978e-05	225.11
225.12	705	9.33798e-06	1.59996e-05	1.15335e-05	1.90823e-05	1.32554e-05	7.08782e-06	1.28638e-05	2.02753e-05	1.14085e-05	2.67198e-05	225.12
225.18	709	7.09773e-05	7.83938e-05	7.24008e-05	0.000119769	7.9568e-05	5.4348e-05	8.78688e-05	9.41269e-05	7.71404e-05	0.000115389	225.18
225.2	710	1.04565e-05	6.27254e-06	8.49542e-06	1.48705e-05	1.16351e-05	7.8409e-06	1.52494e-05	8.96124e-06	1.84251e-05	2.36874e-05	225.2
226.05	716	1.94611e-05	7.97387e-06	1.49564e-05	2.05278e-05	2.50034e-05	8.80016e-06	1.42665e-05	2.37598e-05	8.74334e-06	1.07928e-05	226.05
226.14	718	1.4401e-05	1.1714e-05	6.04548e-06	9.13358e-06	8.19302e-06	2.19119e-05	1.30244e-05	1.47681e-05	1.08813e-05	1.07335e-05	226.14
226.16	719	7.38864e-06	9.17986e-06	6.09224e-06	9.11707e-06	8.19983e-06	1.127e-05	5.7968e-06	1.08619e-05	1.24246e-05	1.59758e-05	226.16
226.18	721	9.22729e-06	6.29171e-06	1.81163e-05	2.009e-05	8.19608e-06	1.33261e-05	7.65654e-06	1.90057e-05	1.93266e-05	1.25584e-05	226.18
227.08	727	7.35667e-06	9.30404e-06	1.44857e-05	1.35596e-05	8.24834e-06	9.37502e-06	8.93492e-06	1.0352e-05	8.73188e-06	2.09695e-05	227.08
227.1	729	7.39617e-06	2.67717e-05	2.62027e-05	3.66032e-05	1.9753e-05	5.60349e-06	4.25339e-05	3.26678e-05	4.07438e-05	3.70348e-05	227.1
227.13	730	0.0605868	0.10294	0.115656	0.035346	0.0251093	0.232313	0.141615	0.0682	0.0652043	0.042361	227.13
227.16	731	1.53352e-05	1.45028e-05	2.37965e-05	2.8254e-05	1.20179e-05	5.609e-06	1.70757e-05	2.57295e-05	2.37256e-05	2.38317e-05	227.16
227.18	734	7.3255e-06	6.29163e-06	6.02823e-06	9.11024e-06	8.21271e-06	1.10928e-05	9.09838e-06	8.96648e-06	8.72379e-06	1.73146e-05	227.18
227.2	735	7.34488e-06	6.24524e-06	1.02882e-05	2.0392e-05	8.19448e-06	8.53846e-06	8.21605e-06	1.57722e-05	1.59129e-05	1.99855e-05	227.2
228.15	746	7.37024e-06	8.07024e-06	6.04495e-06	1.58941e-05	2.80656e-05	5.59544e-06	5.83144e-06	1.10614e-05	1.68788e-05	2.16751e-05	228.15
228.2	747	1.67833e-05	9.09502e-06	1.74483e-05	2.10745e-05	1.19446e-05	1.45486e-05	1.08825e-05	2.4023e-05	3.40286e-05	2.22612e-05	228.2
229.1	755	1.40059e-05	1.25097e-05	1.27622e-05	1.75521e-05	1.47162e-05	1.65582e-05	1.63975e-05	1.3627e-05	2.09543e-05	2.8316e-05	229.1
229.12	756	1.88763e-05	2.20548e-05	1.88871e-05	3.52073e-05	1.95969e-05	5.68769e-06	2.057e-05	2.31796e-05	2.47615e-05	3.14604e-05	229.12
229.14	760	0.000626217	0.000661802	0.000244813	0.000812136	0.0004032	0.00051455	0.000383593	0.000712112	0.000958175	0.000841239	229.14
229.16	761	3.28455e-05	4.57639e-05	3.48233e-05	6.99049e-05	3.79845e-05	2.48858e-05	3.50609e-05	5.84209e-05	5.44558e-05	7.15483e-05	229.16
229.16	762	7.33823e-06	8.25517e-06	1.30321e-05	9.17583e-06	8.25644e-06	5.65171e-06	1.19344e-05	8.96593e-06	1.58213e-05	1.22334e-05	229.16
229.22	763	7.32572e-06	1.22528e-05	1.83389e-05	1.48592e-05	9.5961e-06	8.95539e-06	3.19933e-05	1.94381e-05	2.50775e-05	1.07669e-05	229.22
231.08	778	0.000231521	0.000176494	0.000228326	0.000352105	0.00012751	0.000351612	0.000296534	0.00026875	0.000257515	0.000376459	231.08
231.1	780	1.93367e-05	2.00246e-05	1.88144e-05	4.20283e-05	1.25915e-05	1.20387e-05	2.3971e-05	3.29492e-05	1.25452e-05	3.27284e-05	231.1
231.12	781	2.4465e-05	1.71634e-05	2.29621e-05	2.66366e-05	2.73395e-05	2.81482e-05	2.55779e-05	2.21016e-05	2.96993e-05	3.70766e-05	231.12
231.14	782	3.18524e-05	3.18557e-05	2.70045e-05	3.89522e-05	2.92013e-05	3.31046e-05	4.27592e-05	4.31809e-05	3.70964e-05	3.74795e-05	231.14
231.17	783	1.19611e-05	1.85323e-05	2.20857e-05	2.01216e-05	1.33832e-05	3.98784e-05	8.79691e-05	4.49009e-05	2.70756e-05	2.47652e-05	231.17
232.13	794	9.45964e-05	8.29509e-05	7.49217e-05	0.000108963	4.96006e-05	3.53265e-05	6.24945e-05	0.000118313	0.000136098	0.000122719	232.13
232.15	795	7.29328e-06	1.01842e-05	1.1792e-05	9.03946e-06	1.15862e-05	5.63753e-06	9.03042e-06	8.9653e-06	8.78458e-06	1.07245e-05	232.15
233.06	806	7.35184e-06	6.32237e-06	8.52946e-06	2.06701e-05	1.04292e-05	5.59991e-06	5.80416e-06	9.00931e-06	8.80016e-06	1.07022e-05	233.06
233.06	807	4.18118e-05	3.62954e-05	4.99845e-05	6.28528e-05	8.23477e-06	2.21759e-05	5.76072e-05	4.69555e-05	1.50515e-05	2.12525e-05	233.06
233.08	809	2.24247e-05	2.68367e-05	2.32841e-05	2.76685e-05	1.58276e-05	2.58104e-05	2.52822e-05	4.63371e-05	3.74284e-05	2.72954e-05	233.08
233.09	810	1.26907e-05	1.37229e-05	1.86496e-05	3.11296e-05	1.84732e-05	9.83377e-06	1.23377e-05	1.2726e-05	1.38041e-05	2.47049e-05	233.09
233.11	811	2.01222e-05	3.22247e-05	3.04313e-05	3.91933e-05	1.75475e-05	3.04501e-05	3.91411e-05	5.49577e-05	4.81285e-05	2.31158e-05	233.11
233.15	813	5.67605e-05	6.52413e-05	8.56165e-05	7.46751e-05	4.14811e-05	7.23985e-05	9.89225e-05	9.24577e-05	9.12624e-05	7.16761e-05	233.15
233.18	814	1.92126e-05	6.33586e-06	5.99826e-06	1.67645e-05	1.10955e-05	5.63218e-06	5.77265e-06	1.08017e-05	2.03361e-05	1.06586e-05	233.18
233.19	815	1.53071e-05	1.00055e-05	1.27786e-05	2.08695e-05	1.19467e-05	5.59637e-06	9.86614e-06	9.01879e-06	1.61674e-05	1.07002e-05	233.19
233.19	816	1.19817e-05	1.29084e-05	1.77642e-05	1.62772e-05	1.19526e-05	1.02074e-05	1.68287e-05	1.68841e-05	1.95126e-05	1.6293e-05	233.19
233.23	817	1.14825e-05	1.55472e-05	1.26798e-05	1.77985e-05	1.36407e-05	5.60955e-06	8.81719e-06	2.44061e-05	2.20336e-05	1.99813e-05	233.23
234.05	825	1.58955e-05	1.56871e-05	1.98958e-05	9.14088e-06	2.57313e-05	1.45227e-05	3.05525e-05	1.88199e-05	1.32031e-05	1.88097e-05	234.05
235.09	833	1.93165e-05	2.09851e-05	1.69991e-05	2.42598e-05	1.90797e-05	1.72432e-05	3.13422e-05	3.19511e-05	1.93434e-05	2.8947e-05	235.09
235.12	834	7.31043e-06	6.33154e-06	6.04761e-06	2.08829e-05	8.21608e-06	1.03203e-05	8.0109e-06	9.06737e-06	8.80415e-06	1.36592e-05	235.12
235.13	835	7.00199e-05	7.8732e-05	7.03384e-05	7.41383e-05	3.13375e-05	9.12179e-05	9.7281e-05	8.90491e-05	7.57684e-05	6.4809e-05	235.13
235.17	836	3.11945e-05	4.93852e-05	4.93848e-05	4.30211e-05	2.57844e-05	3.79548e-05	5.25072e-05	4.38479e-05	4.53443e-05	4.61634e-05	235.17
235.17	837	3.73826e-05	4.67309e-05	3.01994e-05	5.38308e-05	2.10469e-05	2.39404e-05	3.11578e-05	5.80792e-05	6.35351e-05	5.4364e-05	235.17
235.2	838	1.68717e-05	2.2547e-05	2.07092e-05	3.02257e-05	2.31584e-05	1.46894e-05	2.0354e-05	3.0159e-05	2.10188e-05	4.56853e-05	235.2
235.21	839	1.99854e-05	2.00651e-05	1.28619e-05	3.53173e-05	2.51274e-05	7.2056e-06	1.28886e-05	1.91917e-05	2.79853e-05	3.15781e-05	235.21
236.11	841	0.000120435	0.000416016	0.000147724	0.00012822	1.89125e-05	0.000833376	0.000637668	0.000120387	7.74321e-05	6.1291e-05	236.11
236.16	845	1.12267e-05	9.34213e-06	6.00166e-06	9.14475e-06	8.24593e-06	7.49254e-06	1.42332e-05	1.13487e-05	8.70964e-06	1.07516e-05	236.16
237.05	855	6.74862e-05	5.18283e-05	6.08344e-05	9.61007e-05	0.000109116	1.35821e-05	5.63616e-05	6.78904e-05	8.78864e-05	0.00011802	237.05
237.07	857	1.0797e-05	1.2071e-05	6.0495e-06	1.33429e-05	8.24198e-06	5.62084e-06	1.80459e-05	1.43684e-05	8.74458e-06	1.89724e-05	237.07
237.08	858	2.88135e-05	2.08666e-05	3.0109e-05	3.72704e-05	0.00237178	1.32288e-05	2.14002e-05	3.85035e-05	5.53098e-05	8.07259e-05	237.08
237.09	859	1.93851e-05	1.41037e-05	8.16578e-06	1.64204e-05	1.32022e-05	5.68307e-06	1.13338e-05	1.32061e-05	2.47223e-05	2.0392e-05	237.09
237.11	860	5.84955e-05	6.60614e-05	4.90883e-05	5.97206e-05	3.20537e-05	5.71054e-05	7.17573e-05	6.35144e-05	5.86936e-05	6.05492e-05	237.11
237.13	862	7.34406e-06	1.31146e-05	1.5085e-05	1.75558e-05	1.60878e-05	9.54957e-06	1.98441e-05	1.45927e-05	1.5179e-05	1.29518e-05	237.13
237.15	863	8.79938e-05	0.000104872	9.27416e-05	8.81759e-05	5.08565e-05	0.000113237	0.000105899	0.00011229	9.01048e-05	8.7572e-05	237.15
237.15	864	6.30606e-05	0.000118039	5.51715e-05	0.000273214	1.7717e-05	3.17067e-05	8.54256e-05	0.000133905	0.000116384	0.000172129	237.15
237.18	867	3.77827e-05	4.93077e-05	4.37639e-05	4.71318e-05	3.56729e-05	3.13605e-05	4.63835e-05	5.53515e-05	4.20202e-05	6.15596e-05	237.18
237.22	869	1.68347e-05	2.15021e-05	2.28066e-05	2.71335e-05	9.67067e-06	5.64201e-06	1.27458e-05	2.42606e-05	8.75862e-06	2.30245e-05	237.22
238.05	874	0.000161873	0.000165726	0.00019973	0.000215199	8.26982e-06	0.000152649	0.000135654	0.000137992	8.76261e-06	0.000115453	238.05
238.06	875	7.37997e-06	9.22594e-06	9.91032e-06	1.95308e-05	1.6562e-05	5.63635e-06	1.1381e-05	1.27256e-05	1.31197e-05	2.49407e-05	238.06
238.16	880	1.57469e-05	2.08001e-05	1.83501e-05	2.02608e-05	1.64813e-05	1.42518e-05	1.73039e-05	2.64793e-05	2.14619e-05	2.05783e-05	238.16
239.09	891	9.26089e-05	0.000136913	0.000129565	7.99079e-05	4.74641e-05	0.000159805	0.000163478	0.000134609	0.000145566	9.25944e-05	239.09
239.09	892	9.121e-06	1.28789e-05	1.82957e-05	2.74957e-05	0.000194494	5.67685e-06	1.38679e-05	3.12266e-05	2.82366e-05	3.52519e-05	239.09
239.1	893	1.21858e-05	1.13039e-05	1.54731e-05	1.78526e-05	1.23787e-05	7.73781e-06	1.55259e-05	2.50286e-05	8.82882e-06	1.57826e-05	239.1
239.13	894	9.46244e-05	9.2041e-05	8.53881e-05	9.35887e-05	5.04722e-05	0.000104841	0.000109833	0.000119152	0.000111546	0.000101634	239.13
239.16	897	0.00107419	0.00130461	0.00114545	0.00211982	0.00097111	0.00114322	0.00118254	0.0059444	0.00175873	0.00148435	239.16
239.2	899	7.68332e-05	8.82784e-05	8.66555e-05	0.000134309	8.51272e-05	4.98149e-05	9.72125e-05	0.000140283	0.000112014	0.000129672	239.2
239.24	900	7.36104e-06	1.54044e-05	1.64901e-05	1.79262e-05	1.50416e-05	8.9667e-06	8.85491e-06	1.35933e-05	2.40709e-05	1.95306e-05	239.24
240.08	903	1.02767e-05	1.33235e-05	1.40707e-05	1.51897e-05	1.24002e-05	5.64124e-06	1.50915e-05	1.61748e-05	8.76752e-06	1.54953e-05	240.08
240.1	905	1.65768e-05	9.7604e-06	1.4713e-05	9.05164e-06	8.27587e-06	8.6287e-06	1.24967e-05	1.62472e-05	8.71274e-06	1.74159e-05	240.1
241.07	918	0.102693	0.173208	0.14089	0.0387054	0.0209163	0.29594	0.196909	0.079891	0.0862975	0.035459	241.07
241.1	919	0.00030199	0.000409197	0.000362655	0.000190108	9.73814e-05	0.000512311	0.000390015	0.000276807	0.000302313	0.000171395	241.1
241.12	920	2.06803e-05	2.7308e-05	2.63207e-05	2.83215e-05	8.22859e-06	5.6486e-06	2.54034e-05	4.26374e-05	4.13191e-05	1.48508e-05	241.12
241.14	921	0.000219068	0.000238722	0.000201093	0.000163859	8.71169e-05	0.000292869	0.000237701	0.000196774	0.000210811	0.000163181	241.14
241.15	922	2.68135e-05	2.80372e-05	3.427e-05	5.11393e-05	8.2695e-06	8.76175e-06	2.6845e-05	3.0116e-05	1.07331e-05	1.91108e-05	241.15
241.16	923	2.94792e-05	2.65595e-05	3.00523e-05	4.84114e-05	2.25633e-05	2.46285e-05	3.77586e-05	4.44179e-05	4.70168e-05	3.85147e-05	241.16
241.17	925	1.0688e-05	6.28379e-06	9.12603e-06	2.06773e-05	8.20291e-06	5.65436e-06	7.92532e-06	2.95256e-05	8.7233e-06	1.07019e-05	241.17
241.18	927	0.000204818	0.000286228	0.000299374	0.000149571	0.000122479	0.000445866	0.000296138	0.000206625	0.000186667	0.000162374	241.18
241.2	928	7.31092e-06	1.3813e-05	1.03332e-05	1.30876e-05	8.28635e-06	8.93606e-06	8.46043e-06	8.96073e-06	8.83722e-06	1.07042e-05	241.2
241.22	929	9.51951e-06	1.48502e-05	1.03107e-05	1.88471e-05	1.18068e-05	7.00474e-06	5.78484e-06	9.00081e-06	1.65769e-05	1.07437e-05	241.22
241.25	930	7.39413e-06	6.2959e-06	6.09198e-06	1.34333e-05	8.17431e-06	5.5955e-06	7.24194e-06	8.96665e-06	1.71294e-05	1.7041e-05	241.25
243.05	954	1.21618e-05	6.28615e-06	6.08617e-06	9.08462e-06	8.19354e-06	2.10417e-05	0.000106176	1.73212e-05	8.8106e-06	1.06673e-05	243.05
243.08	958	7.39272e-06	2.47545e-05	6.06848e-06	3.23875e-05	8.24898e-06	3.14253e-05	4.41867e-05	3.34725e-05	2.78744e-05	1.07752e-05	243.08
243.1	959	0.00010298	0.000515026	0.000796549	0.000135828	0.000159146	0.000727723	0.000314452	0.00122633	0.000123355	0.000238807	243.1
243.12	961	6.965e-05	7.88335e-05	4.56394e-05	7.24378e-05	5.00205e-05	6.02394e-05	4.71479e-05	9.02257e-06	6.73528e-05	6.50238e-05	243.12
243.14	962	9.94133e-05	0.000104418	0.000107456	0.000132442	8.99758e-05	4.98672e-05	9.73274e-05	9.32808e-05	8.64584e-05	0.000124913	243.14
243.16	964	5.06899e-05	4.81885e-05	3.6402e-05	5.12247e-05	3.05238e-05	3.75072e-05	3.68189e-05	4.198e-05	3.77625e-05	4.93736e-05	243.16
243.17	966	4.61086e-05	5.32981e-05	4.45394e-05	7.2186e-05	4.16465e-05	2.33165e-05	4.68926e-05	8.04681e-05	4.92604e-05	5.6166e-05	243.17
243.17	967	7.36921e-06	1.68426e-05	2.14374e-05	9.12304e-06	1.74096e-05	1.06189e-05	3.27698e-05	2.07412e-05	2.98296e-05	1.08123e-05	243.17
243.21	968	2.34762e-05	2.98919e-05	2.07091e-05	3.84826e-05	1.27336e-05	1.34972e-05	1.71161e-05	3.28277e-05	1.91603e-05	2.89458e-05	243.21
244.09	985	2.31074e-05	1.87942e-05	2.33579e-05	1.73786e-05	2.29709e-05	2.68974e-05	2.53667e-05	2.11777e-05	1.14317e-05	2.83018e-05	244.09
244.12	987	7.39069e-06	1.20141e-05	7.52754e-06	9.15065e-06	9.43514e-06	5.59669e-06	1.17808e-05	9.00415e-06	8.70471e-06	1.06764e-05	244.12
244.19	993	3.90775e-05	1.61244e-05	3.12781e-05	4.43986e-05	1.60888e-05	1.57913e-05	1.50191e-05	3.16947e-05	4.51123e-05	3.09582e-05	244.19
244.21	994	1.52279e-05	1.60806e-05	1.55459e-05	2.05704e-05	1.36232e-05	1.23933e-05	8.60927e-06	1.28942e-05	2.21735e-05	1.45791e-05	244.21
245.06	1000	3.24867e-05	2.29322e-05	2.16734e-05	2.56542e-05	1.78418e-05	3.56328e-05	7.45357e-05	4.97974e-05	3.07668e-05	3.67297e-05	245.06
245.08	1002	0.000357131	0.000424887	0.000293713	0.000513526	0.000175086	0.000419373	0.000441235	0.000631597	0.000558324	0.000455325	245.08
245.09	1003	7.33848e-06	1.16712e-05	1.27682e-05	9.08154e-06	1.06119e-05	5.63129e-06	1.60417e-05	8.96306e-06	1.75926e-05	1.07735e-05	245.09
245.1	1005	6.65279e-05	5.28209e-05	5.83421e-05	7.70027e-05	4.30286e-05	6.13815e-05	7.75373e-05	7.26694e-05	7.17068e-05	7.55015e-05	245.1
245.11	1006	6.75192e-05	6.0298e-05	6.14544e-05	8.45193e-05	4.85403e-05	4.52929e-05	5.00335e-05	0.00012207	9.14651e-05	8.19118e-05	245.11
245.12	1007	1.20389e-05	1.46012e-05	1.55633e-05	9.08893e-06	8.236e-06	8.43205e-05	2.10988e-05	1.65251e-05	1.60065e-05	1.39905e-05	245.12
245.14	1008	2.68009e-05	3.44192e-05	2.4904e-05	3.64306e-05	3.11238e-05	2.81675e-05	2.83652e-05	3.00036e-05	2.73529e-05	4.06338e-05	245.14
245.15	1009	6.04323e-05	7.41045e-05	9.53163e-05	7.90113e-05	4.2551e-05	5.30254e-05	8.27525e-05	9.25276e-05	7.46977e-05	7.39732e-05	245.15
245.15	1010	7.39272e-06	1.09114e-05	1.35212e-05	9.14136e-06	8.25467e-06	9.69844e-06	5.79558e-06	9.06675e-06	1.48892e-05	1.61451e-05	245.15
245.19	1011	2.16275e-05	2.29435e-05	3.68844e-05	2.12914e-05	8.28824e-06	3.71026e-05	7.06774e-05	3.75049e-05	3.23696e-05	1.69732e-05	245.19
245.19	1012	5.93497e-05	6.60616e-05	5.39809e-05	9.67976e-05	5.7624e-05	2.61951e-05	5.81665e-05	0.000108697	9.18015e-05	7.87857e-05	245.19
245.19	1013	7.39806e-06	1.70802e-05	1.96299e-05	9.10772e-06	8.25351e-06	1.02067e-05	2.39439e-05	8.98253e-06	2.2771e-05	1.07758e-05	245.19
245.23	1016	1.17265e-05	1.05828e-05	2.23676e-05	2.64575e-05	1.35674e-05	9.81326e-06	2.20168e-05	2.18676e-05	2.36596e-05	2.22677e-05	245.23
246.02	1019	1.22799e-05	6.30648e-06	9.90732e-06	9.06134e-06	8.28787e-06	9.08996e-06	1.21389e-05	9.04322e-06	8.83779e-06	1.31859e-05	246.02
247.08	1033	1.4811e-05	1.93569e-05	1.56112e-05	2.05445e-05	8.21207e-06	1.28312e-05	4.06069e-05	2.12035e-05	1.83482e-05	2.19783e-05	247.08
247.09	1035	2.05547e-05	2.03541e-05	2.4933e-05	2.80793e-05	1.71414e-05	1.60832e-05	2.43276e-05	3.47576e-05	2.65907e-05	2.81294e-05	247.09
247.12	1037	0.000167671	0.000121371	0.000130893	0.000181637	9.0464e-05	0.000111371	0.000141503	0.000180146	0.000167558	0.000141085	247.12
247.13	1038	1.65006e-05	1.86202e-05	1.63947e-05	9.1032e-06	1.84074e-05	2.55226e-05	4.85061e-05	1.97495e-05	2.04468e-05	1.73992e-05	247.13
247.13	1039	0.000100916	0.000103369	0.000104429	0.000116275	6.15792e-05	7.83173e-05	0.000103629	0.000147054	0.000122938	9.6173e-05	247.13
247.17	1044	8.10399e-05	8.91238e-05	0.000102858	8.11612e-05	3.66068e-05	5.83315e-05	9.82672e-05	0.000122473	9.93489e-05	7.77706e-05	247.17
247.2	1045	1.59741e-05	2.12214e-05	1.73174e-05	1.41686e-05	1.67871e-05	9.30976e-06	1.44418e-05	1.78266e-05	1.8073e-05	1.72457e-05	247.2
247.21	1046	1.15783e-05	1.50139e-05	1.08946e-05	1.54208e-05	8.23623e-06	5.64766e-06	1.13757e-05	1.98411e-05	8.78328e-06	1.93734e-05	247.21
247.24	1047	3.76278e-05	3.98075e-05	3.76933e-05	5.04276e-05	1.44881e-05	1.10898e-05	1.94578e-05	4.30044e-05	2.17821e-05	3.69109e-05	247.24
248	1051	6.51745e-05	5.68724e-05	7.07745e-05	3.29962e-05	7.61331e-05	5.93138e-05	0.000116829	3.34571e-05	5.53712e-05	1.81591e-05	248
248.03	1052	1.51444e-05	1.43945e-05	6.03128e-06	9.07978e-06	3.34662e-05	5.64389e-06	8.76503e-06	9.00697e-06	1.1694e-05	1.88506e-05	248.03
248.14	1056	7.35885e-06	1.25428e-05	8.64849e-06	1.33561e-05	8.20167e-06	1.0543e-05	1.19697e-05	1.90185e-05	1.45206e-05	1.07691e-05	248.14
248.15	1057	7.38691e-06	1.42581e-05	1.08548e-05	1.3212e-05	8.23203e-06	5.64426e-06	1.44817e-05	1.84045e-05	1.61745e-05	1.08085e-05	248.15
248.16	1058	1.17051e-05	6.31389e-06	6.04301e-06	9.16333e-06	8.2869e-06	1.1603e-05	1.05783e-05	8.99169e-06	1.15133e-05	1.07973e-05	248.16
249.07	1071	1.41621e-05	7.63755e-06	1.46763e-05	1.52386e-05	8.23062e-06	1.44539e-05	5.83936e-06	2.13564e-05	8.7674e-06	1.27364e-05	249.07
249.11	1073	6.46889e-05	6.71479e-05	4.42385e-05	6.14483e-05	3.59176e-05	5.55593e-05	7.03988e-05	7.32591e-05	7.29526e-05	5.62257e-05	249.11
249.15	1076	0.000202468	0.000251269	0.000253186	0.000181606	0.000108606	0.000200422	0.000274998	0.000261002	0.000236243	0.000149604	249.15
249.17	1077	1.45166e-05	6.27358e-06	1.80221e-05	1.8444e-05	8.21286e-06	5.65467e-06	5.81757e-06	8.97614e-06	8.7371e-06	1.0665e-05	249.17
249.18	1080	0.000211518	0.000212663	0.000243699	0.000219488	0.000136382	0.000124581	0.000212216	0.000236004	0.000225179	0.000222311	249.18
249.18	1081	4.78889e-05	7.0334e-05	6.45588e-05	6.18661e-05	8.22245e-06	4.47307e-05	8.69965e-05	8.21531e-05	8.89017e-05	4.71034e-05	249.18
249.21	1082	3.58292e-05	4.13854e-05	2.33076e-05	4.41026e-05	3.72628e-05	3.77625e-05	2.35847e-05	2.98159e-05	4.08673e-05	4.68256e-05	249.21
249.22	1083	5.65359e-05	6.72956e-05	5.47014e-05	6.59354e-05	6.59611e-05	3.43627e-05	5.55908e-05	7.71876e-05	7.24247e-05	7.01234e-05	249.22
250.09	1090	1.58644e-05	1.26024e-05	1.37107e-05	2.31593e-05	1.14077e-05	9.58095e-06	1.51625e-05	2.25848e-05	4.50508e-05	1.0737e-05	250.09
250.13	1092	7.35982e-06	9.80473e-06	8.9423e-06	1.15105e-05	8.2067e-06	5.59862e-06	1.26885e-05	9.0302e-06	8.83356e-06	1.07801e-05	250.13
250.18	1095	4.66896e-05	3.37109e-05	5.65398e-05	8.65697e-05	1.76231e-05	3.5681e-05	3.2665e-05	3.2671e-05	5.57848e-05	3.3532e-05	250.18
250.2	1098	9.84346e-06	8.37191e-06	2.2851e-05	9.11322e-06	8.18598e-06	5.64903e-06	1.32702e-05	1.27179e-05	8.76936e-06	1.06894e-05	250.2
250.21	1099	2.09682e-05	1.39088e-05	2.31897e-05	9.03989e-06	1.42571e-05	5.63639e-06	1.2846e-05	1.06754e-05	3.44615e-05	1.0642e-05	250.21
251.07	1109	2.47532e-05	2.42889e-05	3.46401e-05	3.41198e-05	2.55121e-05	7.43109e-06	2.66989e-05	3.34193e-05	4.41416e-05	3.48142e-05	251.07
251.07	1110	1.26103e-05	1.41622e-05	1.12257e-05	9.06826e-06	1.97011e-05	5.64858e-06	8.71458e-06	8.95412e-06	1.95054e-05	1.06672e-05	251.07
251.09	1111	2.34135e-05	2.36681e-05	2.08847e-05	3.0197e-05	1.50092e-05	1.70372e-05	4.0386e-05	2.97747e-05	2.57783e-05	1.06454e-05	251.09
251.13	1112	0.000312594	0.000443216	0.00049755	0.000262396	0.000122566	0.000415856	0.000614782	0.000428944	0.000417446	0.00023371	251.13
251.16	1115	0.000109829	0.00012221	0.000113198	9.48466e-05	4.76009e-05	0.000117235	0.000123071	0.000130389	0.000125808	8.62544e-05	251.16
251.16	1116	2.68383e-05	1.78653e-05	6.0407e-06	1.88569e-05	8.17321e-06	5.64685e-06	1.7979e-05	1.54768e-05	1.75651e-05	1.07147e-05	251.16
251.2	1117	0.000115356	0.000113122	0.000115426	0.000135639	8.78145e-05	6.08064e-05	0.000105841	0.000142266	0.000153868	0.000124054	251.2
251.2	1118	3.70738e-05	5.57332e-05	6.47835e-05	5.48283e-05	2.43241e-05	2.99243e-05	5.56909e-05	6.14197e-05	5.8755e-05	3.16041e-05	251.2
252.08	1122	7.38399e-06	6.26777e-06	6.06386e-06	9.16755e-06	8.28755e-06	9.05092e-06	1.59307e-05	1.1402e-05	1.06707e-05	1.07862e-05	252.08
252.16	1125	1.53117e-05	2.16162e-05	9.56645e-06	1.35728e-05	9.74226e-06	2.0399e-05	1.385e-05	2.35076e-05	1.94567e-05	1.94072e-05	252.16
252.16	1126	7.32656e-06	1.28833e-05	9.38248e-06	1.36154e-05	8.21774e-06	1.0588e-05	2.08501e-05	1.73275e-05	1.8518e-05	1.07925e-05	252.16
253.07	1137	1.70159e-05	9.41393e-06	8.63327e-06	1.26121e-05	8.17183e-06	8.46871e-06	1.19128e-05	1.63055e-05	1.21425e-05	1.07318e-05	253.07
253.1	1138	4.41411e-05	3.41769e-05	4.18056e-05	4.58087e-05	1.06577e-05	3.82153e-05	5.02754e-05	4.2346e-05	4.87282e-05	3.5112e-05	253.1
253.12	1140	2.14702e-05	1.72427e-05	2.67077e-05	2.75437e-05	1.28922e-05	1.65268e-05	3.06822e-05	3.39654e-05	3.5006e-05	2.71346e-05	253.12
253.14	1143	9.88634e-05	9.54546e-05	9.10919e-05	9.17188e-05	5.02947e-05	8.72078e-05	0.000101425	0.000115002	9.39381e-05	7.69419e-05	253.14
253.18	1145	8.00534e-05	7.57469e-05	8.52648e-05	7.69988e-05	2.80678e-05	6.28781e-05	7.18833e-05	8.81616e-05	7.15188e-05	7.55285e-05	253.18
253.19	1147	6.78309e-05	4.1176e-05	5.85305e-05	6.71582e-05	3.03971e-05	3.51234e-05	4.51515e-05	8.82468e-05	6.6808e-05	5.36123e-05	253.19
253.21	1149	0.000249582	0.000218493	0.000266451	0.000265468	0.00014747	0.000106674	0.000229663	0.00033136	0.00031384	0.000217009	253.21
254.1	1160	9.30335e-06	6.28371e-06	9.41921e-06	1.73198e-05	8.25765e-06	1.22108e-05	2.63612e-05	1.41769e-05	2.49608e-05	1.07319e-05	254.1
254.17	1162	1.65614e-05	1.35248e-05	1.62393e-05	1.21046e-05	8.22841e-06	1.68878e-05	1.47412e-05	1.70812e-05	1.43162e-05	1.07983e-05	254.17
254.18	1163	1.91342e-05	2.88356e-05	1.81597e-05	5.72787e-05	8.20936e-06	5.63357e-06	2.07091e-05	2.93316e-05	2.55936e-05	2.65654e-05	254.18
255.08	1180	0.000198268	0.000243533	0.000223678	7.69822e-05	4.28222e-05	0.000330447	0.000259763	0.000158224	0.000178954	6.00674e-05	255.08
255.1	1182	1.36582e-05	1.34941e-05	6.08454e-06	9.05535e-06	8.26944e-06	1.0308e-05	1.05341e-05	2.47567e-05	1.72056e-05	1.32776e-05	255.1
255.12	1183	8.48729e-05	7.9342e-05	6.07232e-05	6.77793e-05	4.29186e-05	7.35673e-05	6.42457e-05	6.37882e-05	7.99077e-05	6.5425e-05	255.12
255.14	1185	3.44193e-05	4.10772e-05	4.67481e-05	3.37707e-05	1.97967e-05	2.31673e-05	4.24634e-05	9.54821e-05	4.32903e-05	2.78478e-05	255.14
255.16	1187	0.000553182	0.000491478	0.000411234	0.000370769	0.0001864	0.000510361	0.000367239	0.000346084	0.000451182	0.000322913	255.16
255.17	1189	9.07605e-06	1.3116e-05	6.03773e-06	9.04251e-06	1.24328e-05	8.98932e-06	5.8382e-06	9.06301e-06	1.8467e-05	1.08054e-05	255.17
255.19	1190	4.85312e-05	5.24113e-05	4.02769e-05	5.78572e-05	2.30057e-05	4.90439e-05	4.09311e-05	4.6169e-05	4.07855e-05	4.83346e-05	255.19
255.21	1192	1.44883e-05	1.24925e-05	1.37623e-05	1.73305e-05	8.21938e-06	1.21658e-05	1.37122e-05	2.75603e-05	1.25829e-05	2.77491e-05	255.21
255.23	1193	2.35806e-05	2.22547e-05	2.84396e-05	2.77941e-05	1.17278e-05	1.32265e-05	2.74923e-05	2.82114e-05	2.20315e-05	2.4043e-05	255.23
256.21	1199	7.3748e-06	6.24971e-06	6.00853e-06	9.11989e-06	1.34637e-05	1.12637e-05	1.30165e-05	8.97665e-06	1.09678e-05	1.07768e-05	256.21
256.26	1200	3.11187e-05	2.61148e-05	5.05387e-05	3.59924e-05	6.84797e-05	2.68586e-05	2.81427e-05	3.79958e-05	0.000114485	4.36986e-05	256.26
256.3	1201	1.51214e-05	2.2189e-05	1.05848e-05	9.15492e-06	8.23097e-06	2.26658e-05	2.41427e-05	2.62003e-05	2.45791e-05	2.22153e-05	256.3
257.03	1205	1.07976e-05	1.70616e-05	1.36424e-05	9.04359e-06	8.17726e-06	7.12163e-05	2.52729e-05	1.37404e-05	1.83958e-05	1.07134e-05	257.03
257.04	1206	0.000127801	0.000669339	0.000999044	9.50762e-05	0.00011542	0.000656832	0.000402072	0.00167368	0.000136191	0.000210018	257.04
257.1	1208	5.01061e-05	4.58481e-05	3.14712e-05	3.7956e-05	3.04636e-05	3.61984e-05	4.67812e-05	3.36512e-05	5.54075e-05	3.22335e-05	257.1
257.11	1210	3.14669e-05	3.20213e-05	2.93778e-05	2.38873e-05	1.80963e-05	1.86508e-05	3.02024e-05	3.47537e-05	3.50337e-05	1.9582e-05	257.11
257.15	1212	0.000186216	0.000181645	0.00014516	0.000199315	8.46142e-05	0.000117797	0.000151103	0.000256638	0.000208431	0.000167976	257.15
257.19	1214	0.000176457	0.000168237	0.000131718	0.000201322	0.000125701	7.38718e-05	0.0001254	0.000202948	0.000210352	0.0002161	257.19
257.19	1215	7.33269e-06	2.86491e-05	2.37562e-05	9.06585e-06	8.28358e-06	2.0485e-05	3.85317e-05	2.22324e-05	4.45452e-05	1.07408e-05	257.19
257.25	1217	0.00018288	0.000177971	0.000167452	0.000161142	0.000153842	8.12475e-05	0.000154584	0.00022481	0.000366855	0.000193088	257.25
258.12	1228	6.57158e-05	3.33563e-05	4.0395e-05	4.23051e-05	2.04038e-05	4.14138e-05	4.72468e-05	8.3055e-05	2.35837e-05	4.99358e-05	258.12
258.14	1230	3.83081e-05	3.1257e-05	2.86487e-05	9.06118e-06	8.1845e-06	5.59579e-06	1.56794e-05	8.94106e-06	3.50892e-05	2.16615e-05	258.14
258.14	1232	7.29644e-06	9.6251e-06	6.04228e-06	9.14207e-06	8.25745e-06	9.48415e-06	4.31587e-05	2.29411e-05	8.78543e-06	1.0654e-05	258.14
258.28	1237	1.05303e-05	1.25451e-05	1.27133e-05	1.1512e-05	8.22428e-06	1.27378e-05	1.21847e-05	2.0461e-05	2.11916e-05	1.06999e-05	258.28
259.07	1250	1.418e-05	1.6318e-05	1.96015e-05	9.0846e-06	1.10805e-05	8.31532e-05	2.62285e-05	1.85911e-05	1.47699e-05	1.79443e-05	259.07
259.09	1252	2.24992e-05	2.48193e-05	2.48915e-05	2.53808e-05	2.32321e-05	2.59606e-05	1.76823e-05	2.5001e-05	3.46074e-05	2.87996e-05	259.09
259.12	1255	0.000105657	8.81092e-05	6.04124e-06	9.06604e-06	6.96043e-05	7.8697e-05	8.68671e-05	9.21467e-05	0.000101964	8.26485e-05	259.12
259.13	1256	0.0042508	0.00292503	0.00290201	0.00349385	0.00228522	0.00101891	0.00227425	0.00462667	0.00489302	0.00389153	259.13
259.17	1258	0.000196644	0.000192343	0.000199969	0.000189533	9.84913e-05	0.000135159	0.000215085	0.000252431	0.000214829	0.000159056	259.17
259.19	1260	7.32052e-06	2.00125e-05	1.47076e-05	9.09643e-06	8.24401e-06	5.63454e-06	1.4536e-05	1.33682e-05	1.96716e-05	1.65357e-05	259.19
259.2	1263	7.39353e-06	8.64094e-06	6.07476e-06	9.0521e-06	8.29465e-06	1.17322e-05	1.31822e-05	1.36864e-05	8.83342e-06	1.06908e-05	259.2
259.2	1264	1.93546e-05	2.2717e-05	2.45607e-05	2.05004e-05	8.20477e-06	8.0149e-06	2.39041e-05	1.93047e-05	2.13269e-05	1.06832e-05	259.2
259.21	1265	7.33763e-06	2.1901e-05	3.08289e-05	1.53197e-05	1.54765e-05	1.69492e-05	3.73357e-05	3.11333e-05	2.41577e-05	1.34693e-05	259.21
259.24	1266	1.62932e-05	1.76162e-05	1.72075e-05	2.14837e-05	8.23632e-06	1.15328e-05	1.61661e-05	3.13564e-05	2.84769e-05	2.08199e-05	259.24
260.16	1283	1.30171e-05	7.74199e-06	6.03948e-06	9.18455e-06	8.18894e-06	1.31818e-05	2.86835e-05	1.60644e-05	1.14822e-05	1.06915e-05	260.16
260.19	1286	8.24724e-05	4.49176e-05	4.90217e-05	9.9639e-05	2.79091e-05	1.94504e-05	3.38979e-05	9.29565e-05	8.70373e-05	0.000109727	260.19
261.06	1300	7.30353e-06	6.24432e-06	1.01353e-05	9.16563e-06	8.22391e-06	8.03143e-06	1.47998e-05	9.01961e-06	8.71327e-06	1.37512e-05	261.06
261.07	1301	1.47338e-05	1.64844e-05	1.50461e-05	9.10847e-06	8.18532e-06	5.65075e-06	5.77124e-06	1.40677e-05	8.75147e-06	1.07194e-05	261.07
261.08	1302	0.000115764	7.61416e-05	8.89161e-05	0.000112895	5.59026e-05	6.94117e-05	9.35759e-05	0.00010838	9.95025e-05	9.35689e-05	261.08
261.09	1303	3.60057e-05	1.97275e-05	2.40263e-05	2.65043e-05	1.54963e-05	2.47689e-05	2.93069e-05	2.96553e-05	2.58299e-05	3.47006e-05	261.09
261.11	1305	9.72004e-05	8.20023e-05	7.02906e-05	6.53755e-05	3.46927e-05	0.000115551	7.41097e-05	9.26857e-05	0.000101144	8.28433e-05	261.11
261.13	1307	0.00266877	0.0014922	0.00185137	0.00215001	0.00134588	0.00220207	0.00194945	0.00241814	0.0023187	0.00205059	261.13
261.14	1309	1.94251e-05	6.2492e-06	6.00241e-06	2.84414e-05	1.42477e-05	2.60741e-05	6.25974e-05	3.31466e-05	8.77612e-06	1.77432e-05	261.14
261.15	1310	6.40536e-05	7.29528e-05	8.87176e-05	6.85824e-05	4.05981e-05	6.05836e-05	8.1449e-05	8.83969e-05	6.97355e-05	5.49457e-05	261.15
261.18	1312	0.00013786	0.000142847	0.000152146	0.000140787	7.91878e-05	8.63238e-05	0.00015644	0.000242219	0.000165796	0.000131256	261.18
262.01	1316	0.000138389	9.97146e-05	0.000129224	4.26819e-05	0.00013789	8.96353e-05	0.000217123	6.85862e-05	8.19452e-05	4.38388e-05	262.01
262.09	1318	1.35826e-05	9.96515e-06	1.95859e-05	2.02773e-05	1.3542e-05	5.60841e-06	1.24028e-05	2.22208e-05	1.20024e-05	2.65214e-05	262.09
262.13	1321	2.84388e-05	4.3053e-05	5.01956e-05	1.78002e-05	1.4922e-05	4.25763e-05	0.000100159	2.55541e-05	3.23786e-05	2.26556e-05	262.13
263.06	1330	0.000665272	0.000635913	0.00101293	0.000611987	0.000906494	0.000816258	0.000875338	0.00135239	0.00143559	0.000570933	263.06
263.09	1333	1.85801e-05	6.29158e-06	2.20082e-05	9.1779e-06	8.19999e-06	1.45579e-05	1.7341e-05	2.93806e-05	1.9447e-05	1.08039e-05	263.09
263.1	1335	1.77649e-05	2.27359e-05	1.83617e-05	1.62592e-05	1.22752e-05	5.64736e-06	1.8885e-05	1.79089e-05	3.17482e-05	1.51808e-05	263.1
263.13	1336	8.12708e-05	7.32644e-05	8.15133e-05	6.80479e-05	2.81801e-05	6.40828e-05	8.77134e-05	8.68875e-05	8.42798e-05	7.30367e-05	263.13
263.14	1340	1.72524e-05	2.69942e-05	3.56193e-05	9.15202e-06	1.04329e-05	1.89426e-05	4.11444e-05	2.53316e-05	3.51735e-05	1.87912e-05	263.14
263.15	1341	3.05686e-05	2.56357e-05	1.97133e-05	3.63269e-05	1.2944e-05	2.80533e-05	2.85122e-05	3.87305e-05	3.0468e-05	1.77691e-05	263.15
263.16	1343	9.87953e-05	0.000113665	0.000106785	8.77473e-05	4.9831e-05	9.54257e-05	0.000132929	0.000113109	0.000102451	7.89822e-05	263.16
263.2	1344	0.000121587	0.000121598	0.000138684	0.000104596	7.62225e-05	7.61845e-05	0.000132773	0.000127428	0.000144596	0.000121305	263.2
263.2	1345	7.35522e-06	1.55393e-05	1.61218e-05	1.29447e-05	1.42802e-05	5.63027e-06	1.93037e-05	1.91315e-05	8.76048e-06	1.07059e-05	263.2
263.23	1346	5.40828e-05	6.42182e-05	5.73799e-05	5.1501e-05	3.99049e-05	3.13802e-05	6.71247e-05	6.61537e-05	5.08236e-05	4.44406e-05	263.23
264.07	1390	1.08267e-05	6.29544e-06	8.59481e-06	9.10941e-06	8.23833e-06	1.27096e-05	1.17242e-05	9.06211e-06	8.72676e-06	1.42979e-05	264.07
264.08	1392	5.11819e-05	5.68606e-05	5.54796e-05	5.13708e-05	3.23957e-05	2.2562e-05	4.33746e-05	6.1625e-05	1.33975e-05	2.54912e-05	264.08
264.19	1396	1.23895e-05	1.52785e-05	1.24192e-05	9.17258e-06	8.16759e-06	5.68015e-06	1.72541e-05	9.0261e-06	2.11529e-05	1.07909e-05	264.19
264.19	1397	7.36305e-06	8.65395e-06	7.47389e-06	2.11445e-05	8.2492e-06	1.42503e-05	1.25935e-05	8.95039e-06	1.81311e-05	1.07407e-05	264.19
265.04	1406	3.32861e-05	3.18587e-05	2.71658e-05	3.16242e-05	8.30074e-06	3.32776e-05	3.84244e-05	4.80437e-05	3.94356e-05	2.47604e-05	265.04
265.05	1407	6.92988e-05	6.24129e-05	0.000105417	6.76018e-05	9.74648e-05	7.24231e-05	8.95765e-05	0.000145911	0.000152656	5.26648e-05	265.05
265.07	1409	7.32479e-06	1.4712e-05	1.30172e-05	9.16281e-06	8.21173e-06	5.66186e-06	2.78111e-05	1.30789e-05	1.85935e-05	1.29078e-05	265.07
265.1	1411	0.00022313	0.000233923	0.000193885	0.000125356	6.38866e-05	0.000327847	0.000237783	0.000215931	0.000222722	0.000107784	265.1
265.14	1413	0.000124261	0.000115162	0.000110239	0.000102189	5.46288e-05	0.000110119	0.000112916	0.000115494	0.000113708	8.16516e-05	265.14
265.15	1414	7.39719e-06	6.26078e-06	8.91528e-06	9.10198e-06	1.31219e-05	5.66205e-06	1.98481e-05	1.43054e-05	1.35202e-05	1.0805e-05	265.15
265.16	1415	4.17998e-05	6.15508e-05	8.59216e-05	3.73118e-05	2.28088e-05	4.98891e-05	0.000105938	8.11743e-05	7.51758e-05	3.54302e-05	265.16
265.16	1416	0.000121218	7.27734e-05	7.28164e-05	8.22585e-05	4.21846e-05	3.07195e-05	5.56168e-05	0.000128307	0.000136782	7.07363e-05	265.16
265.18	1417	0.000167042	0.000161865	0.000152149	0.000141107	6.34253e-05	0.000145904	0.000184247	0.000210258	0.00017047	0.000127157	265.18
265.21	1418	0.000450345	0.000427683	0.000389718	0.000509064	0.00038473	0.000170113	0.000309184	0.000514604	0.000574384	0.00051645	265.21
265.25	1419	2.1406e-05	1.87324e-05	2.5404e-05	9.10767e-06	1.85112e-05	5.59859e-06	2.25907e-05	2.13334e-05	2.30168e-05	1.2924e-05	265.25
266.05	1434	7.30939e-06	6.27222e-06	9.47689e-06	1.57734e-05	8.17348e-06	8.9984e-06	1.18054e-05	2.62578e-05	2.16415e-05	1.06802e-05	266.05
266.07	1435	1.67933e-05	2.06759e-05	1.33372e-05	2.31266e-05	1.1468e-05	1.02154e-05	1.48033e-05	2.80517e-05	8.70897e-06	1.06623e-05	266.07
266.08	1436	9.57807e-06	1.22049e-05	6.01229e-06	9.15787e-06	1.2829e-05	5.68236e-06	9.17843e-06	1.8879e-05	1.326e-05	1.61332e-05	266.08
266.17	1441	0.000126121	7.42431e-05	9.74371e-05	0.000107447	3.79381e-05	0.000139567	7.6947e-05	0.000100219	0.000102914	9.73769e-05	266.17
266.28	1450	1.50009e-05	6.25877e-06	9.17644e-06	1.48075e-05	8.24856e-06	1.07704e-05	1.03478e-05	1.92436e-05	8.82781e-06	1.91833e-05	266.28
267.01	1454	3.15212e-05	3.41332e-05	4.02683e-05	4.34461e-05	3.15732e-05	3.49548e-05	4.09588e-05	5.05404e-05	6.95532e-05	3.50481e-05	267.01
267.08	1456	1.80918e-05	1.00748e-05	6.08568e-06	9.12496e-06	8.29467e-06	1.5751e-05	1.91081e-05	1.52132e-05	1.55069e-05	1.07893e-05	267.08
267.12	1458	6.77883e-05	6.86918e-05	7.1304e-05	5.19388e-05	3.00161e-05	6.90697e-05	7.98584e-05	6.81018e-05	6.58467e-05	3.92595e-05	267.12
267.17	1461	0.000504074	0.000675331	0.000803542	0.000577443	0.000606971	0.000339012	0.000555275	0.000593789	0.000693773	0.000716668	267.17
267.21	1463	2.16117e-05	1.45399e-05	1.03187e-05	2.1617e-05	1.00381e-05	1.62521e-05	1.19005e-05	2.83457e-05	1.54477e-05	1.44844e-05	267.21
267.21	1464	1.44544e-05	9.5208e-06	6.05108e-06	9.18657e-06	8.2906e-06	1.03063e-05	5.75956e-06	1.1748e-05	1.73049e-05	1.48204e-05	267.21
267.23	1465	0.000356665	0.000400771	0.000508616	0.00029399	0.000182346	0.000203278	0.000457889	0.000597303	0.00054168	0.000275329	267.23
267.27	1466	9.82782e-06	1.1897e-05	1.39236e-05	2.00727e-05	8.29934e-06	5.66437e-06	2.31057e-05	2.86473e-05	2.10107e-05	1.06921e-05	267.27
268.08	1471	1.05929e-05	6.34064e-06	6.05707e-06	9.17038e-06	8.18227e-06	5.60359e-06	2.41178e-05	1.95874e-05	1.08644e-05	1.08108e-05	268.08
268.1	1474	7.3777e-06	6.32742e-06	6.06002e-06	9.04771e-06	8.19733e-06	8.76387e-05	2.95674e-05	9.06442e-06	2.25978e-05	1.07864e-05	268.1
268.1	1475	0.000287286	0.000202961	0.000231438	0.000217826	0.00014854	0.000272411	0.000265265	0.000405546	0.000166706	0.000260667	268.1
268.19	1479	1.84779e-05	1.04072e-05	6.06487e-06	9.08608e-06	1.24623e-05	1.80672e-05	1.15775e-05	1.49033e-05	1.52146e-05	1.08185e-05	268.19
269.04	1495	1.74379e-05	1.28243e-05	2.07793e-05	1.2908e-05	8.20251e-06	1.25408e-05	1.49866e-05	1.1534e-05	8.7139e-06	1.54238e-05	269.04
269.06	1496	1.35003e-05	1.6105e-05	6.04896e-06	1.64355e-05	8.18875e-06	1.42442e-05	1.89145e-05	2.10681e-05	1.89914e-05	1.43937e-05	269.06
269.06	1497	7.38587e-06	6.3465e-06	6.07048e-06	9.05606e-06	8.18527e-06	9.37248e-06	1.47413e-05	1.19525e-05	8.73573e-06	1.07718e-05	269.06
269.1	1499	3.82041e-05	4.20506e-05	4.13042e-05	2.68197e-05	8.21624e-06	4.491e-05	4.02727e-05	4.52212e-05	3.21238e-05	2.7479e-05	269.1
269.11	1501	1.01348e-05	1.53831e-05	2.42838e-05	1.25697e-05	8.23905e-06	9.41719e-06	1.9569e-05	2.00851e-05	1.70688e-05	2.24803e-05	269.11
269.14	1502	0.000110182	0.00010804	9.32394e-05	8.06856e-05	4.68146e-05	0.000109386	9.05619e-05	0.000103691	0.000115666	0.000101233	269.14
269.15	1505	3.04031e-05	3.82e-05	4.51255e-05	3.07812e-05	1.67529e-05	2.25557e-05	5.18573e-05	4.34623e-05	4.4686e-05	3.80431e-05	269.15
269.17	1506	0.000131876	0.000155144	0.000151665	9.6427e-05	6.816e-05	0.00016081	0.000153146	0.000130952	0.000129921	8.8771e-05	269.17
269.21	1510	0.000328299	0.000306767	0.000297503	0.000280984	0.000121591	0.000269581	0.000230324	0.000290802	0.00029244	0.000259869	269.21
269.23	1511	1.6938e-05	1.56742e-05	6.03094e-06	1.30599e-05	1.23415e-05	9.38863e-06	2.32851e-05	8.98397e-06	2.66809e-05	1.90817e-05	269.23
269.28	1513	9.53752e-06	1.20005e-05	1.80243e-05	1.42719e-05	1.32444e-05	1.04164e-05	2.14324e-05	2.00585e-05	2.46814e-05	1.06758e-05	269.28
270.14	1519	2.34807e-05	1.74941e-05	1.287e-05	9.13177e-06	8.2374e-06	1.29218e-05	9.58231e-06	2.02672e-05	8.71973e-06	1.07687e-05	270.14
270.18	1520	2.44839e-05	2.6677e-05	2.76786e-05	1.30881e-05	1.38625e-05	2.52047e-05	2.21922e-05	1.66915e-05	2.22421e-05	1.07189e-05	270.18
270.28	1525	2.3758e-05	2.00915e-05	1.54209e-05	2.85658e-05	1.99983e-05	1.81188e-05	1.95171e-05	2.05247e-05	3.56907e-05	2.69282e-05	270.28
270.32	1526	0.000106468	8.57098e-05	7.59923e-05	9.53078e-05	5.95937e-05	8.83628e-05	7.63771e-05	0.000122695	0.000152828	0.000100895	270.32
271.06	1540	2.13545e-05	1.74036e-05	3.14907e-05	4.00351e-05	4.35834e-05	8.34819e-06	1.02964e-05	2.10082e-05	3.40709e-05	5.80295e-05	271.06
271.08	1541	2.88969e-05	1.40304e-05	1.89874e-05	1.55391e-05	1.32156e-05	3.71539e-05	0.000148325	4.23955e-05	1.6792e-05	1.29765e-05	271.08
271.09	1542	7.30406e-06	1.81593e-05	1.73847e-05	1.4827e-05	8.17526e-06	1.62128e-05	1.90574e-05	2.27214e-05	1.98924e-05	1.97189e-05	271.09
271.12	1544	5.41649e-05	5.2191e-05	4.2134e-05	3.32277e-05	1.97951e-05	7.61815e-05	5.57296e-05	4.53064e-05	4.7492e-05	1.82046e-05	271.12
271.15	1547	9.94099e-05	9.74327e-05	5.48526e-05	8.61404e-05	8.30672e-05	8.32341e-05	5.18451e-05	4.97903e-05	6.89422e-05	6.99846e-05	271.15
271.15	1548	2.2538e-05	2.07903e-05	1.99117e-05	1.81804e-05	8.24706e-06	1.68008e-05	1.88454e-05	2.91806e-05	3.49268e-05	1.0669e-05	271.15
271.17	1550	0.000135721	0.000150169	0.000166925	0.000117519	7.37254e-05	9.28912e-05	0.000173768	0.000160006	0.000158104	0.000130563	271.17
271.19	1551	0.00123558	0.00113591	0.000777546	0.00106447	0.000806777	0.000896971	0.000653271	0.000752949	0.000969085	0.000971831	271.19
271.2	1553	2.01166e-05	3.28518e-05	3.39908e-05	9.07044e-06	1.26715e-05	5.66858e-06	2.99402e-05	2.57075e-05	4.11354e-05	2.59318e-05	271.2
271.21	1554	2.65132e-05	4.24141e-05	6.65704e-05	9.13994e-06	2.51696e-05	3.27456e-05	6.89969e-05	5.13635e-05	7.21819e-05	3.26407e-05	271.21
272.22	1575	7.35977e-06	8.65393e-06	1.3826e-05	1.26679e-05	8.23506e-06	7.74901e-06	5.84069e-06	1.33102e-05	1.1158e-05	1.07503e-05	272.22
272.26	1576	2.16923e-05	1.36903e-05	1.81416e-05	9.08329e-06	8.21122e-06	1.15196e-05	1.64817e-05	2.00047e-05	8.77629e-06	2.33213e-05	272.26
273.11	1583	3.04918e-05	3.32165e-05	3.88733e-05	2.68687e-05	1.75839e-05	3.61765e-05	4.56855e-05	4.67516e-05	3.79948e-05	2.57404e-05	273.11
273.15	1586	0.000122929	0.000142804	0.000146703	0.000103138	6.79068e-05	0.000101067	0.000171297	0.000148645	0.000141432	0.00010534	273.15
273.17	1587	0.000148549	0.000155767	5.94058e-05	0.000152981	0.000170532	0.000108917	7.01506e-05	8.58761e-05	8.52196e-05	0.000132595	273.17
273.18	1588	0.000340158	0.000418469	0.000576005	0.000371508	0.000341623	0.000240133	0.000490781	0.000512794	0.000517037	0.000360683	273.18
273.26	1591	2.72641e-05	5.54912e-05	4.85311e-05	3.13535e-05	1.87556e-05	3.49743e-05	8.18883e-05	5.00728e-05	5.03007e-05	2.7129e-05	273.26
274.14	1600	4.05435e-05	4.96278e-05	3.41925e-05	3.3906e-05	2.33744e-05	3.50621e-05	5.78615e-05	4.38407e-05	4.16323e-05	3.77695e-05	274.14
274.17	1602	1.06147e-05	6.26252e-06	1.36798e-05	9.12196e-06	8.1858e-06	8.18716e-06	5.79946e-06	1.32852e-05	2.00153e-05	1.73751e-05	274.17
274.17	1603	2.53893e-05	2.17249e-05	6.06699e-06	1.79445e-05	2.23123e-05	1.23762e-05	1.15241e-05	9.03114e-06	2.03384e-05	1.80651e-05	274.17
274.22	1605	7.306e-06	9.26468e-06	7.93903e-06	9.11437e-06	8.18346e-06	1.72582e-05	1.51174e-05	1.30026e-05	8.70853e-06	1.07436e-05	274.22
274.25	1606	7.31133e-06	6.27196e-06	7.85937e-06	9.0831e-06	8.25563e-06	1.57382e-05	2.03996e-05	1.27913e-05	8.82286e-06	1.07439e-05	274.25
274.27	1608	4.689e-05	3.68078e-05	2.70683e-05	3.78597e-05	2.2024e-05	2.85016e-05	3.12584e-05	5.41778e-05	2.79616e-05	3.9607e-05	274.27
275.07	1618	7.32648e-06	6.24587e-06	6.02478e-06	9.12262e-06	8.19068e-06	1.04459e-05	1.43541e-05	1.8069e-05	8.74671e-06	1.07123e-05	275.07
275.09	1619	1.89945e-05	6.30748e-06	1.60526e-05	1.77658e-05	8.21668e-06	1.14701e-05	1.44963e-05	1.82348e-05	8.80903e-06	2.76958e-05	275.09
275.1	1620	7.32952e-06	3.38824e-05	4.60933e-05	1.89902e-05	1.63356e-05	5.63589e-06	5.81394e-06	0.000140919	2.99755e-05	4.26454e-05	275.1
275.11	1621	0.00070629	0.000447999	0.000562911	0.000637917	0.000257567	0.000718684	0.000607382	0.000651781	0.000579161	0.000618447	275.11
275.16	1625	0.000140578	0.000161083	0.000142031	0.000108153	6.55498e-05	0.000131299	0.000168971	0.000174446	0.000169458	0.000116201	275.16
275.26	1629	1.40642e-05	1.54974e-05	9.36001e-06	2.27216e-05	1.41707e-05	1.3639e-05	1.12225e-05	1.69226e-05	2.54582e-05	1.07493e-05	275.26
276.07	1635	0.000153448	0.000171483	0.000213772	3.68031e-05	0.000113045	0.00031888	0.000393911	0.000103826	0.000116562	5.96552e-05	276.07
276.1	1636	2.07732e-05	1.64533e-05	1.9856e-05	1.15054e-05	4.32187e-05	5.60684e-06	2.12242e-05	1.61541e-05	1.19188e-05	1.07186e-05	276.1
276.14	1639	7.33566e-06	1.33538e-05	1.24224e-05	1.26772e-05	8.27088e-06	5.66913e-06	1.46448e-05	9.02146e-06	1.4103e-05	1.079e-05	276.14
276.16	1640	0.000123147	0.00010697	0.000117791	9.146e-05	4.74428e-05	6.00738e-05	9.42366e-05	0.00013444	0.000154354	9.63777e-05	276.16
277.07	1657	0.000118899	0.00010864	0.000121785	9.7662e-05	0.000105383	0.000132045	0.000131457	0.000218369	0.000209639	0.000100667	277.07
277.1	1659	2.97111e-05	4.52238e-05	7.16064e-05	4.33117e-05	3.26922e-05	5.22678e-05	4.54594e-05	0.00019701	4.4561e-05	7.00132e-05	277.1
277.11	1660	7.32633e-06	6.28174e-06	6.0478e-06	9.18551e-06	8.18543e-06	1.6997e-05	5.83447e-06	1.65102e-05	1.14148e-05	1.0691e-05	277.11
277.12	1661	0.000299725	0.000223977	0.000268797	0.000256832	0.000159888	0.000186251	0.000279696	0.000223702	0.000276377	0.000310601	277.12
277.13	1662	2.15954e-05	6.3002e-06	6.06037e-06	3.26984e-05	8.24286e-06	5.2074e-05	1.52795e-05	2.77926e-05	1.96848e-05	1.07367e-05	277.13
277.14	1663	0.000119996	0.000123328	0.00011718	0.000105265	6.61743e-05	8.59485e-05	0.000124496	0.00015145	0.00014821	0.000100288	277.14
277.18	1665	0.000103778	0.000125071	0.000119618	0.000108088	5.70642e-05	0.000129921	0.000158275	0.000141098	0.000156409	9.95345e-05	277.18
277.21	1667	0.000551965	0.000550377	0.000580398	0.00058741	0.000200922	0.000203649	0.000467819	0.000571762	0.000409278	0.000491179	277.21
278.1	1676	4.07357e-05	1.71051e-05	2.81576e-05	3.98877e-05	7.56992e-05	9.96943e-06	3.03985e-05	3.21731e-05	3.1708e-05	2.71717e-05	278.1
278.21	1682	7.34749e-06	6.33123e-06	1.19155e-05	9.18581e-06	8.21904e-06	1.0963e-05	1.35372e-05	8.97455e-06	1.57403e-05	1.06577e-05	278.21
278.25	1684	2.44918e-05	2.30037e-05	2.75816e-05	2.17035e-05	2.57894e-05	1.10256e-05	2.33483e-05	2.30724e-05	5.10737e-05	3.67957e-05	278.25
279.05	1693	7.36245e-06	9.90337e-06	6.08649e-06	1.37986e-05	8.26032e-06	1.3607e-05	1.66997e-05	2.50201e-05	1.07419e-05	1.06751e-05	279.05
279.05	1694	1.23056e-05	6.28484e-06	1.93035e-05	9.17902e-06	8.28903e-06	2.17131e-05	2.29754e-05	1.88456e-05	2.72911e-05	1.08159e-05	279.05
279.09	1698	7.39933e-06	6.27466e-06	6.02078e-06	9.16434e-06	8.22195e-06	1.18945e-05	5.76151e-06	8.95501e-06	1.57154e-05	1.48479e-05	279.09
279.1	1700	4.23233e-05	6.75982e-05	9.09146e-05	2.36286e-05	1.19696e-05	5.86679e-05	9.97512e-05	7.5455e-05	8.42706e-05	3.02697e-05	279.1
279.12	1701	3.80712e-05	3.81682e-05	3.75499e-05	2.24984e-05	1.87106e-05	3.55296e-05	5.95979e-05	4.9529e-05	4.45489e-05	3.4175e-05	279.12
279.19	1706	8.28078e-05	9.14609e-05	8.99938e-05	6.68233e-05	3.8224e-05	7.54986e-05	0.000104687	8.24017e-05	9.95474e-05	7.09082e-05	279.19
279.21	1707	2.34036e-05	2.30215e-05	2.314e-05	2.66041e-05	1.40676e-05	5.63506e-06	2.06121e-05	3.37618e-05	3.69022e-05	1.97796e-05	279.21
279.21	1708	1.08629e-05	6.33668e-06	1.23404e-05	9.12187e-06	1.11564e-05	5.68697e-06	5.77771e-06	8.99475e-06	1.14398e-05	1.07191e-05	279.21
279.23	1709	0.00163069	0.00162314	0.00141317	0.00160122	0.0014198	0.000652317	0.00133816	0.00198236	0.00272392	0.00148956	279.23
280.07	1717	1.54656e-05	1.05022e-05	6.05016e-06	2.0204e-05	8.22115e-06	8.75084e-06	5.81299e-06	1.66874e-05	1.2927e-05	1.06781e-05	280.07
280.1	1720	7.29823e-06	2.17597e-05	6.04425e-06	9.18544e-06	8.26207e-06	1.54101e-05	2.07228e-05	9.06948e-06	1.47477e-05	1.07383e-05	280.1
280.14	1721	1.18379e-05	1.15853e-05	1.6283e-05	9.09861e-06	8.262e-06	1.69056e-05	1.80498e-05	9.00965e-06	8.72928e-06	1.06898e-05	280.14
280.16	1724	1.79554e-05	2.12241e-05	2.46522e-05	9.1135e-06	1.33003e-05	1.45223e-05	2.47764e-05	2.68866e-05	1.99221e-05	1.07534e-05	280.16
280.19	1727	7.34819e-06	1.27817e-05	1.40241e-05	1.61946e-05	8.29771e-06	1.38586e-05	1.0109e-05	9.05887e-06	8.6962e-06	1.94815e-05	280.19
281.03	1740	7.34981e-06	6.28845e-06	6.02362e-06	1.7095e-05	8.29683e-06	7.38922e-06	5.75198e-06	2.0297e-05	2.03283e-05	1.07477e-05	281.03
281.05	1741	0.000352814	0.000376894	0.000481225	0.000340476	0.00204131	0.000247447	0.000378894	0.000258317	0.000354713	0.000348612	281.05
281.08	1743	1.45587e-05	6.30401e-06	1.03699e-05	9.08652e-06	8.18588e-06	5.63584e-06	9.88907e-06	2.13861e-05	1.38924e-05	1.07778e-05	281.08
281.09	1744	7.32372e-06	6.24472e-06	8.68063e-06	1.2878e-05	8.28499e-06	1.12398e-05	1.51967e-05	1.46312e-05	8.69666e-06	1.07209e-05	281.09
281.1	1747	4.37848e-05	3.92152e-05	4.0624e-05	9.09817e-06	2.1265e-05	4.52397e-05	4.9192e-05	3.7074e-05	4.0937e-05	2.33896e-05	281.1
281.11	1748	2.08451e-05	6.28989e-06	6.01519e-06	1.15291e-05	1.13977e-05	1.33995e-05	1.8362e-05	1.27182e-05	1.89063e-05	1.31506e-05	281.11
281.14	1749	5.26733e-05	5.47244e-05	5.67695e-05	3.97869e-05	2.36252e-05	6.27783e-05	5.80566e-05	5.17311e-05	5.74296e-05	4.27041e-05	281.14
281.17	1751	0.000287486	0.000340846	0.000353628	0.00022287	0.000116487	0.000337989	0.000364995	0.000354125	0.000340254	0.00021703	281.17
281.25	1756	0.000243301	0.000364139	0.000457748	0.000246981	0.000156521	0.000180665	0.000380672	0.000379832	0.000383949	0.000239636	281.25
282.03	1764	1.0328e-05	6.25051e-06	1.37163e-05	1.21642e-05	8.22282e-06	8.82276e-06	7.8086e-06	8.99478e-06	8.82607e-06	1.06687e-05	282.03
282.15	1769	9.54185e-06	6.25475e-06	9.28752e-06	9.15382e-06	8.23656e-06	8.98921e-06	1.57416e-05	8.94232e-06	1.33883e-05	1.60276e-05	282.15
282.17	1770	1.24361e-05	9.3121e-06	1.09897e-05	9.12311e-06	8.2908e-06	1.11482e-05	5.8267e-06	1.31241e-05	1.14264e-05	1.06945e-05	282.17
282.19	1772	9.63328e-05	7.32273e-05	9.12002e-05	7.69376e-05	4.93318e-05	5.28711e-05	9.54077e-05	0.000101831	9.01773e-05	5.62263e-05	282.19
282.2	1775	0.000114731	8.9467e-05	9.55586e-05	7.5417e-05	2.10868e-05	0.000142623	9.46228e-05	9.17471e-05	0.000110986	6.60488e-05	282.2
282.22	1777	7.38116e-06	9.37062e-06	1.79496e-05	9.15682e-06	2.33905e-05	1.11322e-05	1.60304e-05	9.03423e-06	4.49676e-05	1.06901e-05	282.22
282.28	1779	7.77405e-05	8.64945e-05	7.61026e-05	9.08907e-05	4.61805e-05	5.34698e-05	6.47641e-05	0.000102127	0.000133143	0.000102761	282.28
283.03	1786	3.49313e-05	4.15712e-05	4.75434e-05	4.76103e-05	0.000212249	2.27415e-05	2.94556e-05	3.34139e-05	4.93445e-05	5.53532e-05	283.03
283.05	1787	4.58517e-05	4.67012e-05	5.9815e-05	4.64325e-05	0.000285287	3.6935e-05	4.92914e-05	3.3647e-05	5.4599e-05	5.58102e-05	283.05
283.09	1788	1.62429e-05	2.31947e-05	1.3161e-05	2.20341e-05	8.17145e-06	1.52592e-05	1.79557e-05	1.91558e-05	1.13617e-05	1.81196e-05	283.09
283.09	1789	9.70739e-06	6.3267e-06	1.49579e-05	9.08347e-06	1.42045e-05	1.05747e-05	1.16071e-05	1.58944e-05	1.42542e-05	1.07312e-05	283.09
283.12	1790	4.10583e-05	4.40079e-05	3.5248e-05	3.34362e-05	2.49403e-05	4.02634e-05	4.76581e-05	4.01231e-05	4.05124e-05	3.55108e-05	283.12
283.15	1792	6.25515e-05	7.19877e-05	5.47435e-05	3.88026e-05	3.01567e-05	5.41156e-05	7.28128e-05	5.04331e-05	5.71643e-05	3.89326e-05	283.15
283.18	1794	0.000228542	0.000187478	0.000164158	0.000210473	0.000105372	0.000266401	0.000263389	0.000239938	0.000221234	0.000214793	283.18
283.19	1795	0.000154713	0.000196848	0.00020156	0.000109475	7.87978e-05	0.000207408	0.000209351	0.00012922	0.000177984	0.000108151	283.19
283.2	1797	3.30004e-05	5.62874e-05	8.27572e-05	2.81098e-05	2.48872e-05	3.26576e-05	8.86458e-05	6.50992e-05	6.22749e-05	3.04783e-05	283.2
283.21	1798	7.34518e-06	1.25865e-05	1.5219e-05	1.22981e-05	8.23759e-06	5.6227e-06	1.84048e-05	1.72671e-05	2.1024e-05	1.06427e-05	283.21
283.22	1800	7.85837e-05	7.77105e-05	7.71587e-05	7.28908e-05	4.17215e-05	7.61808e-05	7.08044e-05	9.43843e-05	7.05201e-05	8.26812e-05	283.22
283.3	1803	7.29417e-06	1.50079e-05	1.80008e-05	9.09374e-06	8.1755e-06	1.03743e-05	1.57759e-05	1.65737e-05	1.75107e-05	1.07625e-05	283.3
284.11	1807	9.89917e-06	8.6556e-06	1.17978e-05	9.09345e-06	8.20754e-06	5.60262e-06	5.77165e-06	9.04004e-06	8.79269e-06	1.06869e-05	284.11
284.16	1808	1.46393e-05	1.12003e-05	9.46895e-06	1.65293e-05	8.27908e-06	5.64482e-06	5.75057e-06	1.75871e-05	1.78912e-05	1.07314e-05	284.16
284.17	1809	9.16888e-06	1.03925e-05	1.08216e-05	1.45532e-05	8.20643e-06	7.18307e-06	1.26214e-05	9.00884e-06	1.31416e-05	1.07892e-05	284.17
284.29	1815	0.000188754	0.000148548	0.00042366	0.000167255	0.000359107	0.00012563	0.000163824	0.00025334	0.00071984	0.00019914	284.29
285.07	1822	7.33769e-06	6.3339e-06	1.07663e-05	9.13526e-06	1.44674e-05	9.79476e-06	1.33658e-05	1.69804e-05	8.80683e-06	1.73248e-05	285.07
285.15	1826	6.55768e-05	8.12926e-05	7.75857e-05	6.72482e-05	4.10467e-05	4.7091e-05	9.3575e-05	7.93252e-05	7.73755e-05	6.21597e-05	285.15
285.17	1828	3.81855e-05	4.98542e-05	3.57114e-05	4.26399e-05	2.41735e-05	4.6501e-05	4.32224e-05	3.17979e-05	4.0913e-05	2.75485e-05	285.17
285.18	1831	7.98934e-05	0.000149836	0.00015706	6.26707e-05	3.92116e-05	0.000105582	0.000283863	9.1578e-05	0.000108339	6.11311e-05	285.18
285.2	1832	1.03952e-05	1.42823e-05	6.02626e-06	9.07526e-06	1.79285e-05	1.00164e-05	1.18589e-05	1.09204e-05	8.77352e-06	1.28236e-05	285.2
285.22	1833	3.65268e-05	6.57115e-05	8.08969e-05	3.02677e-05	3.01651e-05	5.03477e-05	0.000116467	5.30677e-05	6.4913e-05	2.73149e-05	285.22
285.22	1834	1.90052e-05	3.1219e-05	3.36814e-05	2.19613e-05	2.70208e-05	2.2961e-05	3.41547e-05	2.81455e-05	4.52355e-05	1.94795e-05	285.22
285.24	1835	1.39163e-05	1.37427e-05	1.75722e-05	1.56533e-05	1.36139e-05	5.59652e-06	1.33717e-05	1.488e-05	2.05012e-05	2.10784e-05	285.24
285.26	1836	7.39384e-06	1.80641e-05	1.20931e-05	2.1444e-05	8.29028e-06	5.62365e-06	5.75394e-06	1.41789e-05	1.09659e-05	1.078e-05	285.26
285.28	1837	0.000115608	0.000108689	0.000100636	0.000106647	9.37767e-05	5.53464e-05	8.462e-05	0.00012402	0.000224872	0.000109213	285.28
286.11	1843	1.72019e-05	1.05478e-05	1.6355e-05	1.49056e-05	1.95645e-05	1.7554e-05	1.47285e-05	1.8114e-05	1.22764e-05	1.98763e-05	286.11
286.14	1844	7.3083e-06	1.47587e-05	6.04347e-06	9.10889e-06	1.48009e-05	8.68858e-06	4.76092e-05	2.28511e-05	8.75485e-06	1.07228e-05	286.14
286.25	1848	7.28663e-06	1.72503e-05	1.27796e-05	1.55632e-05	2.05384e-05	5.62046e-06	1.15442e-05	8.99618e-06	3.73992e-05	1.07199e-05	286.25
287.1	1861	7.33175e-06	7.92375e-06	6.04549e-06	9.03858e-06	8.29718e-06	8.74714e-06	1.28765e-05	9.01388e-06	2.17724e-05	1.07036e-05	287.1
287.13	1864	2.30582e-05	3.3978e-05	2.63232e-05	9.12005e-06	8.25992e-06	0.000253825	5.59643e-05	2.66702e-05	2.69167e-05	1.295e-05	287.13
287.14	1865	1.23935e-05	1.34948e-05	1.57967e-05	9.14973e-06	8.22658e-06	5.63254e-06	1.66757e-05	1.60225e-05	2.27101e-05	1.08102e-05	287.14
287.16	1867	5.01158e-05	7.01875e-05	6.99855e-05	5.45205e-05	3.8652e-05	5.60148e-05	7.2637e-05	6.51179e-05	7.64095e-05	7.9681e-05	287.16
287.18	1870	3.21141e-05	2.76456e-05	7.07892e-05	9.14819e-06	2.18741e-05	1.49306e-05	1.73205e-05	1.6851e-05	4.75613e-05	1.71908e-05	287.18
287.18	1871	7.32285e-06	1.60044e-05	6.08401e-06	1.37436e-05	1.3903e-05	1.53865e-05	5.75989e-06	9.06962e-06	8.77584e-06	1.41533e-05	287.18
287.2	1873	7.65653e-05	0.000101827	0.000122554	7.37025e-05	5.18201e-05	6.56271e-05	9.32348e-05	7.46279e-05	8.36637e-05	8.34461e-05	287.2
287.22	1874	1.54946e-05	2.91289e-05	9.81694e-06	2.74396e-05	1.28343e-05	3.27909e-05	2.86699e-05	3.78609e-05	3.40618e-05	1.65904e-05	287.22
287.23	1875	1.68887e-05	2.705e-05	4.50077e-05	2.57965e-05	1.41241e-05	1.79913e-05	4.31694e-05	2.93347e-05	1.76141e-05	2.17576e-05	287.23
287.24	1876	4.08746e-05	5.10474e-05	6.44173e-05	3.90108e-05	1.67138e-05	2.98e-05	5.53268e-05	4.45452e-05	5.50906e-05	4.39772e-05	287.24
288.11	1892	1.59193e-05	1.64134e-05	1.0399e-05	1.31799e-05	8.27584e-06	1.77802e-05	1.48867e-05	2.40267e-05	1.97913e-05	1.07535e-05	288.11
288.14	1894	2.76636e-05	2.63763e-05	1.59205e-05	1.49519e-05	1.55424e-05	1.40012e-05	2.00839e-05	2.30599e-05	2.79902e-05	1.73486e-05	288.14
288.17	1895	9.92297e-06	1.5559e-05	1.20908e-05	9.14297e-06	8.20023e-06	9.19059e-06	1.38299e-05	1.93951e-05	1.22541e-05	1.0804e-05	288.17
288.19	1897	7.33428e-06	8.42738e-06	5.99891e-06	9.07164e-06	8.29859e-06	1.7595e-05	3.07869e-05	2.44202e-05	8.78499e-06	1.07553e-05	288.19
288.23	1899	7.34315e-06	6.31807e-06	1.4485e-05	9.13398e-06	1.05037e-05	2.41959e-05	3.22084e-05	1.25373e-05	8.77954e-06	1.07028e-05	288.23
288.27	1903	7.40017e-06	9.16875e-06	1.51567e-05	9.1179e-06	8.23487e-06	2.36229e-05	3.09588e-05	9.06348e-06	1.47717e-05	1.07334e-05	288.27
289.04	1907	1.32831e-05	1.02849e-05	1.38422e-05	1.35065e-05	1.16581e-05	5.63977e-06	5.77495e-06	1.5323e-05	8.70271e-06	1.06506e-05	289.04
289.09	1910	5.7728e-05	3.76451e-05	5.32349e-05	4.8624e-05	2.784e-05	6.917e-05	6.6663e-05	5.57505e-05	4.24453e-05	5.74498e-05	289.09
289.1	1912	1.83122e-05	1.87949e-05	2.3259e-05	9.16205e-06	8.18104e-06	1.77697e-05	1.3433e-05	1.5429e-05	1.93711e-05	1.50775e-05	289.1
289.13	1914	0.000136992	9.75854e-05	0.000104982	0.00010642	6.63621e-05	0.000132218	0.000127209	0.00012773	0.000123731	9.76966e-05	289.13
289.15	1916	0.00178592	0.00275462	0.00333735	0.0028307	0.00156517	0.00131129	0.00237554	0.00177959	0.00158928	0.00280212	289.15
289.16	1917	2.94882e-05	3.8658e-05	3.6524e-05	9.10494e-06	8.256e-06	3.13115e-05	5.78541e-06	3.77234e-05	3.6571e-05	3.3829e-05	289.16
289.18	1918	0.000181881	0.000284008	0.000370628	0.000176234	8.82858e-05	0.000249481	0.000392193	0.00027469	0.000284164	0.000185886	289.18
289.21	1919	4.47394e-05	4.66746e-05	5.41262e-05	4.2989e-05	1.57371e-05	3.35356e-05	4.60975e-05	5.00725e-05	4.26879e-05	3.39468e-05	289.21
289.22	1920	7.30579e-06	1.85341e-05	1.91786e-05	9.13886e-06	1.0035e-05	8.78969e-06	1.19608e-05	9.01448e-06	1.41284e-05	1.06634e-05	289.22
289.24	1921	7.31502e-06	1.23631e-05	6.09246e-06	1.60193e-05	8.21286e-06	1.0863e-05	5.77576e-06	1.09616e-05	1.60931e-05	1.07075e-05	289.24
289.25	1923	3.00929e-05	6.5194e-05	7.86393e-05	5.0466e-05	2.31276e-05	5.0834e-05	8.49927e-05	6.0275e-05	5.10183e-05	3.80326e-05	289.25
289.25	1924	2.727e-05	3.84309e-05	4.27398e-05	3.67865e-05	1.99986e-05	2.36425e-05	2.88507e-05	3.00219e-05	3.33132e-05	3.76879e-05	289.25
289.27	1925	1.01196e-05	1.43434e-05	6.03689e-06	9.18897e-06	1.15656e-05	5.62533e-06	5.76819e-06	9.03283e-06	8.70053e-06	1.06779e-05	289.27
290.04	1928	1.271e-05	9.90214e-06	1.43253e-05	9.13563e-06	1.47833e-05	7.14242e-06	1.00434e-05	9.06259e-06	1.23016e-05	1.36762e-05	290.04
290.09	1930	2.05423e-05	1.54044e-05	1.65836e-05	1.86641e-05	8.2213e-06	1.28161e-05	1.75926e-05	2.3747e-05	1.43393e-05	2.17821e-05	290.09
290.23	1936	1.0721e-05	1.92632e-05	2.00688e-05	9.05806e-06	8.17244e-06	1.84241e-05	1.99762e-05	1.76243e-05	2.05977e-05	1.07709e-05	290.23
290.28	1938	7.31062e-06	1.69202e-05	1.85023e-05	1.34529e-05	8.25217e-06	0.00016754	0.000242262	1.46929e-05	3.06822e-05	1.07842e-05	290.28
291.08	1946	7.28885e-06	1.9277e-05	2.25705e-05	1.29488e-05	8.24738e-06	1.47451e-05	1.62761e-05	3.54392e-05	2.10422e-05	1.07074e-05	291.08
291.11	1949	1.16707e-05	6.29446e-06	6.07894e-06	9.08008e-06	8.29404e-06	1.0376e-05	1.26188e-05	8.99064e-06	8.76229e-06	1.48299e-05	291.11
291.12	1950	2.85121e-05	3.22972e-05	3.39805e-05	3.55051e-05	1.89785e-05	2.73316e-05	3.57454e-05	2.70789e-05	3.32528e-05	2.76573e-05	291.12
291.14	1952	0.000357985	0.000332917	0.000336766	0.000318347	0.000203352	0.000307626	0.000335218	0.000348103	0.000375331	0.000286845	291.14
291.16	1953	6.6211e-05	8.71546e-05	8.63386e-05	6.71229e-05	2.74645e-05	7.72091e-05	9.48918e-05	8.21869e-05	7.86493e-05	6.12079e-05	291.16
291.19	1956	0.000121583	0.000167134	0.000160251	0.000138856	6.39864e-05	0.000144379	0.000177987	0.000173311	0.000169038	0.000126142	291.19
291.27	1959	0.000113294	0.000244165	0.00032357	9.69287e-05	7.09418e-05	0.000132157	0.000378024	0.000215546	0.00024746	7.88627e-05	291.27
292.06	1960	2.10595e-05	6.3019e-06	9.03888e-06	1.15656e-05	1.69077e-05	5.62983e-06	1.2085e-05	8.94747e-06	8.77097e-06	1.07294e-05	292.06
292.11	1961	1.67014e-05	6.30005e-06	8.91149e-06	9.05868e-06	2.33842e-05	5.66882e-06	1.8218e-05	9.05572e-06	8.71583e-06	1.06498e-05	292.11
292.14	1962	1.13336e-05	1.56076e-05	1.27229e-05	1.45791e-05	1.53219e-05	9.65942e-06	1.77137e-05	9.03533e-06	2.05583e-05	1.84038e-05	292.14
292.2	1966	2.04599e-05	2.6066e-05	2.74387e-05	2.20789e-05	1.46075e-05	1.97407e-05	3.09507e-05	2.76972e-05	3.72081e-05	1.9871e-05	292.2
292.2	1967	1.38499e-05	9.07456e-06	1.0805e-05	9.09093e-06	3.29069e-05	1.46515e-05	2.58698e-05	1.16875e-05	1.48281e-05	1.83587e-05	292.2
292.26	1969	2.04409e-05	1.62178e-05	9.36776e-06	1.36727e-05	8.21393e-06	5.68709e-06	5.82911e-06	1.17092e-05	1.10157e-05	1.07917e-05	292.26
293.08	1976	5.55619e-05	5.14343e-05	6.93353e-05	5.2657e-05	8.22359e-06	1.86412e-05	5.4326e-05	3.66106e-05	8.82731e-06	1.66893e-05	293.08
293.1	1978	1.98135e-05	3.17611e-05	2.49598e-05	2.70966e-05	1.07035e-05	3.83924e-05	3.46072e-05	3.24281e-05	2.43015e-05	2.71812e-05	293.1
293.11	1979	7.36577e-06	6.29715e-06	9.18284e-06	9.11315e-06	8.25614e-06	8.89348e-06	5.75369e-06	1.74333e-05	1.31699e-05	2.64692e-05	293.11
293.11	1980	1.26644e-05	1.26283e-05	1.18252e-05	9.07269e-06	8.23434e-06	5.61449e-06	1.4641e-05	9.0045e-06	8.77873e-06	1.4809e-05	293.11
293.17	1983	9.74784e-05	0.000132257	0.000134287	0.000111281	5.11613e-05	0.000129404	0.000155944	0.000132497	0.000169786	0.000112454	293.17
293.19	1985	0.000100884	0.000168305	0.000252265	0.000111948	6.40711e-05	0.000105049	0.00026163	0.000184716	0.000235389	9.42411e-05	293.19
293.2	1986	4.7451e-05	2.2769e-05	3.09484e-05	9.06423e-06	8.2164e-06	5.61462e-06	5.74985e-06	8.94787e-06	8.71552e-06	1.06996e-05	293.2
293.21	1988	0.000141683	0.000179386	0.000175307	0.000160893	7.01446e-05	0.00015191	0.000182668	0.000176121	0.000192227	0.000148773	293.21
293.22	1989	7.33213e-06	1.71773e-05	5.99906e-06	2.73307e-05	1.83106e-05	2.26047e-05	2.48427e-05	2.69653e-05	1.66036e-05	1.95243e-05	293.22
293.25	1990	0.000369138	0.000543891	0.00066116	0.000449947	0.000184216	0.000255607	0.000739938	0.000466833	0.000415748	0.000298173	293.25
293.28	1991	3.66205e-05	4.40158e-05	5.33863e-05	3.98052e-05	3.46412e-05	1.53403e-05	3.96165e-05	3.51656e-05	5.74846e-05	3.45289e-05	293.28
294.12	2000	1.10727e-05	2.56709e-05	2.06136e-05	9.07994e-06	1.21936e-05	8.77208e-05	6.01013e-05	2.75396e-05	1.79082e-05	1.40193e-05	294.12
294.15	2002	9.57722e-06	1.90571e-05	2.36252e-05	2.31456e-05	1.20261e-05	1.77705e-05	3.22657e-05	2.25813e-05	2.24937e-05	2.0882e-05	294.15
294.17	2003	1.22714e-05	1.22958e-05	9.95933e-06	1.16665e-05	8.24823e-06	5.60572e-06	9.41122e-06	8.97224e-06	8.78557e-06	1.07599e-05	294.17
294.18	2004	2.04706e-05	1.69178e-05	2.2331e-05	2.00739e-05	1.37983e-05	2.16691e-05	2.3814e-05	2.19075e-05	2.35209e-05	1.07702e-05	294.18
294.19	2006	5.92934e-05	0.000107832	0.000106503	4.56083e-05	2.73867e-05	0.000209653	0.000166729	0.00010262	6.81532e-05	4.05265e-05	294.19
294.2	2007	1.35707e-05	2.28239e-05	8.18509e-06	1.28189e-05	8.25084e-06	5.65327e-06	1.49677e-05	8.98425e-06	8.83594e-06	1.07732e-05	294.2
295.09	2017	7.29796e-06	1.27837e-05	1.57278e-05	2.01431e-05	8.17747e-06	1.07219e-05	1.64503e-05	1.38413e-05	8.79172e-06	2.33707e-05	295.09
295.12	2019	1.61885e-05	2.45508e-05	2.26477e-05	2.15378e-05	1.32797e-05	2.39366e-05	3.51331e-05	2.20169e-05	2.91873e-05	1.07393e-05	295.12
295.13	2020	1.11047e-05	1.65007e-05	2.19419e-05	9.0467e-06	8.21471e-06	1.66791e-05	1.43112e-05	1.75095e-05	1.95603e-05	2.58639e-05	295.13
295.15	2021	7.75734e-05	0.000109754	8.77416e-05	7.4093e-05	4.29808e-05	9.10619e-05	8.41857e-05	7.43027e-05	6.72696e-05	8.57317e-05	295.15
295.2	2025	9.45932e-05	0.000154337	0.000197442	9.95753e-05	7.84682e-05	9.37313e-05	0.000195812	0.000127024	0.000166308	0.000121928	295.2
295.22	2026	0.000226153	0.000256303	0.000258231	0.000227721	8.01784e-05	0.000135473	0.000222017	0.000247364	0.000171119	0.000174755	295.22
295.26	2028	0.00018373	0.000213646	0.000215634	0.000191473	9.88828e-05	7.06324e-05	0.000169907	0.00020003	0.000139134	0.00013423	295.26
296.05	2031	1.00757e-05	1.42806e-05	1.10824e-05	9.12448e-06	8.22846e-06	1.34204e-05	9.35556e-06	8.92894e-06	8.73164e-06	1.06917e-05	296.05
296.07	2033	1.54352e-05	2.46331e-05	4.73481e-05	1.38896e-05	8.21079e-06	8.32412e-06	5.75521e-06	5.25464e-05	8.75538e-06	1.52301e-05	296.07
296.15	2034	0.00011002	0.00011382	0.000115207	0.000100136	4.07657e-05	5.96883e-05	8.78022e-05	8.00143e-05	8.73735e-05	4.99066e-05	296.15
296.17	2036	7.3953e-06	1.57656e-05	1.60533e-05	9.17478e-06	1.32891e-05	1.25544e-05	2.42807e-05	1.73442e-05	1.85002e-05	1.06792e-05	296.17
296.18	2037	3.16102e-05	2.11708e-05	2.54632e-05	2.17004e-05	8.22035e-06	9.41378e-06	1.18816e-05	2.5694e-05	2.68283e-05	2.31988e-05	296.18
296.22	2042	1.62869e-05	1.24811e-05	1.48051e-05	1.89782e-05	8.24736e-06	1.71453e-05	1.03337e-05	2.08293e-05	1.43243e-05	1.54293e-05	296.22
296.26	2044	7.30567e-06	6.27256e-06	8.71684e-06	9.08632e-06	8.20507e-06	1.43307e-05	7.6394e-06	1.40957e-05	8.76527e-06	1.08008e-05	296.26
296.29	2046	2.17893e-05	2.91491e-05	2.95239e-05	2.74335e-05	1.52995e-05	1.75866e-05	1.88575e-05	4.45718e-05	4.25942e-05	2.90585e-05	296.29
297.08	2056	0.000132342	0.000156549	0.000133547	0.000163045	0.000903145	0.000142784	0.000220049	0.000142131	0.000216513	0.000173641	297.08
297.1	2057	1.22439e-05	2.16458e-05	8.8768e-06	1.58042e-05	8.19302e-06	1.6114e-05	1.38052e-05	1.12954e-05	2.1213e-05	1.06594e-05	297.1
297.11	2058	1.43873e-05	1.96861e-05	1.4917e-05	1.60448e-05	8.24131e-06	1.01004e-05	2.06574e-05	1.66851e-05	1.68503e-05	1.81222e-05	297.11
297.13	2060	0.000138253	0.000187298	0.000207706	0.000121286	7.24468e-05	0.000208505	0.000221989	0.000132335	0.000144073	0.000117394	297.13
297.15	2061	1.53659e-05	2.88094e-05	3.11535e-05	1.94033e-05	8.3e-06	2.61864e-05	3.4815e-05	2.25572e-05	2.76159e-05	2.43303e-05	297.15
297.17	2063	4.25784e-05	8.57896e-05	6.25699e-05	6.20015e-05	2.52422e-05	6.55189e-05	6.2166e-05	3.89627e-05	4.91369e-05	6.96687e-05	297.17
297.24	2067	0.000295889	0.00032779	0.000275924	0.000282213	0.000168794	0.00031459	0.000258803	0.00032603	0.00028478	0.000300543	297.24
298.17	2079	7.30361e-06	1.79093e-05	1.21727e-05	1.13752e-05	8.25894e-06	1.44195e-05	1.46356e-05	9.06238e-06	8.70764e-06	1.06513e-05	298.17
298.31	2085	3.09054e-05	1.65307e-05	2.31794e-05	1.70221e-05	1.64904e-05	1.23821e-05	1.80769e-05	2.36369e-05	2.745e-05	2.20071e-05	298.31
298.35	2086	6.21301e-05	7.35415e-05	5.13827e-05	5.9878e-05	5.08147e-05	7.10044e-05	7.64817e-05	7.60302e-05	9.36581e-05	8.78844e-05	298.35
299.06	2093	0.000580571	0.00064919	0.000812157	0.000751553	0.00332768	0.000303795	0.000506973	0.000490132	0.000797875	0.000914828	299.06
299.08	2094	2.2336e-05	1.8926e-05	2.49232e-05	2.36142e-05	0.000127119	2.13245e-05	2.75211e-05	1.97608e-05	3.75224e-05	3.43878e-05	299.08
299.11	2095	6.66858e-05	8.75255e-05	6.57396e-05	5.77081e-05	2.52554e-05	7.54293e-05	0.000106739	5.94947e-05	6.95251e-05	4.79139e-05	299.11
299.16	2098	0.00177576	0.00204512	0.00231525	0.0018715	0.000843246	0.00112372	0.00167554	0.00204507	0.00193642	0.00156737	299.16
299.18	2099	0.000137512	0.000151814	9.50808e-05	0.000127764	7.84456e-05	0.000161779	0.000429305	0.000166139	0.000115818	9.67757e-05	299.18
299.23	2102	1.38755e-05	3.12387e-05	4.3781e-05	1.91165e-05	8.27839e-06	1.80066e-05	4.60197e-05	3.4286e-05	3.90357e-05	1.08135e-05	299.23
299.26	2103	1.29195e-05	1.34962e-05	1.18117e-05	2.28351e-05	1.20587e-05	5.62833e-06	1.38058e-05	9.0153e-06	1.1541e-05	1.07208e-05	299.26
299.27	2104	1.07143e-05	8.66259e-06	1.20759e-05	1.39046e-05	8.25231e-06	5.61318e-06	9.76472e-06	9.04354e-06	1.96825e-05	1.07293e-05	299.27
300.22	2115	1.41626e-05	1.26701e-05	9.71053e-06	9.18164e-06	8.2055e-06	5.60359e-06	5.76773e-06	8.9582e-06	8.76495e-06	1.06824e-05	300.22
300.29	2116	9.17004e-05	0.000105904	9.83171e-05	7.70475e-05	3.12256e-05	0.000106155	0.000122777	0.000100737	4.89408e-05	6.69153e-05	300.29
301.06	2124	7.09516e-05	8.76999e-05	9.64534e-05	0.000112994	0.000427141	2.93272e-05	6.67821e-05	5.92704e-05	0.000108593	0.000116708	301.06
301.1	2127	1.6705e-05	1.17212e-05	2.48997e-05	1.4183e-05	8.29053e-06	1.62212e-05	1.44902e-05	9.05352e-06	1.77865e-05	1.42776e-05	301.1
301.14	2129	0.00463386	0.00888404	0.0131946	0.00399707	0.00217484	0.00869933	0.0144468	0.00923356	0.00907693	0.00416514	301.14
301.18	2133	9.28949e-05	8.82458e-05	9.18606e-05	8.94778e-05	7.44792e-05	6.40871e-05	0.000103819	9.8059e-05	0.000112536	0.000115271	301.18
301.2	2134	2.24598e-05	2.40458e-05	6.0878e-06	1.46746e-05	1.31234e-05	1.67821e-05	2.1886e-05	9.00455e-06	1.34104e-05	1.50122e-05	301.2
301.21	2135	0.000107105	0.00015999	0.000146022	0.000131419	8.21152e-05	7.99371e-05	0.000141909	0.000116761	9.58757e-05	0.00013848	301.21
301.22	2136	1.23561e-05	6.29265e-06	1.77996e-05	2.46912e-05	8.26408e-06	1.60333e-05	1.86219e-05	1.5276e-05	8.83453e-06	1.0776e-05	301.22
301.25	2137	1.11811e-05	3.12769e-05	3.89927e-05	1.36648e-05	1.50587e-05	1.37316e-05	4.98157e-05	2.20097e-05	2.15941e-05	2.41121e-05	301.25
301.27	2138	1.36264e-05	1.48303e-05	1.35084e-05	1.51753e-05	8.24063e-06	1.16001e-05	1.12801e-05	1.2674e-05	2.33776e-05	2.52786e-05	301.27
302.28	2154	7.40005e-06	1.11438e-05	2.87714e-05	9.05682e-06	8.1681e-06	6.77995e-05	7.71788e-05	1.10013e-05	2.83065e-05	1.07328e-05	302.28
302.31	2155	2.34729e-05	2.03675e-05	2.03512e-05	2.93717e-05	8.21771e-06	1.80296e-05	2.46921e-05	1.72627e-05	1.637e-05	1.79889e-05	302.31
303.1	2161	7.36078e-06	1.01261e-05	5.99921e-06	9.06297e-06	8.25084e-06	5.68452e-06	1.33469e-05	9.01395e-06	1.47614e-05	2.39822e-05	303.1
303.12	2163	1.48159e-05	2.7218e-05	2.96155e-05	1.62573e-05	1.08997e-05	2.134e-05	2.63572e-05	2.82882e-05	1.20862e-05	1.59995e-05	303.12
303.23	2171	0.000305179	0.000379632	0.000363352	0.000405436	0.000125453	0.000215289	0.00042731	0.000325487	0.000353466	0.000420217	303.23
303.3	2173	9.91125e-06	1.31283e-05	1.21893e-05	9.10748e-06	8.22059e-06	5.61345e-06	1.06029e-05	2.10374e-05	2.16635e-05	3.27329e-05	303.3
304.02	2177	1.73876e-05	2.79621e-05	2.57432e-05	9.17249e-06	2.25763e-05	2.15325e-05	4.69795e-05	9.0184e-06	1.28682e-05	1.08102e-05	304.02
304.1	2178	1.66142e-05	1.01426e-05	1.55886e-05	9.10001e-06	8.17611e-06	1.84968e-05	2.22515e-05	8.95631e-06	8.73626e-06	1.07084e-05	304.1
304.2	2181	7.32439e-06	1.33965e-05	1.13216e-05	9.18868e-06	1.29511e-05	1.34817e-05	1.59351e-05	8.96124e-06	1.52182e-05	1.07729e-05	304.2
304.21	2183	7.28513e-06	6.27826e-06	5.998e-06	2.43354e-05	1.78836e-05	1.25124e-05	1.81804e-05	9.06078e-06	2.05649e-05	2.83017e-05	304.21
304.25	2185	9.64375e-06	1.49222e-05	1.68721e-05	9.12124e-06	1.2187e-05	3.7022e-05	2.6185e-05	9.05868e-06	1.18718e-05	1.46303e-05	304.25
304.26	2186	5.3164e-05	7.44039e-05	6.29333e-05	6.7386e-05	3.26983e-05	5.21245e-05	7.0666e-05	7.4327e-05	0.000114309	0.00012506	304.26
304.26	2187	7.38516e-06	6.27024e-06	9.78341e-06	9.13586e-06	8.24717e-06	2.14349e-05	3.10956e-05	1.19465e-05	8.79977e-06	1.06917e-05	304.26
304.3	2188	2.7792e-05	3.59354e-05	4.17916e-05	3.76304e-05	3.18619e-05	0.000123116	0.000166785	4.78454e-05	6.23717e-05	3.22715e-05	304.3
305.1	2195	7.35981e-06	9.9733e-06	1.48027e-05	1.68724e-05	8.30061e-06	1.47342e-05	2.00291e-05	1.61685e-05	8.81957e-06	1.56535e-05	305.1
305.12	2197	3.39317e-05	4.00344e-05	3.61462e-05	3.01956e-05	1.84724e-05	5.63447e-05	5.01233e-05	3.51487e-05	3.29998e-05	3.03597e-05	305.12
305.16	2200	0.00214319	0.00187094	0.00212042	0.00198263	0.00128039	0.00278275	0.00244385	0.00187765	0.00189201	0.0017709	305.16
305.25	2204	0.00207565	0.00257334	0.00247882	0.00254765	0.000691863	0.000708386	0.00190561	0.00190777	0.000804251	0.00159314	305.25
305.28	2206	7.33392e-05	0.000155085	0.000208443	7.18599e-05	4.92494e-05	8.99471e-05	0.000258068	0.000118061	0.000146752	7.1533e-05	305.28
306.08	2208	4.58767e-05	4.39363e-05	6.13502e-05	4.58536e-05	1.69629e-05	4.4898e-05	5.09953e-05	5.10541e-05	1.59798e-05	3.33077e-05	306.08
306.12	2210	7.32938e-06	6.28212e-06	6.03767e-06	1.78859e-05	8.26966e-06	9.3842e-06	1.02757e-05	8.96828e-06	1.17837e-05	1.07726e-05	306.12
306.18	2212	7.37365e-06	6.29901e-06	1.75965e-05	9.06037e-06	8.24033e-06	5.63678e-06	1.32377e-05	8.92618e-06	1.54704e-05	1.54167e-05	306.18
306.28	2215	5.67645e-05	4.16949e-05	0.000118185	5.41039e-05	7.09676e-05	4.58596e-05	6.04045e-05	7.00655e-05	0.000129081	6.03072e-05	306.28
307.09	2219	1.55479e-05	1.59014e-05	2.00377e-05	9.15808e-06	1.51716e-05	1.18171e-05	1.78593e-05	9.00116e-06	1.25928e-05	1.95235e-05	307.09
307.12	2221	2.19043e-05	2.39634e-05	2.70976e-05	2.77006e-05	8.17111e-06	1.96542e-05	2.78573e-05	4.07804e-05	2.04451e-05	1.59471e-05	307.12
307.13	2222	1.36972e-05	1.18236e-05	1.12007e-05	1.44501e-05	1.00753e-05	8.72256e-06	1.32345e-05	1.2074e-05	1.59012e-05	2.07355e-05	307.13
307.15	2223	5.02851e-05	5.62752e-05	5.37267e-05	4.14971e-05	2.76222e-05	4.76438e-05	7.49272e-05	4.96652e-05	6.20661e-05	3.99812e-05	307.15
307.17	2226	2.68095e-05	4.66079e-05	4.75263e-05	2.66182e-05	1.23463e-05	4.35865e-05	5.08e-05	2.57649e-05	3.4316e-05	3.02696e-05	307.17
307.17	2227	6.90715e-05	8.61364e-05	6.70668e-05	6.17912e-05	3.27546e-05	4.09847e-05	6.11984e-05	7.52037e-05	8.76683e-05	5.06148e-05	307.17
307.19	2229	5.81677e-05	0.000103013	0.000122859	6.3246e-05	2.99947e-05	0.000110268	0.000111632	8.98317e-05	9.77581e-05	6.07607e-05	307.19
307.19	2230	1.40892e-05	2.46056e-05	1.63885e-05	1.87975e-05	1.58824e-05	1.42689e-05	5.78815e-06	1.87848e-05	2.23533e-05	2.80252e-05	307.19
307.2	2231	0.000147831	0.000173064	0.000237695	0.000156119	9.56832e-05	0.000118292	0.000239524	0.000135952	0.000171513	0.000162264	307.2
307.22	2232	7.41779e-05	0.000104204	0.000108869	7.97818e-05	3.29434e-05	0.00010539	0.000162132	7.61942e-05	9.4737e-05	7.78968e-05	307.22
307.24	2233	1.43934e-05	6.32081e-06	1.75407e-05	9.07593e-06	8.27469e-06	1.89606e-05	1.31375e-05	8.93346e-06	1.81184e-05	1.77413e-05	307.24
307.26	2235	0.00140163	0.00167097	0.00157507	0.00148625	0.00115816	0.000631203	0.00159291	0.00169488	0.00236186	0.00142111	307.26
308.13	2246	2.53662e-05	5.0524e-05	5.74805e-05	9.16056e-06	8.25869e-06	0.000136323	0.000119618	5.66972e-05	2.14994e-05	1.41666e-05	308.13
308.17	2249	1.41799e-05	1.62432e-05	1.86922e-05	1.19387e-05	8.20882e-06	2.65345e-05	1.84857e-05	9.05446e-06	1.24308e-05	1.53411e-05	308.17
308.29	2255	1.13856e-05	1.45942e-05	1.37247e-05	1.56077e-05	8.20002e-06	2.2583e-05	5.82884e-06	1.34053e-05	8.75277e-06	1.07068e-05	308.29
309.13	2272	4.14693e-05	4.96082e-05	4.46345e-05	3.54278e-05	8.20153e-06	4.28258e-05	5.68301e-05	4.16932e-05	4.8254e-05	3.81968e-05	309.13
309.17	2274	3.55072e-05	4.77582e-05	4.61892e-05	4.20435e-05	1.92067e-05	4.63437e-05	5.63165e-05	3.83657e-05	3.30278e-05	3.84882e-05	309.17
309.18	2276	3.98856e-05	5.77203e-05	6.40999e-05	4.8346e-05	3.89978e-05	5.27922e-05	7.03686e-05	4.96526e-05	6.13565e-05	5.45661e-05	309.18
309.2	2278	0.00100484	0.00138821	0.000855293	0.00111405	0.000482338	0.00139479	0.00129591	0.00147417	0.0012221	0.00101009	309.2
309.22	2279	0.00019805	0.000234416	0.000321908	0.000219445	0.000130258	0.000147504	0.000292334	0.000179608	0.000229525	0.000254749	309.22
309.24	2280	0.000151128	0.000229976	0.00027405	0.000159112	6.28879e-05	0.000112989	0.000270088	0.000203459	0.00016587	0.00011235	309.24
309.25	2281	3.59811e-05	2.67117e-05	3.31203e-05	3.11705e-05	2.22643e-05	3.78445e-05	3.45417e-05	3.81665e-05	4.28493e-05	2.61878e-05	309.25
309.28	2283	0.000103753	0.000136583	0.000162369	0.000130934	8.31712e-05	6.28346e-05	0.000116459	0.000133663	0.000131265	0.000129195	309.28
310.19	2288	2.34446e-05	2.14701e-05	2.3701e-05	1.50498e-05	1.35903e-05	3.23544e-05	2.79345e-05	1.91065e-05	1.55584e-05	1.62243e-05	310.19
310.24	2291	8.16291e-05	0.000142751	6.40464e-05	0.000211487	1.7915e-05	4.52486e-05	0.000135106	0.000114663	9.14721e-05	0.000128548	310.24
310.31	2296	4.26318e-05	5.94483e-05	5.03665e-05	3.54656e-05	3.64309e-05	3.07926e-05	5.03205e-05	5.64252e-05	7.90947e-05	7.80298e-05	310.31
311.09	2304	1.42595e-05	8.63057e-06	1.35478e-05	9.05265e-06	8.22221e-06	5.59962e-06	8.2478e-06	1.18013e-05	8.76779e-06	1.06804e-05	311.09
311.1	2305	1.23282e-05	6.32605e-06	9.87797e-06	9.07235e-06	5.82488e-05	8.51943e-06	5.79751e-06	8.98055e-06	1.28845e-05	1.08108e-05	311.1
311.11	2306	1.184e-05	1.19717e-05	5.9988e-06	9.05219e-06	8.21537e-06	1.26568e-05	1.48785e-05	9.00287e-06	1.23393e-05	1.0805e-05	311.11
311.13	2307	1.33251e-05	1.33428e-05	1.24696e-05	9.10482e-06	1.31624e-05	5.60182e-06	2.06348e-05	1.94688e-05	2.20089e-05	1.07508e-05	311.13
311.15	2309	3.60207e-05	4.95891e-05	4.01988e-05	3.00986e-05	1.9179e-05	4.46531e-05	4.16567e-05	2.81878e-05	3.26205e-05	2.23241e-05	311.15
311.15	2310	2.14052e-05	1.0705e-05	2.09141e-05	2.22586e-05	8.27366e-06	8.15434e-06	1.60843e-05	1.63223e-05	8.72673e-06	2.91152e-05	311.15
311.2	2315	6.59177e-05	0.000115385	0.000140469	7.31039e-05	5.86921e-05	9.20117e-05	0.000157009	9.87161e-05	0.000120356	8.90859e-05	311.2
311.2	2316	1.01069e-05	1.51124e-05	5.99545e-06	1.67285e-05	8.20821e-06	5.6337e-06	5.80037e-06	1.42149e-05	8.7235e-06	1.38499e-05	311.2
311.21	2317	1.13309e-05	1.55765e-05	6.07527e-06	1.677e-05	8.21433e-06	5.63092e-06	1.21862e-05	9.0076e-06	1.83614e-05	1.07834e-05	311.21
311.22	2319	0.00010465	0.000196932	0.000197243	0.000132011	7.82413e-05	0.00015241	0.000163624	0.000137576	0.000130302	0.000147193	311.22
311.26	2323	0.000289807	0.00039739	0.000285771	0.000314844	0.000209118	0.000305711	0.000224057	0.000262783	0.000244219	0.000398196	311.26
311.29	2325	1.33282e-05	1.52404e-05	1.69603e-05	1.53121e-05	8.27043e-06	1.15862e-05	1.55574e-05	9.04004e-06	1.43581e-05	1.06661e-05	311.29
312.1	2328	6.8978e-05	8.54235e-05	9.92482e-05	2.07332e-05	1.15869e-05	0.000619979	0.0001952	4.6759e-05	6.58979e-05	2.55594e-05	312.1
313.08	2341	6.43754e-05	6.46902e-05	0.000104501	7.01325e-05	6.11519e-05	2.74033e-05	6.94678e-05	8.03829e-05	0.000142419	9.78812e-05	313.08
313.1	2342	7.35738e-06	6.342e-06	1.70043e-05	9.11962e-06	1.09003e-05	5.64253e-06	1.68742e-05	8.93113e-06	1.67227e-05	1.67791e-05	313.1
313.14	2346	1.5578e-05	2.31943e-05	2.67423e-05	9.08822e-06	1.16843e-05	1.82022e-05	2.80404e-05	2.04327e-05	2.36026e-05	1.9459e-05	313.14
313.16	2347	2.69785e-05	3.30153e-05	3.37119e-05	2.81411e-05	1.98785e-05	3.29753e-05	5.64521e-05	2.76952e-05	2.28113e-05	2.11452e-05	313.16
313.17	2348	1.68044e-05	1.64856e-05	1.34076e-05	1.32157e-05	8.24744e-06	5.59793e-06	1.34018e-05	1.88743e-05	1.23199e-05	1.06643e-05	313.17
313.18	2349	3.34418e-05	5.43678e-05	5.33263e-05	5.03245e-05	2.36186e-05	3.38674e-05	6.04002e-05	4.97111e-05	4.49403e-05	4.76495e-05	313.18
313.21	2352	7.37506e-05	0.000116972	0.000140428	9.06903e-05	5.4757e-05	8.66348e-05	0.000149553	0.000100586	0.000122939	9.45417e-05	313.21
313.23	2353	0.000192676	0.000218236	0.000288921	0.000222581	0.000204221	0.000188607	0.000257381	0.000131012	0.000177548	0.000244637	313.23
313.27	2355	4.15075e-05	5.65945e-05	4.37008e-05	4.81234e-05	3.27712e-05	3.11029e-05	6.03544e-05	5.23241e-05	0.000427754	3.47358e-05	313.27
313.29	2356	1.03821e-05	1.60368e-05	6.08376e-06	1.2222e-05	8.1833e-06	5.61993e-06	5.8352e-06	8.99682e-06	8.75838e-06	1.06535e-05	313.29
313.31	2357	1.0341e-05	1.36717e-05	1.26098e-05	1.1333e-05	1.01978e-05	9.13602e-06	5.81732e-06	1.14246e-05	8.71066e-06	1.82781e-05	313.31
314.07	2359	9.30833e-06	8.33014e-06	6.0659e-06	9.11017e-06	2.82664e-05	8.19409e-06	5.7719e-06	9.00807e-06	8.82909e-06	1.07736e-05	314.07
314.08	2360	1.60122e-05	3.0309e-05	1.96971e-05	2.4395e-05	8.25321e-06	1.03169e-05	2.20417e-05	2.00098e-05	8.80743e-06	1.07068e-05	314.08
314.18	2362	7.38064e-06	1.30787e-05	1.32833e-05	1.26172e-05	1.0962e-05	1.21323e-05	1.73226e-05	1.77368e-05	1.52463e-05	1.48749e-05	314.18
314.31	2369	1.71951e-05	2.42233e-05	2.45643e-05	3.37451e-05	1.0148e-05	1.64745e-05	2.70793e-05	1.61384e-05	8.72971e-06	1.81515e-05	314.31
314.34	2370	4.69129e-05	5.6416e-05	4.17241e-05	2.87477e-05	2.19152e-05	6.14181e-05	6.49817e-05	5.42881e-05	8.15966e-05	5.72721e-05	314.34
315.09	2377	3.36554e-05	3.45313e-05	2.38853e-05	5.51017e-05	3.17829e-05	4.28143e-05	5.87824e-05	4.1603e-05	4.19473e-05	2.59125e-05	315.09
315.12	2378	2.05579e-05	1.68273e-05	2.19305e-05	1.53813e-05	1.05495e-05	2.20904e-05	2.54171e-05	2.16723e-05	1.76071e-05	1.90307e-05	315.12
315.14	2379	1.05265e-05	9.65679e-06	6.00643e-06	1.54143e-05	8.27137e-06	8.16212e-06	1.56537e-05	1.22725e-05	8.834e-06	1.34242e-05	315.14
315.16	2380	0.000104207	0.000110512	0.000116355	0.000111586	5.40286e-05	9.33621e-05	0.000134934	0.000127289	0.000114475	0.000104224	315.16
315.18	2381	3.81949e-05	5.42738e-05	6.03644e-06	4.04999e-05	5.71987e-05	4.0373e-05	2.83004e-05	2.4348e-05	2.3783e-05	3.31903e-05	315.18
315.19	2382	0.00404163	0.00421316	0.00401744	0.00361337	0.00207909	0.00221328	0.00402755	0.00412558	0.00454977	0.00398821	315.19
315.29	2386	2.18057e-05	1.84991e-05	1.6249e-05	1.35396e-05	1.17015e-05	5.65784e-06	1.30345e-05	8.97437e-06	1.69184e-05	2.16182e-05	315.29
316.16	2390	1.64375e-05	2.83119e-05	1.95202e-05	2.16279e-05	8.2869e-06	1.42033e-05	2.16777e-05	2.67522e-05	1.60138e-05	2.29465e-05	316.16
316.3	2394	7.35228e-06	7.22794e-05	0.000135828	9.18558e-06	1.13405e-05	0.000360394	0.000360677	4.64941e-05	6.47375e-05	1.06823e-05	316.3
317.05	2402	6.33327e-05	0.000134525	0.000114466	1.5129e-05	0.000118412	0.00167768	0.000361142	6.92676e-05	7.80651e-05	3.16807e-05	317.05
317.09	2403	2.07343e-05	2.04083e-05	1.83692e-05	2.27558e-05	8.28767e-06	5.66611e-06	1.41609e-05	2.47688e-05	2.47588e-05	2.53481e-05	317.09
317.1	2404	7.35022e-06	1.44443e-05	6.0525e-06	1.38752e-05	1.11059e-05	1.59042e-05	9.52165e-06	1.16943e-05	1.43918e-05	1.07489e-05	317.1
317.12	2405	1.27211e-05	4.73502e-05	0.000117241	2.23553e-05	1.6474e-05	2.89492e-05	3.9263e-05	0.000188227	1.99694e-05	4.78109e-05	317.12
317.12	2406	3.23899e-05	2.00674e-05	2.53494e-05	1.94413e-05	8.18288e-06	3.3192e-05	3.5579e-05	2.51857e-05	1.91421e-05	1.06744e-05	317.12
317.15	2408	3.78876e-05	5.7488e-05	6.67528e-05	5.51431e-05	1.21016e-05	5.25906e-05	5.72085e-05	6.01479e-05	6.1383e-05	2.95809e-05	317.15
317.17	2410	7.70021e-05	0.000111246	0.00011186	9.13034e-05	4.33537e-05	7.68249e-05	9.23893e-05	9.14564e-05	8.55357e-05	0.000121662	317.17
317.19	2411	7.33621e-06	1.24205e-05	1.56937e-05	9.17354e-06	8.26043e-06	4.63615e-05	1.62616e-05	9.04725e-06	8.76206e-06	2.00813e-05	317.19
317.21	2414	0.000273275	0.000304116	0.000322056	0.000286069	0.000346744	0.000391754	0.000409097	0.000265706	0.000478937	0.00037561	317.21
317.31	2418	3.63262e-05	5.6413e-05	3.67773e-05	5.50439e-05	1.98417e-05	3.18102e-05	2.60515e-05	3.10034e-05	8.79728e-06	4.6075e-05	317.31
318.16	2423	0.000186047	0.000198585	0.000185721	0.00016262	7.62799e-05	0.000114473	0.000178749	0.000147063	0.000146008	0.000104699	318.16
318.18	2424	7.31293e-06	6.30939e-06	2.09421e-05	1.48608e-05	8.21531e-06	1.10805e-05	1.73021e-05	2.09351e-05	1.88423e-05	1.87709e-05	318.18
318.19	2425	7.35775e-06	9.40927e-06	6.07746e-06	1.56404e-05	8.17072e-06	1.73878e-05	1.8326e-05	9.02922e-06	1.18328e-05	1.41871e-05	318.19
318.24	2429	7.28774e-06	6.33787e-06	6.00822e-06	9.11815e-06	8.19858e-06	1.16638e-05	1.71985e-05	8.98867e-06	1.10739e-05	1.06712e-05	318.24
318.28	2431	7.29323e-06	1.34903e-05	1.19394e-05	9.06256e-06	8.20598e-06	2.25566e-05	1.93797e-05	9.01737e-06	1.61216e-05	1.06794e-05	318.28
318.3	2432	2.33145e-05	2.81748e-05	1.6682e-05	1.71773e-05	1.24477e-05	2.10352e-05	2.84015e-05	2.65521e-05	8.75969e-06	2.01263e-05	318.3
319.14	2442	0.000492308	0.000383493	0.000512219	0.000513336	0.000233747	0.000665993	0.000592818	0.000472009	0.000433049	0.000545926	319.14
319.17	2445	4.82978e-05	4.41995e-05	4.92813e-05	4.37713e-05	3.1629e-05	7.61684e-05	6.03561e-05	5.41114e-05	4.22475e-05	6.18336e-05	319.17
319.22	2449	7.42206e-05	9.39505e-05	8.71255e-05	8.90915e-05	3.45429e-05	8.62612e-05	0.000105275	7.5137e-05	0.000100448	6.32073e-05	319.22
319.24	2450	1.72837e-05	2.2148e-05	8.40555e-05	9.08272e-06	8.16789e-06	5.61575e-06	5.75422e-06	8.99704e-06	4.03245e-05	1.06643e-05	319.24
319.28	2452	3.24179e-05	2.3114e-05	2.10801e-05	2.71181e-05	1.63679e-05	2.30783e-05	2.92177e-05	3.37429e-05	3.95432e-05	2.53324e-05	319.28
319.3	2453	7.96892e-05	0.000181706	0.000264092	6.51847e-05	4.75534e-05	9.03693e-05	0.00032795	0.000170013	0.000194841	6.92679e-05	319.3
320.03	2455	1.00472e-05	1.14792e-05	1.29959e-05	1.47089e-05	8.18945e-06	8.23414e-05	2.23633e-05	1.33695e-05	2.53095e-05	1.91517e-05	320.03
320.11	2456	7.28803e-06	1.1891e-05	1.94592e-05	9.11749e-06	2.47699e-05	5.61487e-06	2.95383e-05	1.71847e-05	1.43817e-05	1.84607e-05	320.11
320.21	2459	1.26804e-05	2.22219e-05	3.23391e-05	9.15042e-06	8.27666e-06	4.74364e-05	8.86951e-05	3.0096e-05	8.70548e-06	1.79207e-05	320.21
320.26	2461	2.6217e-05	6.32572e-06	2.76814e-05	9.07079e-06	8.28827e-06	1.65727e-05	2.6484e-05	8.92768e-06	2.26165e-05	1.70221e-05	320.26
321.11	2472	7.39314e-06	1.57122e-05	1.21548e-05	9.10361e-06	1.52034e-05	1.09729e-05	1.34827e-05	9.00977e-06	1.75169e-05	2.062e-05	321.11
321.13	2473	2.89537e-05	5.35632e-05	8.7277e-05	5.07736e-05	4.22603e-05	5.86672e-05	5.66521e-05	0.00018791	3.66246e-05	7.60321e-05	321.13
321.14	2474	7.28775e-06	6.27761e-06	6.04105e-06	1.25317e-05	8.2835e-06	1.11064e-05	1.07902e-05	8.92819e-06	8.79476e-06	1.40001e-05	321.14
321.15	2475	1.20969e-05	8.19373e-06	1.0662e-05	9.14663e-06	8.19427e-06	1.55838e-05	1.92239e-05	9.06425e-06	1.4529e-05	1.06534e-05	321.15
321.22	2481	1.5139e-05	1.96886e-05	3.38704e-05	1.1589e-05	1.70462e-05	5.68664e-06	3.50519e-05	2.67027e-05	2.80458e-05	1.55236e-05	321.22
321.24	2482	0.000233665	0.000271343	0.000256057	0.000230708	9.90195e-05	0.000210066	0.000274635	0.000215813	0.000234037	0.000187356	321.24
321.25	2483	7.31342e-06	6.27096e-06	5.99482e-06	9.06631e-06	8.18771e-06	1.34129e-05	1.85757e-05	2.29685e-05	8.82585e-06	1.07963e-05	321.25
321.28	2485	0.000597219	0.000805815	0.000874793	0.000750028	0.000239989	0.000255258	0.00079965	0.00069115	0.000465923	0.000517207	321.28
321.32	2486	1.2978e-05	2.74216e-05	1.94975e-05	1.98272e-05	8.19943e-06	1.21902e-05	2.66814e-05	3.87294e-05	3.79308e-05	7.38954e-05	321.32
322.03	2488	1.5322e-05	1.72371e-05	1.37869e-05	9.04326e-06	1.9186e-05	2.43075e-05	3.52138e-05	9.05005e-06	8.71315e-06	1.08093e-05	322.03
322.11	2490	4.01512e-05	4.4909e-05	7.27094e-05	2.31869e-05	8.95867e-05	3.04085e-05	8.75018e-05	2.74142e-05	2.12272e-05	2.06077e-05	322.11
322.22	2493	3.79514e-05	6.07446e-05	6.08356e-05	1.942e-05	2.84241e-05	0.000140814	9.09828e-05	4.24056e-05	1.59219e-05	2.59684e-05	322.22
322.26	2496	1.09932e-05	6.33812e-06	1.29913e-05	9.11088e-06	1.11219e-05	5.65146e-06	1.14846e-05	9.03915e-06	1.61589e-05	1.0813e-05	322.26
322.27	2497	3.04128e-05	3.89894e-05	3.28148e-05	2.32069e-05	1.37758e-05	1.28375e-05	2.93835e-05	2.67773e-05	1.76761e-05	1.07911e-05	322.27
323.09	2507	1.00323e-05	9.74183e-06	1.25037e-05	9.05207e-06	1.03374e-05	5.59639e-06	1.08309e-05	9.01987e-06	1.47709e-05	1.97481e-05	323.09
323.11	2508	1.05481e-05	6.33884e-06	1.31163e-05	1.33073e-05	1.28754e-05	1.47024e-05	1.36167e-05	1.56763e-05	1.38639e-05	1.06713e-05	323.11
323.13	2510	1.09395e-05	1.17135e-05	1.80594e-05	9.17868e-06	1.15417e-05	8.92838e-06	1.60165e-05	1.38848e-05	8.72192e-06	1.32238e-05	323.13
323.15	2511	5.57967e-05	6.73579e-05	4.98167e-05	5.09496e-05	2.97503e-05	5.7047e-05	6.35171e-05	6.33069e-05	6.42469e-05	5.46844e-05	323.15
323.16	2512	1.23241e-05	2.36967e-05	2.50584e-05	1.41075e-05	8.22005e-06	2.49554e-05	2.2635e-05	1.93156e-05	2.49302e-05	1.08028e-05	323.16
323.18	2514	5.55408e-05	9.48737e-05	6.3509e-05	6.36159e-05	5.25106e-05	8.14021e-05	7.13903e-05	5.46239e-05	6.07106e-05	9.29351e-05	323.18
323.2	2515	0.000159367	0.00017358	0.000180358	0.000184472	0.000101664	0.000164419	0.000208044	0.000141605	0.000183888	0.00020094	323.2
323.23	2518	3.74496e-05	4.43423e-05	5.66074e-05	3.53833e-05	1.92411e-05	2.32374e-05	4.71161e-05	3.93329e-05	6.01607e-05	4.29357e-05	323.23
323.26	2519	0.00052325	0.000598014	0.000578405	0.000552788	0.000165721	0.000279563	0.000478893	0.00046636	0.000154802	0.00037579	323.26
323.29	2521	0.000141247	0.000134917	0.000283973	0.000155223	0.000269113	7.32148e-05	0.000176887	0.000136461	0.000349516	0.000146259	323.29
324.06	2529	1.22851e-05	1.143e-05	1.71885e-05	1.25702e-05	8.29005e-06	5.62193e-06	9.7834e-06	8.97276e-06	8.71428e-06	1.07714e-05	324.06
324.16	2531	7.36504e-06	6.24554e-06	1.21864e-05	9.06366e-06	8.24289e-06	3.96635e-05	1.58192e-05	1.12e-05	8.82784e-06	1.86629e-05	324.16
324.2	2533	5.24018e-05	5.00434e-05	4.81109e-05	4.55434e-05	2.9162e-05	7.38106e-05	7.56368e-05	5.22483e-05	3.97294e-05	5.07029e-05	324.2
324.24	2535	1.15098e-05	9.68565e-06	1.73592e-05	1.94657e-05	8.22335e-06	5.60077e-06	1.69451e-05	1.81569e-05	2.01268e-05	1.06962e-05	324.24
324.29	2538	7.29456e-06	1.12372e-05	1.68304e-05	9.14606e-06	8.28062e-06	9.10361e-06	1.70073e-05	9.0396e-06	8.77569e-06	1.52744e-05	324.29
324.33	2540	5.84704e-05	5.56567e-05	0.000152165	5.83962e-05	0.000106483	5.09031e-05	6.78045e-05	8.68087e-05	0.000230713	6.82937e-05	324.33
325.1	2547	7.404e-06	1.62417e-05	1.30161e-05	1.97474e-05	8.28036e-06	5.66108e-06	1.02117e-05	9.02512e-06	8.69422e-06	2.5803e-05	325.1
325.14	2549	1.83594e-05	1.95978e-05	1.71978e-05	1.34451e-05	8.19972e-06	1.89448e-05	2.551e-05	8.97073e-06	1.83615e-05	1.35271e-05	325.14
325.15	2550	1.55397e-05	1.10648e-05	6.01961e-06	1.13197e-05	1.15267e-05	5.67141e-06	1.04471e-05	8.92821e-06	8.73e-06	1.06738e-05	325.15
325.16	2551	6.48192e-05	0.000108521	0.00012432	7.681e-05	5.10873e-05	0.000102723	0.00011208	7.76787e-05	7.885e-05	7.69019e-05	325.16
325.23	2555	0.0010891	0.00119491	0.00114922	0.000957968	0.000729145	0.00104319	0.00118182	0.00111878	0.00113149	0.00103035	325.23
325.27	2558	6.28882e-05	9.92463e-05	6.35288e-05	8.26023e-05	4.95417e-05	8.63429e-05	4.94819e-05	5.92418e-05	5.52414e-05	9.15774e-05	325.27
326.17	2563	1.05691e-05	1.72686e-05	2.45444e-05	9.18702e-06	8.17117e-06	1.15177e-05	2.27593e-05	8.94267e-06	8.70334e-06	1.08014e-05	326.17
326.24	2566	1.88149e-05	3.61081e-05	3.99074e-05	2.73346e-05	8.29652e-06	2.00793e-05	3.48232e-05	9.02651e-06	5.75526e-05	2.09408e-05	326.24
326.27	2567	1.8142e-05	2.16716e-05	1.11791e-05	9.11537e-06	8.27571e-06	1.36022e-05	7.93383e-06	1.19417e-05	1.14316e-05	1.75314e-05	326.27
326.34	2569	1.55324e-05	1.52554e-05	1.47913e-05	1.88199e-05	8.16853e-06	9.34846e-06	1.27527e-05	1.64314e-05	1.31149e-05	1.08019e-05	326.34
326.38	2570	0.000131424	0.000144028	0.000162322	0.000132577	6.03972e-05	0.000190077	0.000560153	0.000209335	0.000181272	0.000100914	326.38
327.1	2574	1.31708e-05	9.61251e-06	1.4524e-05	9.14966e-06	8.1866e-06	5.68551e-06	1.06662e-05	9.03894e-06	1.42596e-05	1.52482e-05	327.1
327.12	2575	1.1214e-05	9.1387e-06	1.66122e-05	1.66536e-05	8.23552e-06	1.25295e-05	5.7895e-06	1.25851e-05	8.80021e-06	1.56812e-05	327.12
327.14	2576	1.26466e-05	2.01117e-05	2.28444e-05	9.10471e-06	1.31172e-05	1.81547e-05	2.49537e-05	1.35723e-05	8.70282e-06	1.07416e-05	327.14
327.2	2580	0.000183542	0.000187805	0.000179265	0.00019502	8.21271e-05	0.000233429	0.000248822	0.000192623	0.000186523	0.000176238	327.2
327.23	2583	0.000515303	0.000644788	0.000673992	0.000621761	0.000184388	0.00027562	0.000553252	0.000475089	0.000303427	0.000416916	327.23
327.25	2584	2.44647e-05	2.03912e-05	2.64793e-05	9.07489e-06	1.88143e-05	2.54633e-05	1.97203e-05	9.05593e-06	2.59065e-05	2.21509e-05	327.25
327.27	2585	1.47332e-05	1.48862e-05	1.66828e-05	9.10086e-06	8.20009e-06	1.18978e-05	1.81547e-05	8.95203e-06	8.76594e-06	1.07095e-05	327.27
328.2	2588	1.05553e-05	1.53229e-05	1.70196e-05	1.78237e-05	8.24388e-06	2.18348e-05	2.02464e-05	1.28875e-05	1.83516e-05	1.07234e-05	328.2
328.26	2591	7.35235e-06	6.3343e-06	6.04348e-06	9.10248e-06	8.26942e-06	1.31023e-05	2.56147e-05	1.41858e-05	1.42762e-05	1.07732e-05	328.26
328.28	2592	7.34278e-06	6.25087e-06	1.03804e-05	9.14955e-06	8.27793e-06	1.22446e-05	1.12683e-05	8.97826e-06	1.16474e-05	1.06539e-05	328.28
328.32	2593	4.84677e-05	5.1354e-05	5.52057e-05	6.0161e-05	1.71997e-05	3.50129e-05	4.84636e-05	4.5741e-05	4.50981e-05	3.44984e-05	328.32
328.89	2596	1.0466e-05	1.14021e-05	1.47384e-05	1.32197e-05	1.08646e-05	4.26067e-05	1.61827e-05	2.34667e-05	8.77561e-06	1.07008e-05	328.89
329.14	2598	1.19144e-05	1.57515e-05	1.94763e-05	1.82126e-05	8.17012e-06	1.49778e-05	2.63758e-05	2.00192e-05	2.0355e-05	1.95535e-05	329.14
329.17	2601	0.00011261	0.000125081	0.000115582	0.000115977	6.1491e-05	8.44674e-05	0.000133042	0.000132578	0.000158318	0.000137107	329.17
329.2	2604	0.000110847	0.00010214	0.000121476	0.000110448	5.27931e-05	3.13125e-05	0.000103149	0.000112523	9.48149e-05	7.3074e-05	329.2
329.21	2605	3.73984e-05	6.49225e-05	7.5153e-05	4.58443e-05	3.23254e-05	5.50634e-05	7.16969e-05	4.94088e-05	5.87956e-05	6.12288e-05	329.21
329.23	2606	3.01103e-05	3.63659e-05	6.04909e-06	3.32032e-05	5.15014e-05	2.52478e-05	8.56353e-06	8.94531e-06	2.27272e-05	3.0937e-05	329.23
329.25	2607	0.000510861	0.000712276	0.000772629	0.000733104	0.000228636	0.000281606	0.000555731	0.000550461	0.000290669	0.000600615	329.25
329.28	2608	7.33945e-06	1.57497e-05	2.08712e-05	9.07264e-06	8.30199e-06	5.6336e-06	2.46505e-05	9.05397e-06	1.59525e-05	1.54092e-05	329.28
330.18	2617	2.25271e-05	2.50498e-05	2.21395e-05	2.44484e-05	8.25944e-06	2.22627e-05	2.22803e-05	2.72048e-05	2.89144e-05	3.31567e-05	330.18
330.28	2620	1.11814e-05	6.27248e-06	6.09055e-06	9.08026e-06	8.16634e-06	1.71506e-05	2.26646e-05	8.95006e-06	1.72041e-05	1.077e-05	330.28
330.32	2621	7.32753e-06	2.6971e-05	6.73343e-05	9.0823e-06	1.39044e-05	0.000173726	0.000249077	1.90221e-05	5.57439e-05	1.07055e-05	330.32
331.15	2629	1.72475e-05	2.89561e-05	2.78546e-05	2.97511e-05	8.23877e-06	2.35513e-05	3.41112e-05	2.6916e-05	2.27056e-05	2.26482e-05	331.15
331.17	2630	1.255e-05	5.90792e-05	8.52678e-05	4.83748e-05	2.58271e-05	1.10363e-05	2.61444e-05	0.000243803	3.04182e-05	8.88648e-05	331.17
331.17	2631	1.99077e-05	1.37787e-05	2.06775e-05	1.45925e-05	1.22824e-05	2.10001e-05	2.30686e-05	9.01388e-06	2.07355e-05	1.87097e-05	331.17
331.19	2632	0.00011612	0.000145032	0.000145316	0.000133189	6.6818e-05	0.000152498	0.000163677	0.000129531	0.000162177	0.000144706	331.19
331.22	2634	2.9857e-05	4.92522e-05	5.00938e-05	3.44039e-05	2.99365e-05	3.9768e-05	5.19818e-05	3.15392e-05	3.76616e-05	4.70365e-05	331.22
331.26	2638	0.000102543	0.000148381	0.000142246	0.000146126	3.78986e-05	5.57388e-05	0.000133899	0.00010301	5.09954e-05	8.72352e-05	331.26
331.28	2639	7.31544e-06	1.24849e-05	6.07664e-06	9.13086e-06	8.2249e-06	5.64765e-06	1.19073e-05	1.39918e-05	6.98325e-05	1.06812e-05	331.28
331.3	2640	1.24489e-05	2.29064e-05	3.71694e-05	1.49216e-05	1.1315e-05	1.09296e-05	4.49229e-05	2.65627e-05	3.40032e-05	1.76716e-05	331.3
332.17	2650	3.38855e-05	2.35716e-05	3.42832e-05	2.01944e-05	2.37346e-05	1.91812e-05	3.22957e-05	2.92851e-05	2.48819e-05	1.07681e-05	332.17
332.19	2652	1.9729e-05	2.83176e-05	2.859e-05	1.42382e-05	1.18553e-05	1.9687e-05	2.59739e-05	2.06156e-05	3.08852e-05	2.45892e-05	332.19
332.23	2653	1.16619e-05	6.30551e-06	6.07549e-06	9.167e-06	1.16227e-05	1.0587e-05	1.60057e-05	8.94321e-06	8.82498e-06	1.36372e-05	332.23
332.29	2655	3.79186e-05	7.99142e-05	4.18868e-05	3.07959e-05	3.62808e-05	2.95847e-05	7.82894e-05	7.71112e-05	6.14366e-05	9.73353e-05	332.29
332.3	2656	7.31586e-06	6.33736e-06	5.99852e-06	9.08827e-06	8.17486e-06	1.1905e-05	1.95966e-05	1.34825e-05	8.73096e-06	1.08025e-05	332.3
333.12	2664	6.40433e-05	8.43013e-05	7.37231e-05	5.91348e-05	2.31427e-05	0.000114005	0.000132758	5.73336e-05	5.60655e-05	7.72293e-05	333.12
333.13	2665	1.72238e-05	2.24436e-05	2.00649e-05	1.34365e-05	8.24377e-06	2.02689e-05	2.51271e-05	1.80468e-05	1.46297e-05	1.07728e-05	333.13
333.15	2666	7.38524e-06	2.00809e-05	1.64071e-05	1.8779e-05	1.91137e-05	5.59856e-06	2.53486e-05	2.65351e-05	3.33124e-05	1.06978e-05	333.15
333.15	2667	0.000170671	0.000174822	0.000187945	0.00015415	0.000102746	0.000202934	0.000212828	0.000164525	0.000174698	0.000152005	333.15
333.17	2668	2.07665e-05	2.85145e-05	4.0638e-05	2.43036e-05	1.62323e-05	3.37671e-05	3.16461e-05	3.10156e-05	2.11827e-05	3.05018e-05	333.17
333.24	2672	3.93921e-05	4.30581e-05	4.7829e-05	3.64516e-05	2.47651e-05	3.87293e-05	5.96409e-05	3.61699e-05	2.72135e-05	3.8656e-05	333.24
333.28	2674	0.000131043	0.000166896	0.000157942	0.000157546	4.55548e-05	6.51581e-05	0.000151703	0.000127391	6.63699e-05	0.000125669	333.28
333.31	2677	3.83554e-05	6.54441e-05	9.39025e-05	3.17086e-05	2.25478e-05	2.4522e-05	9.95059e-05	5.36642e-05	6.52437e-05	3.25413e-05	333.31
334.12	2680	1.21172e-05	1.19087e-05	9.19229e-06	9.0645e-06	8.29362e-06	1.459e-05	1.72789e-05	1.1697e-05	8.831e-06	1.41086e-05	334.12
334.16	2684	1.21338e-05	6.34738e-06	1.01033e-05	9.14109e-06	2.62523e-05	5.62692e-06	5.81026e-06	8.96565e-06	8.71163e-06	1.07839e-05	334.16
334.17	2685	7.30493e-06	8.85909e-06	8.33767e-06	9.13542e-06	8.25191e-06	7.9813e-06	1.18332e-05	9.03277e-06	1.22798e-05	1.07109e-05	334.17
334.24	2687	7.37818e-06	6.33212e-06	9.4268e-06	1.44149e-05	8.22471e-06	8.98602e-06	1.59887e-05	1.62499e-05	1.14893e-05	1.07331e-05	334.24
334.31	2689	3.00995e-05	2.03743e-05	6.14893e-05	2.45691e-05	3.5606e-05	1.98779e-05	3.68946e-05	3.85014e-05	7.82804e-05	3.36377e-05	334.31
335.1	2694	0.00240359	0.00241109	0.00243905	0.00279817	0.00144356	0.00210581	0.00356199	0.00195398	0.00195764	0.00239259	335.1
335.13	2696	2.17972e-05	4.48659e-05	4.4727e-05	2.81136e-05	2.93697e-05	4.52962e-05	9.45263e-05	4.41077e-05	3.85011e-05	3.83231e-05	335.13
335.17	2698	0.000604227	0.000638047	0.00061103	0.000535666	0.000412299	0.000592587	0.000705321	0.000563039	0.000605585	0.000529075	335.17
335.22	2701	6.22654e-05	9.03683e-05	0.000114883	7.05154e-05	3.58147e-05	0.000109893	0.000102336	6.59583e-05	7.18751e-05	6.58725e-05	335.22
335.29	2704	0.00019403	0.000352148	0.000460172	0.00023905	0.000165252	0.000151826	0.000453913	0.000279139	0.00034932	0.000248765	335.29
336.05	2707	2.2061e-05	1.93964e-05	2.44963e-05	1.16702e-05	2.14556e-05	2.20021e-05	4.33492e-05	8.97194e-06	8.78014e-06	1.07438e-05	336.05
336.07	2708	7.36973e-06	1.83977e-05	2.05007e-05	2.21562e-05	8.17729e-06	5.64217e-06	5.83069e-06	8.99748e-06	8.74728e-06	1.08032e-05	336.07
336.17	2713	7.16582e-05	5.30515e-05	6.46449e-05	7.23494e-05	4.48918e-05	5.65071e-06	5.21839e-05	3.21531e-05	8.73972e-06	3.41477e-05	336.17
336.22	2716	1.36172e-05	2.04985e-05	2.09467e-05	2.3277e-05	8.22646e-06	1.05083e-05	5.75723e-06	8.96532e-06	8.77296e-06	2.65833e-05	336.22
336.24	2717	7.76974e-05	0.000132767	0.000133904	4.51405e-05	6.18391e-05	0.000338093	0.000231843	0.00012029	4.09465e-05	5.43875e-05	336.24
336.26	2718	7.30301e-06	2.86248e-05	2.34978e-05	2.18077e-05	8.18021e-06	1.76111e-05	2.25115e-05	2.36766e-05	8.70276e-06	2.20957e-05	336.26
336.27	2719	1.17057e-05	6.32451e-06	6.05659e-06	9.16976e-06	1.19936e-05	2.02116e-05	3.85968e-05	1.45521e-05	1.17715e-05	1.07396e-05	336.27
336.29	2720	1.44189e-05	1.83893e-05	2.00922e-05	9.09659e-06	8.25479e-06	1.37759e-05	1.35216e-05	1.54272e-05	8.7322e-06	1.83583e-05	336.29
337.08	2726	0.000474983	0.000520154	0.000635791	0.00044199	0.000531627	0.000647664	0.000894745	0.000727184	0.000806743	0.00043849	337.08
337.1	2730	7.35862e-06	3.25889e-05	6.02732e-06	9.0884e-06	2.68515e-05	0.000125965	5.39828e-05	2.89214e-05	2.8361e-05	6.82116e-05	337.1
337.13	2731	2.91215e-05	3.1838e-05	3.91604e-05	3.14292e-05	1.45642e-05	3.65194e-05	4.05744e-05	3.58231e-05	2.80686e-05	1.08112e-05	337.13
337.14	2732	7.36014e-06	1.43119e-05	1.68636e-05	9.18826e-06	8.25426e-06	1.46089e-05	1.23852e-05	8.93054e-06	2.39865e-05	2.16898e-05	337.14
337.16	2733	1.91249e-05	3.23085e-05	1.98811e-05	1.84466e-05	8.22996e-06	5.6012e-06	1.73925e-05	9.01322e-06	8.83449e-06	1.07379e-05	337.16
337.18	2735	3.13292e-05	2.80409e-05	2.79486e-05	3.2293e-05	8.1671e-06	5.684e-06	5.75757e-06	3.37238e-05	2.26125e-05	1.0708e-05	337.18
337.2	2737	2.13865e-05	4.1918e-05	3.28985e-05	2.1842e-05	8.21728e-06	3.75564e-05	4.59225e-05	2.82608e-05	2.37554e-05	2.66361e-05	337.2
337.24	2739	0.000117355	0.000186291	0.000235012	0.000143186	7.25588e-05	0.000162442	0.000249348	0.000164869	0.000160797	0.000115348	337.24
337.27	2741	0.000738812	0.000860615	0.000834978	0.000865573	0.000180532	0.000318676	0.000630385	0.000639632	0.000159959	0.000463459	337.27
337.31	2742	2.20343e-05	6.2938e-06	2.66985e-05	9.1403e-06	1.61274e-05	8.99836e-06	2.6044e-05	1.71952e-05	3.60308e-05	2.93862e-05	337.31
338.09	2752	4.40999e-05	5.25237e-05	5.00933e-05	5.92777e-05	2.51084e-05	4.34766e-05	7.31647e-05	4.72656e-05	4.87153e-05	5.03029e-05	338.09
338.1	2753	3.55937e-05	3.2449e-05	3.52649e-05	3.395e-05	8.24012e-06	2.42101e-05	4.53346e-05	2.48172e-05	2.48181e-05	2.28367e-05	338.1
338.1	2754	1.82156e-05	6.32945e-06	1.41554e-05	1.73893e-05	8.30165e-06	5.66216e-06	5.79835e-06	9.06147e-06	8.8063e-06	1.07835e-05	338.1
338.19	2755	1.63706e-05	6.27466e-06	1.49376e-05	1.38199e-05	1.10406e-05	5.64683e-06	5.76655e-06	9.05677e-06	8.7247e-06	1.07186e-05	338.19
338.22	2756	3.45627e-05	3.32727e-05	3.86049e-05	2.56169e-05	8.22258e-06	2.87511e-05	4.37882e-05	2.19374e-05	3.41728e-05	4.07482e-05	338.22
338.25	2758	7.32479e-06	1.63448e-05	5.9959e-06	9.05874e-06	8.2696e-06	1.16004e-05	1.54252e-05	8.93416e-06	1.44409e-05	1.07444e-05	338.25
339.12	2770	7.30237e-06	1.53225e-05	1.39239e-05	1.26605e-05	1.32219e-05	5.61739e-06	1.81222e-05	1.32947e-05	8.81091e-06	1.73473e-05	339.12
339.14	2771	9.81285e-06	1.62774e-05	1.48157e-05	9.09405e-06	1.17692e-05	1.84935e-05	1.84643e-05	1.24696e-05	1.64696e-05	1.06817e-05	339.14
339.18	2773	3.57421e-05	4.47865e-05	3.3865e-05	3.955e-05	1.82786e-05	5.54413e-05	4.43954e-05	3.69125e-05	3.64561e-05	3.79979e-05	339.18
339.18	2774	6.11307e-05	4.79034e-05	5.31226e-05	6.66594e-05	2.39953e-05	1.32282e-05	4.62367e-05	2.78686e-05	8.83554e-06	3.7549e-05	339.18
339.21	2776	3.73151e-05	5.28422e-05	4.37618e-05	2.81005e-05	1.85873e-05	5.38173e-05	6.00639e-05	4.21808e-05	4.17981e-05	3.52966e-05	339.21
339.23	2778	7.08386e-05	9.76983e-05	0.000122418	9.1479e-05	3.07394e-05	5.4798e-05	0.00011594	8.77386e-05	7.52023e-05	7.72802e-05	339.23
339.25	2779	0.0001005	0.000137252	0.000121461	0.000105537	4.78465e-05	9.55873e-05	0.000122792	0.000102483	0.000100058	0.000100992	339.25
340.07	2792	1.33227e-05	1.70734e-05	1.4115e-05	1.57123e-05	1.36491e-05	5.65368e-06	1.54552e-05	1.61471e-05	2.22784e-05	1.07326e-05	340.07
340.17	2793	2.49598e-05	2.41346e-05	2.79318e-05	2.47126e-05	2.37716e-05	5.66699e-06	2.01497e-05	2.1534e-05	8.7305e-06	3.07534e-05	340.17
340.18	2794	0.000254225	0.00026432	0.000248785	0.000218069	0.000116479	0.000197978	0.000264425	0.000226194	0.000233032	0.000177167	340.18
340.2	2796	1.04888e-05	6.31311e-06	6.08413e-06	1.217e-05	1.11956e-05	1.41593e-05	1.9271e-05	1.41899e-05	1.81237e-05	1.06863e-05	340.2
340.21	2797	2.9032e-05	3.18956e-05	2.76144e-05	2.47332e-05	2.053e-05	2.08494e-05	3.72684e-05	4.14673e-05	4.72928e-05	3.1117e-05	340.21
340.22	2798	3.21027e-05	3.6676e-05	4.79075e-05	4.76418e-05	2.24749e-05	2.04027e-05	4.8016e-05	6.02318e-05	3.9218e-05	2.69353e-05	340.22
340.24	2800	1.05612e-05	1.28535e-05	6.05572e-06	9.14455e-06	8.2324e-06	5.64438e-06	8.26386e-06	1.88566e-05	1.46409e-05	1.07739e-05	340.24
340.32	2803	1.66937e-05	6.26236e-06	6.03952e-06	2.53126e-05	8.29567e-06	1.00575e-05	1.9685e-05	1.25935e-05	8.77815e-06	1.07152e-05	340.32
341.06	2813	1.86077e-05	2.79344e-05	1.12911e-05	1.83922e-05	1.16472e-05	1.09162e-05	2.02552e-05	2.96464e-05	2.4562e-05	1.97769e-05	341.06
341.08	2814	2.20497e-05	2.17117e-05	2.35168e-05	2.31345e-05	1.43441e-05	5.61914e-06	1.73671e-05	1.60644e-05	1.99287e-05	3.00791e-05	341.08
341.14	2815	7.29277e-06	1.53065e-05	1.37348e-05	9.13333e-06	8.23951e-06	1.38248e-05	1.37482e-05	1.44295e-05	8.76469e-06	1.51098e-05	341.14
341.16	2816	1.97593e-05	1.86908e-05	1.7501e-05	9.06056e-06	8.29294e-06	2.30216e-05	2.90573e-05	1.48991e-05	1.74241e-05	1.06898e-05	341.16
341.17	2818	1.45991e-05	2.58528e-05	2.15909e-05	9.15866e-06	1.95742e-05	1.86328e-05	2.27196e-05	1.75142e-05	2.285e-05	1.84882e-05	341.17
341.19	2820	1.65863e-05	4.53851e-05	2.70555e-05	2.16202e-05	1.26422e-05	2.5226e-05	3.36607e-05	3.33255e-05	2.43782e-05	2.7421e-05	341.19
341.2	2821	1.61565e-05	1.40988e-05	1.43046e-05	2.37434e-05	2.25659e-05	2.10212e-05	2.71455e-05	9.07046e-06	3.22118e-05	1.62638e-05	341.2
341.21	2822	2.98659e-05	3.01739e-05	4.32129e-05	3.64198e-05	2.45272e-05	5.09016e-05	5.31342e-05	3.77287e-05	3.63956e-05	3.71554e-05	341.21
341.23	2823	1.66861e-05	3.20476e-05	2.44084e-05	9.08508e-06	1.62968e-05	4.14159e-05	3.84127e-05	2.23334e-05	2.78602e-05	1.07744e-05	341.23
341.27	2826	0.000306125	0.000362485	0.00033031	0.000319277	0.000217169	0.000320622	0.000347755	0.00035536	0.000389549	0.000343086	341.27
341.31	2828	2.80392e-05	4.17137e-05	3.91499e-05	2.9092e-05	1.75304e-05	3.67548e-05	4.46555e-05	5.12256e-05	0.000309844	2.54095e-05	341.31
342.19	2835	3.81928e-05	4.27964e-05	5.18102e-05	3.63139e-05	0.000134547	5.60648e-06	6.56811e-05	2.49653e-05	4.18205e-05	3.39857e-05	342.19
342.21	2836	1.05886e-05	1.27253e-05	1.50552e-05	9.18031e-06	1.36247e-05	1.77047e-05	2.80516e-05	1.16584e-05	1.86318e-05	1.0714e-05	342.21
342.28	2839	7.39142e-06	2.30922e-05	3.14905e-05	9.11627e-06	8.20107e-06	7.42654e-05	0.000123255	8.94032e-06	4.33097e-05	1.07043e-05	342.28
342.34	2841	1.60401e-05	1.83599e-05	1.65764e-05	2.17399e-05	8.28031e-06	1.38656e-05	1.3293e-05	9.05159e-06	8.69507e-06	1.90777e-05	342.34
342.37	2842	1.65157e-05	1.33109e-05	8.28796e-06	1.23823e-05	1.19252e-05	1.03514e-05	2.22413e-05	1.99571e-05	8.76822e-06	1.97185e-05	342.37
343.19	2850	2.51402e-05	3.46545e-05	3.24332e-05	2.90978e-05	8.23499e-06	3.2955e-05	5.04298e-05	3.18897e-05	3.59311e-05	3.62913e-05	343.19
343.19	2851	2.31595e-05	2.8645e-05	2.22567e-05	2.86689e-05	8.23317e-06	1.86281e-05	3.19823e-05	2.81129e-05	2.6147e-05	2.33706e-05	343.19
343.21	2852	1.20783e-05	2.98273e-05	1.9608e-05	1.81974e-05	1.69896e-05	2.54938e-05	3.08611e-05	1.83498e-05	2.34729e-05	1.85475e-05	343.21
343.22	2853	3.67007e-05	5.71627e-05	6.21596e-05	4.57336e-05	2.45087e-05	5.92924e-05	6.93537e-05	3.72679e-05	4.94047e-05	3.68927e-05	343.22
343.26	2855	0.000216078	0.000302063	0.000264112	0.00029563	3.68454e-05	7.93373e-05	0.000202596	0.00018664	3.47745e-05	0.000140125	343.26
343.3	2856	1.69901e-05	1.60581e-05	1.41577e-05	9.12081e-06	8.29726e-06	2.56303e-05	1.29674e-05	1.48642e-05	4.49387e-05	2.31319e-05	343.3
343.32	2857	1.22443e-05	2.57451e-05	1.77137e-05	2.65748e-05	8.25141e-06	5.6769e-06	2.04877e-05	8.97819e-06	8.71303e-06	1.0678e-05	343.32
344.23	2866	2.61409e-05	4.09527e-05	2.90091e-05	4.21306e-05	1.28538e-05	8.47127e-05	8.31128e-05	2.77573e-05	2.27126e-05	4.64556e-05	344.23
344.29	2868	7.30934e-06	6.28925e-06	8.30551e-06	9.10448e-06	8.27301e-06	2.38718e-05	2.47113e-05	8.98878e-06	1.27427e-05	1.38995e-05	344.29
344.32	2869	3.11396e-05	4.83095e-05	4.82972e-05	4.357e-05	8.25793e-06	2.06182e-05	3.32771e-05	3.25397e-05	1.85915e-05	2.2497e-05	344.32
344.33	2870	7.37024e-06	2.21908e-05	5.18851e-05	9.03953e-06	8.26191e-06	0.000115424	0.000200384	1.17026e-05	2.75561e-05	1.07411e-05	344.33
345.2	2881	1.74337e-05	3.51626e-05	4.18896e-05	2.00027e-05	3.98674e-05	4.59018e-05	5.57458e-05	3.04477e-05	4.57686e-05	2.62783e-05	345.2
345.22	2883	1.74017e-05	1.87614e-05	1.27008e-05	2.2085e-05	1.73375e-05	5.62676e-06	1.09943e-05	2.40727e-05	1.42932e-05	2.21433e-05	345.22
345.22	2884	7.36082e-06	6.34488e-06	6.03684e-06	9.13561e-06	8.22729e-06	1.2883e-05	5.76201e-06	1.60294e-05	8.78444e-06	1.66229e-05	345.22
345.24	2886	8.21747e-05	0.000119582	0.000107344	9.1521e-05	4.44954e-05	7.80737e-05	0.000112099	7.40203e-05	6.52323e-05	8.6603e-05	345.24
345.28	2889	7.04956e-05	9.95198e-05	8.91099e-05	0.000108125	2.04785e-05	3.42078e-05	7.24332e-05	7.5383e-05	8.69564e-06	5.66039e-05	345.28
346.2	2904	7.33175e-06	6.2444e-06	6.02871e-06	9.07755e-06	8.18211e-06	1.07929e-05	3.32246e-05	1.55772e-05	8.74926e-06	1.99431e-05	346.2
346.27	2906	1.19741e-05	1.66702e-05	1.31017e-05	9.16661e-06	8.19435e-06	1.66697e-05	2.68136e-05	8.97425e-06	8.73307e-06	1.07537e-05	346.27
346.31	2909	1.17877e-05	1.5355e-05	2.30188e-05	1.47868e-05	1.36157e-05	1.55213e-05	1.19839e-05	1.15573e-05	3.29729e-05	1.84827e-05	346.31
346.33	2910	2.33016e-05	1.95334e-05	2.05432e-05	2.53266e-05	8.28651e-06	1.60799e-05	1.91139e-05	2.81052e-05	1.89833e-05	2.07233e-05	346.33
346.35	2911	7.36694e-06	1.15349e-05	6.03362e-06	9.08889e-06	8.23158e-06	8.27189e-05	0.000133495	9.05378e-06	1.42506e-05	1.07247e-05	346.35
347.03	2917	1.84422e-05	3.46131e-05	2.46321e-05	2.39563e-05	8.25531e-06	5.65099e-06	1.49437e-05	1.45673e-05	8.76365e-06	1.0717e-05	347.03
347.06	2919	7.34616e-06	1.6072e-05	1.36565e-05	9.04744e-06	8.20236e-06	6.37469e-05	3.0781e-05	2.54814e-05	1.46515e-05	1.06593e-05	347.06
347.13	2921	4.82362e-05	7.41609e-05	6.12214e-05	3.45828e-05	1.65224e-05	0.000198753	0.000124667	3.67945e-05	3.26604e-05	3.05498e-05	347.13
347.15	2922	7.35707e-06	2.08668e-05	2.17506e-05	1.6134e-05	8.22911e-06	1.37209e-05	2.12272e-05	1.61232e-05	1.67737e-05	1.07953e-05	347.15
347.17	2924	8.2325e-05	6.21796e-05	6.75484e-05	6.4089e-05	3.60286e-05	6.04233e-05	8.67388e-05	6.21113e-05	7.57375e-05	4.91449e-05	347.17
347.22	2926	3.00939e-05	4.25724e-05	4.62894e-05	2.73822e-05	2.37896e-05	5.39583e-05	6.12582e-05	2.61109e-05	3.43439e-05	3.60574e-05	347.22
347.25	2928	2.1736e-05	2.06369e-05	1.42773e-05	9.15026e-06	8.25899e-06	1.45571e-05	5.74902e-06	1.58292e-05	1.56194e-05	1.07354e-05	347.25
347.26	2929	6.19808e-05	0.000102401	9.77746e-05	7.35398e-05	1.65537e-05	6.47197e-05	0.000104177	6.28602e-05	3.04212e-05	5.90961e-05	347.26
347.29	2930	9.05592e-05	0.000128917	0.000121963	0.000114319	3.29616e-05	4.34107e-05	9.1888e-05	7.9904e-05	3.5165e-05	8.44916e-05	347.29
348.17	2934	7.34155e-06	1.12256e-05	1.22351e-05	9.10854e-06	8.24959e-06	9.83194e-06	9.29999e-06	2.01238e-05	8.7864e-06	1.07264e-05	348.17
348.22	2935	1.73415e-05	1.10028e-05	1.0309e-05	9.10468e-06	8.2587e-06	1.76833e-05	1.16805e-05	8.96462e-06	1.19519e-05	1.78009e-05	348.22
348.29	2938	7.40435e-06	2.21094e-05	6.00272e-06	2.37844e-05	8.20491e-06	9.34414e-06	1.89002e-05	9.06255e-06	1.33559e-05	1.0784e-05	348.29
349.11	2945	7.35371e-06	6.26135e-06	1.38734e-05	9.0454e-06	8.26516e-06	1.15468e-05	1.09322e-05	9.01579e-06	2.60099e-05	1.0776e-05	349.11
349.13	2946	1.13446e-05	1.26578e-05	1.62235e-05	9.1187e-06	8.224e-06	1.46207e-05	1.08922e-05	3.27019e-05	1.66755e-05	1.0797e-05	349.13
349.14	2947	1.62068e-05	2.35841e-05	2.32954e-05	2.26513e-05	1.46082e-05	3.28856e-05	3.02504e-05	2.40234e-05	2.38052e-05	2.64811e-05	349.14
349.15	2948	4.14446e-05	3.46641e-05	3.95792e-05	3.62173e-05	1.28787e-05	4.7044e-05	4.71683e-05	4.03029e-05	4.27885e-05	4.16838e-05	349.15
349.16	2949	1.91889e-05	3.19597e-05	2.20283e-05	9.16026e-06	1.15993e-05	5.60807e-06	2.69734e-05	2.65825e-05	1.60742e-05	2.35566e-05	349.16
349.18	2950	0.00175227	0.00169	0.00183298	0.00166153	0.00105833	0.0020805	0.00213925	0.0016803	0.00176309	0.00172076	349.18
349.2	2951	2.58197e-05	3.21464e-05	2.4444e-05	9.11308e-06	1.52226e-05	2.50368e-05	3.7737e-05	1.93113e-05	2.78047e-05	3.60807e-05	349.2
349.21	2952	2.91017e-05	3.37535e-05	2.98619e-05	9.12354e-06	8.19539e-06	1.10709e-05	5.78517e-06	2.16116e-05	8.75219e-06	1.72728e-05	349.21
349.23	2953	2.91969e-05	5.3971e-05	6.35117e-05	3.96834e-05	1.37054e-05	4.66987e-05	6.30592e-05	3.20169e-05	2.45872e-05	3.07876e-05	349.23
349.27	2954	5.64365e-05	8.03109e-05	6.48904e-05	6.47005e-05	2.40562e-05	4.94861e-05	8.17609e-05	5.69349e-05	5.12198e-05	5.37755e-05	349.27
349.29	2955	1.18103e-05	6.29858e-06	1.57546e-05	1.27491e-05	1.09908e-05	8.10964e-06	8.36043e-06	9.00194e-06	8.74747e-06	1.07314e-05	349.29
349.31	2957	3.31366e-05	5.35951e-05	5.75041e-05	4.40821e-05	2.07931e-05	2.72175e-05	5.3576e-05	4.19845e-05	4.47082e-05	3.73906e-05	349.31
350.24	2964	7.2941e-06	6.29683e-06	6.06717e-06	1.79707e-05	8.21042e-06	1.42127e-05	1.1405e-05	8.9531e-06	1.20477e-05	1.06561e-05	350.24
350.25	2965	1.3693e-05	6.24907e-06	1.034e-05	1.50244e-05	1.32656e-05	9.78667e-06	1.40386e-05	1.99254e-05	1.70752e-05	1.06536e-05	350.25
350.27	2966	1.98062e-05	1.75801e-05	1.20009e-05	2.11907e-05	8.1684e-06	5.6058e-06	1.71874e-05	1.8665e-05	1.26471e-05	1.39215e-05	350.27
350.34	2969	7.36654e-06	9.72244e-06	6.09165e-06	9.18856e-06	8.22598e-06	1.14567e-05	1.56263e-05	1.8233e-05	8.80514e-06	1.07869e-05	350.34
351.09	2975	5.17695e-05	7.4431e-05	8.22473e-05	5.02727e-05	8.02749e-05	7.15514e-05	0.00010327	0.000128312	0.000143976	5.80682e-05	351.09
351.11	2976	1.00937e-05	6.27457e-06	6.00101e-06	1.60042e-05	8.17383e-06	1.0371e-05	1.57047e-05	1.70402e-05	1.39747e-05	1.06777e-05	351.11
351.12	2977	1.25948e-05	6.25218e-06	1.21843e-05	9.08847e-06	8.21547e-06	5.61053e-06	9.42837e-06	9.02775e-06	1.96871e-05	1.44008e-05	351.12
351.14	2978	2.07161e-05	2.1446e-05	4.14086e-05	2.81588e-05	2.44042e-05	2.28584e-05	3.56762e-05	7.74726e-05	2.32204e-05	3.42176e-05	351.14
351.16	2979	7.32782e-06	6.2648e-06	1.46262e-05	1.68737e-05	1.42996e-05	1.58495e-05	5.81934e-06	1.925e-05	1.92333e-05	1.06928e-05	351.16
351.21	2985	0.000146678	0.000145969	0.000194892	0.000161185	9.07163e-05	5.51231e-05	0.000156512	0.00014839	0.000152175	0.000140304	351.21
351.21	2986	3.90464e-05	6.29268e-05	4.10929e-05	4.80311e-05	4.2143e-05	6.07202e-05	5.53766e-05	3.5839e-05	4.6259e-05	5.09184e-05	351.21
351.23	2987	0.000336334	0.000455349	0.000444007	0.000394772	0.000128834	0.000181425	0.000337847	0.000290511	0.00010649	0.000237578	351.23
351.32	2991	1.31014e-05	1.68304e-05	1.47774e-05	9.1587e-06	1.32402e-05	1.09109e-05	2.73667e-05	9.00959e-06	8.8294e-06	1.0706e-05	351.32
352.2	3000	1.26424e-05	1.73592e-05	1.4897e-05	9.05084e-06	8.21138e-06	2.96418e-05	1.42679e-05	1.65711e-05	8.83574e-06	1.06497e-05	352.2
352.22	3001	7.34244e-06	6.34184e-06	1.12506e-05	1.39207e-05	8.22362e-06	8.96344e-06	1.39614e-05	8.95063e-06	1.77237e-05	1.0767e-05	352.22
352.24	3003	1.51157e-05	1.89421e-05	2.25944e-05	2.48599e-05	8.26264e-06	5.61857e-05	3.33924e-05	3.06033e-05	2.3882e-05	2.97382e-05	352.24
352.25	3004	7.32396e-06	6.25659e-06	1.11122e-05	9.0851e-06	8.22841e-06	1.30166e-05	9.81862e-06	9.04856e-06	8.78405e-06	2.1044e-05	352.25
352.25	3005	4.43199e-05	7.26181e-05	7.95614e-05	5.90219e-05	1.77642e-05	2.80404e-05	5.99988e-05	4.60705e-05	2.85974e-05	3.14978e-05	352.25
353.14	3021	1.25473e-05	1.21602e-05	1.78079e-05	1.40449e-05	8.23802e-06	5.66683e-06	1.90124e-05	9.02976e-06	8.74581e-06	2.35237e-05	353.14
353.16	3023	1.46181e-05	1.9098e-05	2.21972e-05	1.60785e-05	1.44441e-05	1.97517e-05	2.82435e-05	1.52744e-05	8.79087e-06	1.70928e-05	353.16
353.17	3024	1.4781e-05	2.42578e-05	2.49198e-05	2.13377e-05	8.22332e-06	2.64516e-05	2.6561e-05	9.06675e-06	1.64265e-05	2.49253e-05	353.17
353.19	3026	3.83801e-05	5.60005e-05	4.55591e-05	4.03427e-05	3.83556e-05	4.53235e-05	4.49552e-05	4.05598e-05	3.23799e-05	5.9188e-05	353.19
353.21	3027	7.38907e-06	2.95981e-05	1.95412e-05	1.45225e-05	1.78101e-05	2.01916e-05	2.70936e-05	2.79655e-05	1.40505e-05	3.26625e-05	353.21
353.22	3028	2.69369e-05	2.19345e-05	1.68503e-05	9.05483e-06	8.20342e-06	5.64777e-06	1.9678e-05	2.46951e-05	3.49177e-05	2.27626e-05	353.22
353.23	3029	4.08676e-05	7.57461e-05	6.71586e-05	4.37449e-05	2.13452e-05	9.85713e-05	0.000103626	5.01798e-05	0.000108963	4.31692e-05	353.23
353.24	3031	2.20081e-05	6.30407e-06	6.01784e-06	2.75498e-05	1.67225e-05	5.67027e-06	5.74719e-06	9.03953e-06	8.69692e-06	1.07435e-05	353.24
353.25	3032	0.000270254	0.0003722	0.000346373	0.000318583	0.000107854	0.000122055	0.000278612	0.000244489	0.000122637	0.000187771	353.25
353.27	3033	0.000584984	0.000968106	0.000732753	0.000595283	0.000208441	0.000501699	0.00121149	0.000737142	0.00959575	0.000410696	353.27
354.18	3042	1.74263e-05	1.72327e-05	2.22152e-05	9.17198e-06	1.20559e-05	1.35068e-05	2.21686e-05	1.73146e-05	8.81224e-06	1.07489e-05	354.18
354.19	3043	4.41492e-05	5.35283e-05	6.04776e-05	4.3996e-05	2.47426e-05	3.59674e-05	4.68961e-05	4.9162e-05	4.50977e-05	3.29375e-05	354.19
354.19	3045	1.1718e-05	1.16599e-05	6.0405e-06	1.97213e-05	1.82001e-05	5.68487e-06	1.5968e-05	1.51938e-05	2.10668e-05	1.76213e-05	354.19
354.21	3046	7.30862e-06	1.94027e-05	1.28153e-05	9.10375e-06	8.19967e-06	1.93547e-05	1.66066e-05	1.78918e-05	2.53309e-05	1.07889e-05	354.21
354.23	3047	1.01412e-05	1.20818e-05	2.44894e-05	9.09996e-06	8.27972e-06	2.50193e-05	2.18167e-05	1.79765e-05	1.64822e-05	1.07614e-05	354.23
355.07	3059	0.000829127	0.0013014	0.00148915	0.00190588	0.0299925	0.000530611	0.00102522	0.00111092	0.00138569	0.00144392	355.07
355.15	3061	1.17629e-05	1.14797e-05	1.9372e-05	9.18762e-06	8.17798e-06	1.1298e-05	1.46469e-05	8.99286e-06	1.39799e-05	1.07799e-05	355.15
355.18	3063	3.08357e-05	3.58386e-05	3.55882e-05	3.02875e-05	1.4681e-05	2.32747e-05	2.77503e-05	2.24874e-05	2.56809e-05	1.07784e-05	355.18
355.19	3064	1.05743e-05	1.20999e-05	2.55816e-05	9.10081e-06	8.24079e-06	2.40544e-05	2.62366e-05	1.34066e-05	2.16424e-05	2.21324e-05	355.19
355.21	3065	2.81309e-05	4.11569e-05	3.87111e-05	2.05038e-05	2.24995e-05	3.42146e-05	3.50853e-05	1.90726e-05	2.16588e-05	2.36963e-05	355.21
355.22	3067	1.74776e-05	2.26674e-05	3.00696e-05	1.99864e-05	8.21563e-06	2.2932e-05	2.70391e-05	2.96985e-05	3.17956e-05	3.01668e-05	355.22
355.25	3068	2.7127e-05	3.27174e-05	4.45927e-05	2.2719e-05	2.80646e-05	4.32256e-05	4.80437e-05	2.26088e-05	4.25273e-05	2.6231e-05	355.25
355.26	3070	0.000102459	0.000150994	0.000132339	0.0001162	6.6115e-05	5.31834e-05	0.000108893	0.000118327	8.47814e-05	7.2407e-05	355.26
355.28	3072	0.000268288	0.000296703	0.000283679	0.00024835	0.000196475	0.000235644	0.000274395	0.000254093	0.000261643	0.000280652	355.28
356.07	3077	0.000210748	0.000328265	0.000366154	0.00047921	0.00756438	0.000132123	0.000245596	0.000272867	0.000354381	0.000393097	356.07
356.23	3079	7.32129e-06	1.23028e-05	1.6384e-05	1.23229e-05	8.29505e-06	5.65869e-06	5.79272e-06	9.02869e-06	8.77934e-06	1.57812e-05	356.23
356.28	3082	7.34824e-06	2.72556e-05	1.69802e-05	1.67488e-05	8.23222e-06	2.80731e-05	6.34973e-05	9.02672e-06	8.83374e-06	2.27067e-05	356.28
356.29	3084	1.62096e-05	2.26038e-05	1.42292e-05	9.04771e-06	1.47634e-05	5.62256e-06	2.42704e-05	8.9613e-06	8.793e-06	4.7247e-05	356.29
356.29	3085	7.28863e-06	6.2764e-06	6.00768e-06	9.11694e-06	8.23845e-06	2.39604e-05	4.06025e-05	8.93346e-06	2.34841e-05	1.07481e-05	356.29
356.35	3086	7.59085e-05	9.60999e-05	7.76467e-05	7.93277e-05	4.0987e-05	7.09503e-05	0.000105411	0.00010056	0.000105085	8.46937e-05	356.35
357.06	3090	1.94941e-05	2.64928e-05	2.24911e-05	1.83889e-05	8.18349e-06	1.5797e-05	2.76173e-05	2.28807e-05	8.81877e-06	1.37094e-05	357.06
357.07	3091	0.000132044	0.000230424	0.000254189	0.000323764	0.00512457	8.67378e-05	0.000157715	0.000179441	0.000240853	0.000242398	357.07
357.12	3094	2.34741e-05	3.08283e-05	3.00764e-05	2.59615e-05	8.23773e-06	5.61903e-06	2.36118e-05	2.52407e-05	2.75293e-05	1.08092e-05	357.12
357.13	3095	7.30999e-06	1.29322e-05	6.08903e-06	9.0396e-06	8.29253e-06	1.23679e-05	1.01954e-05	9.05837e-06	8.82276e-06	1.61414e-05	357.13
357.15	3097	7.32716e-06	2.96776e-05	2.29881e-05	2.01614e-05	8.19882e-06	5.63663e-06	1.83146e-05	2.11492e-05	8.81295e-06	2.62546e-05	357.15
357.17	3098	1.68373e-05	2.17178e-05	1.86313e-05	9.06966e-06	8.2362e-06	1.50226e-05	2.07952e-05	9.07206e-06	1.30415e-05	1.06468e-05	357.17
357.2	3099	3.82263e-05	5.10601e-05	4.60219e-05	4.38697e-05	2.32499e-05	4.31589e-05	5.62893e-05	3.81393e-05	4.46509e-05	4.84892e-05	357.2
357.24	3101	2.4903e-05	3.66895e-05	3.93129e-05	2.64128e-05	8.25122e-06	2.83951e-05	3.10424e-05	3.28132e-05	2.14764e-05	3.20388e-05	357.24
357.28	3104	6.06013e-05	7.54091e-05	7.36234e-05	7.5253e-05	1.90427e-05	2.3259e-05	6.54556e-05	4.83915e-05	2.98299e-05	4.54648e-05	357.28
357.3	3105	7.39394e-06	2.25902e-05	2.05236e-05	2.18469e-05	8.24725e-06	5.62898e-06	5.76685e-06	8.92826e-06	8.77649e-06	1.07071e-05	357.3
358.21	3115	1.26394e-05	9.27206e-06	1.61271e-05	9.1878e-06	8.17814e-06	2.77703e-05	2.34651e-05	1.29067e-05	1.73754e-05	1.9623e-05	358.21
358.23	3116	5.67688e-05	6.77943e-05	5.73679e-05	6.39978e-05	1.65082e-05	3.59552e-05	4.83717e-05	4.83911e-05	5.15852e-05	3.88246e-05	358.23
358.31	3119	7.24573e-05	0.000103999	6.19464e-05	5.20674e-05	5.45055e-05	7.81833e-05	0.000125871	9.91928e-05	0.000102048	0.000221466	358.31
358.33	3120	1.66818e-05	1.94848e-05	2.0611e-05	2.50218e-05	8.28422e-06	1.0929e-05	5.78187e-06	2.13374e-05	8.70745e-06	1.63297e-05	358.33
358.35	3121	1.65804e-05	3.02701e-05	6.84089e-05	1.53004e-05	1.29624e-05	0.000123038	0.000251182	2.84174e-05	5.72136e-05	1.0744e-05	358.35
359.1	3132	1.00658e-05	2.69705e-05	3.50516e-05	9.15918e-06	8.21369e-06	9.11923e-06	2.87809e-05	1.90065e-05	3.16592e-05	1.49625e-05	359.1
359.15	3133	7.30173e-06	1.36088e-05	1.45285e-05	1.35994e-05	8.21555e-06	1.26133e-05	2.24773e-05	1.64232e-05	1.90942e-05	1.9166e-05	359.15
[truncated: 6,422 more rows]
