# Supplementary material for: MS4A15 drives ferroptosis resistance through calcium-restricted lipid remodeling
Source: Cell Death Differ. 2021 Oct 18;29(3):670–86. doi: 10.1038/s41418-021-00883-z (PMC8901757; doi:10.1038/s41418-021-00883-z)
Supplement: Supplementary file 11 — Supplementary Table 4. CCLE expression data and full heatmap. [file 41418_2021_883_MOESM11_ESM.xlsx]

## Sheet: KEGG Calcium genes
GID	null	NAME	LINE	RSL3 AUC	GWEIGHT	GNA15	ADRB2	PTAFR	CAMK4	ADCY1	CHRNA7	EDNRB	HRH2	P2RX6	P2RX7	BDKRB1	BDKRB2	RYR1	CALML3	CALML5	ADRA1B	HTR7	CACNA1A	CAMK2B	ATP2B2	ATP2B3	CACNA1B	SLC8A2	GRIN1	ADCY2	ERBB4	PDE1A	HTR2B	CACNA1G	NOS1	ADRA1D	EDNRA	CYSLTR2	CHRM1	CHRM2	P2RX3	CAMK2A	CACNA1F	NOS2	CACNA1E	CACNA1I	CCKBR	DRD1	GRIN2A
EWEIGHT						1	1	1	1	1	1	1	1	1	1	1	1	1	1	1	1	1	1	1	1	1	1	1	1	1	1	1	1	1	1	1	1	1	1	1	1	1	1	1	1	1	1	1	1
GENE21X	ACH-000650-R	ACH-000650	IGR37_SKIN	12.805	1	0.028569	2.96532	0.411426	3.21568	4.52042	3.24031	7.43605	4.55028	0.948601	2.18903	0	0.028569	0.084064	0.014355	0	0.432959	0.613532	0.201634	0.070389	0.028569	0.014355	0.084064	0.084064	0.070389	2.19219	0.189034	0.137504	0.226509	0.028569	0	0	0.163499	5.39403	0.097611	0.014355	0.042644	0.124328	0	0	0.111031	0	0.014355	0	0.400538
GENE3X	ACH-001041-R	ACH-001041	COLO699_LUNG	12.639	1	0	4.70155	0.056584	2.48027	1.75702	3.55949	6.71617	0	1.96347	3.35473	0	0.014355	0	0	0	2.38128	0.042644	0.042644	0.042644	0	0	0	0.790772	0.014355	1.57046	0.505891	0.15056	0.356144	0.111031	0	0.042644	0.014355	0.650765	2.38681	0	0.042644	0.028569	0	0	0.014355	0	0	0	0
GENE59X	ACH-000730-R	ACH-000730	SKMEL5_SKIN	12.087	1	0.042644	0.31034	0.344828	3.2032	4.82833	2.92979	7.271	0.555816	1.42761	3.92029	0.226509	0.028569	0.275007	0	0.084064	0.411426	1.61353	0.15056	0.070389	0.028569	0	0.097611	0.773996	0.189034	4.38405	0.124328	0.084064	0.238787	0.028569	0.014355	0	0.056584	3.45549	0.333424	0	0	0.028569	0.176323	0.485427	0.176323	0	0.014355	0	0.163499
GENE81X	ACH-000615-R	ACH-000615	SKMEL28_SKIN	13.961	1	0.286881	0.176323	0.669027	4.5373	2.90689	2.76977	6.31705	1.25701	3.27352	4.62527	0.042644	0.097611	0.097611	0.042644	0	0.687061	2.81352	0.163499	0.15056	0.042644	0.014355	0.084064	0.189034	0.014355	2.71809	0.014355	0.464668	4.45418	0.056584	0.111031	0.028569	0.070389	0.275007	0.014355	0.014355	0.056584	0.201634	0	0.014355	0.014355	0.014355	0.084064	0.028569	0
GENE54X	ACH-000931-R	ACH-000931	HMCB_SKIN	12.33	1	0.014355	2.56072	0.137504	3.11936	1.9782	4.28244	5.15704	0.028569	1.58496	0.464668	0.124328	0.014355	0	0	0	4.17553	0.042644	0.014355	0.084064	0.014355	0	0	0.042644	0.485427	6.49649	0.176323	0.124328	0.084064	0.028569	0.014355	0.097611	0.356144	0	0.344828	0.084064	0	0	0	0	0	0.014355	0.389567	0	0
GENE10X	ACH-000915-R	ACH-000915	IPC298_SKIN	13.252	1	0	0.189034	0.163499	0.238787	4.75489	0.042644	5.82833	1.59455	0.871844	6.02281	0.042644	0	0.014355	0.028569	0	0.176323	2.64155	0.298658	0.056584	0	0	0.070389	0.963474	0.565597	0.014355	0	0.238787	5.16471	0	0	0	0.014355	0	0.189034	0	0.028569	0.097611	0.014355	0.367371	0.014355	0	0	0	0.014355
GENE43X	ACH-000810-R	ACH-000810	SKMEL30_SKIN	14.205	1	0.15056	2.31615	0.124328	3.08066	3.19535	0.014355	6.52011	3.74953	1.78241	4.31976	0.124328	0.201634	0	0.042644	0	0.189034	2.37574	0.344828	0.070389	0.014355	0	0.014355	0.815575	0.321928	3.0036	0.014355	0.097611	3.56316	0.084064	0.014355	0.014355	0.070389	0	0.475085	0.014355	0.137504	0.505891	0	0.31034	0.028569	0	0.014355	0.014355	0.028569
GENE53X	ACH-000579-R	ACH-000579	UACC257_SKIN	13.961	1	0.286881	1.04963	0.111031	3.41819	3.66562	1.33342	8.40472	2.76341	2.66676	5.3345	0	0.014355	0.536053	0.014355	0	0.575312	0.137504	0.344828	0.042644	0.014355	0.014355	0.028569	0.042644	0.084064	0.695994	0	0.014355	4.6837	0.028569	0.014355	0.028569	0.014355	0	0.731183	0	0	0.422233	0	0.263034	0.028569	0	0	0.028569	0.137504
GENE79X	ACH-000441-R	ACH-000441	SH4_SKIN	13.707	1	0.111031	0.389567	0.214125	3.90304	3.75061	1.62293	6.94918	4.06953	2.57289	2.42223	0.475085	0.042644	0.084064	0	0	0	2.9782	0.042644	0.31034	0.014355	0	0.014355	0.042644	0.028569	2	0.948601	0.790772	6.55244	0.070389	0	0.201634	0.056584	0.014355	0.124328	0.014355	0.014355	0.111031	0	0.028569	0.014355	0	0	0	0.070389
GENE29X	ACH-000987-R	ACH-000987	MEWO_SKIN	12.435	1	0.028569	0.83996	0.111031	3.88069	4.71039	2.86592	4.85599	0.014355	2.0036	2.83996	0	0.042644	0.028569	0.014355	0.042644	0.163499	1.51096	0.286881	0.028569	0.111031	0	0.014355	0.321928	0.014355	0.659925	0.687061	0.014355	0.137504	0	0	0	0.124328	0.15056	0.163499	0	0	0.137504	0	0.028569	2.7845	0.014355	0	0	0.014355
GENE74X	ACH-000882-R	ACH-000882	IGR1_SKIN	14.366	1	0.042644	2.88166	0.226509	4.57773	3.6565	2.1635	6.35368	0.028569	2.57289	2.7115	0.070389	0.056584	0.176323	0.014355	0.042644	0.333424	0.505891	0.111031	0.137504	0.084064	0	0	0.137504	0.028569	2.16993	0.263034	0.042644	0.056584	0.028569	0.028569	0	0.15056	0.632268	0.084064	0.028569	0.028569	0.163499	0.014355	0.028569	1.96717	0.014355	0.042644	0.014355	0.028569
GENE90X	ACH-001190-R	ACH-001190	SKMEL2_SKIN	13.857	1	0.367371	0.485427	0.687061	3.03914	3.67807	1.91073	4.9458	0.704872	1.12433	3.28983	1.11103	0.014355	0.15056	0	0	1.25096	2.76341	0.238787	0.226509	0.070389	0.014355	0	0.526069	0.201634	0.871844	0.014355	0.111031	0.432959	0.097611	0	0.042644	0.056584	0	0.056584	0.111031	0	0.356144	0	0.097611	0.028569	0.028569	0	0	0.056584
GENE57X	ACH-000404-R	ACH-000404	K029AX_SKIN	14.203	1	0.124328	0.748461	0.176323	2.90497	5.67582	3.21723	5.749	1.75702	3.39917	3.16832	0.028569	0.014355	0.584963	0	0	1.21412	1.7137	0.464668	0.15056	0.097611	0	0.163499	1.04963	0.056584	0.722466	0.516015	0.189034	0.895303	0.028569	0.014355	0.028569	0.070389	0.137504	0.713696	0	0	0.275007	0	0.111031	0.028569	0.028569	0.028569	0.028569	0.189034
GENE56X	ACH-000788-R	ACH-000788	A2058_SKIN	14.472	1	0.056584	0.432959	0.15056	3.01078	3.06523	0.443607	5.87135	0	1.83592	1.23266	0.201634	0.028569	0.014355	0	0.070389	0.111031	2.64155	0.163499	0.028569	0.014355	0	0.028569	0.014355	0.731183	0	0.505891	0.042644	0.773996	0.111031	0	0.014355	0.042644	0.028569	0	0	0	0.014355	0	0.028569	0	0.014355	0	0	0.014355
GENE86X	ACH-000401-R	ACH-000401	COLO800_SKIN	13.177	1	0.111031	0.956057	0.333424	2.60407	4.32769	0.137504	5.62644	2.5509	2.84197	4.04177	0.263034	1	0.263034	0.056584	0.070389	1.16993	1.73552	0.163499	0.536053	0.014355	0	0	0.163499	0.028569	0.097611	0.263034	0.056584	1.82375	0.070389	0	0.137504	0	0.014355	0.545968	0	0.028569	0.070389	0	0.137504	0	0.042644	0	0	0.042644
GENE80X	ACH-000465-R	ACH-000465	SKMEL1_SKIN	12.418	1	0.250962	0.070389	0.070389	4.03914	4.926	2.14078	6.3579	5.05961	1.33914	5.68089	0	0	0.214125	0.028569	0.042644	0.014355	0.042644	0.042644	0.070389	0	0.014355	0	0.014355	0.014355	4.79545	0.495695	0.15056	0.201634	0	0.014355	0	0.056584	0.028569	0.014355	0.028569	0	1.96717	0.014355	0.084064	0.189034	0	0	0	0
GENE116X	ACH-000100-S	ACH-000100	RH41_SOFT_TISSUE	4.5469	1	0.163499	0.201634	0.111031	2.0635	0.298658	0.176323	0.111031	0	3.96993	2.37851	1.33914	0.739848	6.45582	0	0	0.070389	0.137504	0.163499	0.31034	0	0.070389	0.042644	0.176323	0.084064	0.831877	0.163499	0.111031	0.097611	2.03562	5.93522	0.85599	2.47508	0.014355	0.124328	0	0.176323	0.263034	0	0.042644	0.070389	0.097611	0.344828	0.014355	0.014355
GENE192X	ACH-000833-S	ACH-000833	RH30_SOFT_TISSUE	2.6647	1	0.238787	1.46467	0.189034	2.58496	0.042644	2.65076	0.042644	0	3.25701	2.5435	3.91743	1.1375	4.04963	0.042644	0	1.32193	0.31034	0.014355	1.41143	0	0	0.097611	0	0.124328	0.15056	0.056584	0.014355	0.097611	1.69153	3.26754	0.014355	0.201634	0.028569	0	0	0.014355	0.863938	0.014355	0	0.389567	0	0	0	0
GENE0X	ACH-000545-R	ACH-000545	VMCUB1_URINARY_TRACT	13.425	1	4.27947	5.37955	4.31325	2.63227	0.097611	1.72683	1.72247	0.201634	1.25701	0.070389	0.847997	2.16027	0.042644	4.61117	1.95606	0.056584	1.77821	0.464668	0.111031	0	0.014355	0	0.594549	0	0	0.014355	0	0.056584	0.084064	0.028569	0	2.0321	0	0	1.76977	0	0.887525	2.36457	0	0	0.263034	0	0	0
GENE8X	ACH-000692-R	ACH-000692	SNU899_UPPER_AERODIGESTIVE_TRACT	12.855	1	4.66562	5.51538	3.55582	0.545968	1.09085	0.028569	0.176323	0	0.970854	0.042644	2.18903	2.93168	0.042644	6.00966	8.68615	0.722466	4.06523	0.201634	0.613532	0.028569	0.176323	0	0.014355	1.0072	0	0.070389	0.056584	0	0	0.176323	0	0.594549	0	0.028569	0	1.49569	0.028569	0.454176	0	0	0.028569	0	0.056584	0.028569
GENE70X	ACH-000353-R	ACH-000353	TE15_OESOPHAGUS	11.737	1	4.74147	4.91791	3.08066	1.18269	0.910733	0.111031	0.056584	0.014355	0.400538	0.124328	4.07981	3.81865	1.76128	5.25739	7.1807	0.028569	1.0635	0.014355	0.678072	0.124328	0.014355	0.014355	0.014355	0.214125	0	0	0	0.15056	0	0	0	0.084064	0	0.014355	0	0	0.056584	0.014355	0	0	0.014355	0	0.014355	0
GENE45X	ACH-000544-R	ACH-000544	OE21_OESOPHAGUS	13.238	1	3.95327	1.01435	1.99277	1.21412	0.400538	0.879706	0.15056	0	0.238787	0.014355	2.93923	2.28096	1.76128	5.21451	1.5008	0.526069	1.25096	0.056584	0.028569	0.056584	0	0.056584	0.042644	0.042644	0	0	0.028569	0	0.111031	0.739848	0.695994	0.536053	0	0.014355	0	0	0.739848	0	0	0.028569	0.014355	0.014355	0	0
GENE32X	ACH-000732-R	ACH-000732	PECAPJ41CLONED2_UPPER_AERODIGESTIVE_TRACT	13.107	1	5.32948	4.08321	3.2854	0.137504	1.02857	0.111031	0.056584	0.83996	0.389567	0.704872	0.918386	1.17632	0.163499	2.87578	0.028569	0.070389	1.15704	0.163499	0.056584	0	0	0.028569	0.070389	0.097611	0	0.014355	0.31034	0.028569	0.014355	0	0.028569	0.613532	0.014355	0.014355	0.014355	0	0.422233	0.070389	0	0	0.014355	0	0.014355	0
GENE63X	ACH-000771-R	ACH-000771	BICR56_UPPER_AERODIGESTIVE_TRACT	12.215	1	4.93168	4.63923	4.68145	0.111031	0.464668	0.321928	0.042644	0.263034	1.10434	0.871844	3.19535	2.73769	1.87578	6.03166	1.62293	0.879706	0.903038	0.31034	0.097611	0.014355	0.014355	0.014355	0.084064	0.014355	0.028569	0.176323	0.111031	0	0.056584	0	0	0.056584	0	0.042644	0.014355	0	2.06695	0.070389	0	0	0.028569	0.014355	0.014355	0.028569
GENE36X	ACH-000488-R	ACH-000488	TE11_OESOPHAGUS	13.873	1	5.01837	2.72901	2.99277	0.014355	0.604071	0.176323	0.014355	0.014355	0.189034	0.028569	2.25701	3.27501	3.98368	6.45943	0.495695	2.34483	1.73985	0.275007	0.014355	0.084064	0	0	0	0.042644	0	0.028569	0.226509	0.056584	0.056584	0	0.028569	0.028569	0	0.042644	0	0	0.014355	0	0.042644	0.014355	0	0	0.014355	0
GENE75X	ACH-000735-R	ACH-000735	PECAPJ49_UPPER_AERODIGESTIVE_TRACT	12.747	1	5.65105	3.7148	3.59694	2.03914	2.62761	1.62293	0.713696	0.815575	0.516015	0.475085	1.79909	2.15381	2.78031	5.25248	0.056584	0.695994	1.5509	0.687061	0.555816	0.014355	0	0.15056	0.097611	0	0.056584	0.042644	0.097611	0.028569	0.333424	0.042644	0.056584	0.298658	0.028569	0.070389	0.014355	0.042644	0.505891	0.028569	0.014355	0	0.084064	0.15056	0.014355	0
GENE37X	ACH-000606-R	ACH-000606	PECAPJ34CLONEC12_UPPER_AERODIGESTIVE_TRACT	13.032	1	5.40156	4.20085	4.4957	1.50589	3.36036	0.378512	0.042644	0.250962	0.214125	1	4.26754	4.32048	3.88264	5.99299	1.41684	1.7866	1.65535	0.250962	0.15056	0.014355	0.028569	0.028569	0	0.298658	0	0.014355	0.056584	0.014355	0.028569	2.36457	0.084064	0.641546	0.097611	0.070389	0.014355	0.15056	1.05658	0.111031	0	0.014355	0.097611	0	0.070389	0
GENE89X	ACH-000503-R	ACH-000503	BICR16_UPPER_AERODIGESTIVE_TRACT	11.92	1	4.7996	4.05311	1.57531	1.09085	1.63227	1.18269	0.042644	0.084064	1.13093	0.799087	4.26828	3.03386	2.9241	3.96532	2.75275	2.35332	0.389567	0.238787	0.344828	0.084064	0.028569	0.084064	0.028569	0.823749	0.028569	0.042644	0.084064	0.014355	0.411426	1.08406	0.097611	0.275007	0	0.056584	0	0.014355	0.650765	0	0.042644	0	0.014355	0	0.028569	0.028569
GENE4X	ACH-000726-R	ACH-000726	TE14_OESOPHAGUS	14.007	1	4.20477	2.75275	2.99277	2.84599	1.57531	1.76128	0.464668	0.163499	0.163499	2.49314	1.43296	2.21723	4.96625	3.03562	0.286881	0.028569	0.124328	0.367371	0.31034	0.028569	0.028569	0.042644	0.014355	0.545968	0.014355	0.124328	0.378512	0	0.275007	0.799087	0.014355	0	0.028569	0.056584	0	0	0.298658	0.226509	0.014355	0.042644	0.028569	0	0.056584	0.014355
GENE60X	ACH-000843-R	ACH-000843	HARA_LUNG	13.337	1	5.23151	4.55398	2.9542	2.67807	1.3505	1.95233	0.214125	0.070389	0.097611	0.124328	2.63923	2.46728	2.48285	2.79077	0.226509	0.084064	0.111031	0.475085	0.111031	0.042644	0.070389	0.028569	0.516015	0.137504	0.028569	2.15704	0.411426	0.070389	0.070389	0.014355	0.028569	0.111031	0.028569	0.014355	0	0.028569	0.014355	0.028569	0.070389	0.014355	0.028569	0.014355	0.014355	0.056584
GENE47X	ACH-000693-R	ACH-000693	KYSE180_OESOPHAGUS	13.54	1	3.95047	2.72901	0.933573	0.176323	1.926	0.201634	0.014355	0.028569	0.028569	0.028569	2.01792	1.87971	4.47054	3.11936	3.70708	2.15704	2.58256	0.422233	0.111031	0.014355	0	1.29278	0.176323	0.443607	0	0.333424	0	0.189034	0.400538	1.42223	0.028569	0.189034	0	0.070389	0.014355	0	0.097611	0	0.070389	0.042644	0.014355	0	0.014355	0
GENE62X	ACH-000390-R	ACH-000390	LUDLU1_LUNG	13.606	1	3.99277	0.422233	2.31904	0.575312	3.2555	1.96717	0.124328	0.042644	0.895303	0.056584	1.64155	2.22959	4.40667	0.097611	0.250962	0.014355	0.070389	0.028569	0.333424	0.028569	0.042644	0.028569	0.475085	0.485427	0	0	0.042644	0.176323	0.111031	3.22497	0.111031	0.028569	0	0.042644	0	0	0.333424	0.070389	0.028569	0.014355	0	0	0	0
GENE65X	ACH-000593-R	ACH-000593	BC3C_URINARY_TRACT	14.688	1	4.53543	4.1416	0.978196	0.286881	1.04264	0.545968	0.042644	0.028569	0.632268	0.15056	0.163499	0.704872	0.847997	0.056584	0.084064	1.75275	0.124328	0.454176	0.555816	0.014355	0.070389	0.014355	0.097611	0.137504	0	0.028569	0.014355	0.432959	0.176323	3.26754	0.85599	0.028569	0	0.263034	0.042644	0	0.226509	0	0	0.056584	0.042644	0	0	0.042644
GENE88X	ACH-000837-R	ACH-000837	NCIH322_LUNG	14.261	1	4.5735	0.879706	2.5509	0.097611	0.014355	0.124328	0.014355	0	0.014355	0.014355	0	0.042644	0.014355	0	0.070389	3.83592	1.48543	0.263034	0.238787	0	0	0.014355	0.238787	0.748461	0	0.163499	0.084064	0.163499	0.028569	0.014355	0.070389	0.124328	0.014355	0.084064	0	0	0	0	0.014355	0.056584	0.137504	0.042644	0	0.056584
GENE91X	ACH-000683-R	ACH-000683	SNU503_LARGE_INTESTINE	11.78	1	3.0993	0.464668	1.39506	1.45418	3.98002	2.01078	0.042644	0.485427	0.731183	0.097611	0.505891	0.963474	2.15056	5.41549	0.613532	0.070389	1.44361	0.176323	1.81147	0	0.238787	2.14078	1.44361	0.028569	0.163499	0.097611	0	0.014355	0.056584	4.2765	0.137504	0.028569	0.226509	0.367371	0.070389	0	0.014355	0.176323	0.111031	0.275007	0.124328	0.604071	0.084064	0
GENE2X	ACH-000958-R	ACH-000958	SW48_LARGE_INTESTINE	11.783	1	0.298658	0.084064	0.163499	0.31034	0.250962	2.25399	0.201634	0.014355	0.028569	0.111031	0.263034	0.124328	0.454176	0.097611	0.097611	0.070389	0.124328	0.389567	0.713696	0	0	0.298658	0.176323	1.74416	0.111031	0.056584	0	0.042644	0.367371	0.028569	0.070389	0.137504	0	0	0.028569	0	0	0.464668	2.67807	0.028569	0.014355	0	0	0.028569
GENE19X	ACH-000971-R	ACH-000971	HCT116_LARGE_INTESTINE	13.921	1	0.356144	0.263034	0.773996	2.45154	0.014355	2.45681	0.084064	0.238787	0.056584	0.555816	0.111031	0.084064	1.48543	0.042644	0	0.111031	4.03914	1.1635	0.226509	0.014355	0.014355	0.879706	0.495695	2.51601	0	0.097611	0.137504	0.070389	0.85599	0.028569	0.028569	1.02148	0	0.042644	0	0	0	0	0	0	0.028569	0.014355	0.432959	0.014355
GENE49X	ACH-000356-R	ACH-000356	MKN45_STOMACH	14.141	1	0.042644	0.014355	0.584963	0.042644	3.58256	2.08746	0.014355	0.250962	0.028569	0.014355	0	0.042644	3.25248	0.028569	0.042644	0.163499	0.014355	0.695994	1.70929	0.042644	0.070389	1.42223	0.124328	1.58014	0.124328	0.014355	0.163499	0.124328	0.263034	0	0.014355	0.097611	0.014355	0.042644	0	0.028569	0	0.250962	0.014355	2.69599	0.014355	0.042644	1.1375	1.43829
GENE7X	ACH-000332-R	ACH-000332	YAPC_PANCREAS	13.108	1	3.63227	2.14078	2.80735	0.613532	3.38957	0.097611	0.214125	0.097611	0.545968	1.15056	1.41143	2.77189	2.83592	0.933573	0.871844	4.89966	0.097611	0.963474	1.51601	0	0	0.111031	0.31034	1.58014	0	0.286881	0.097611	0.042644	0.807355	0.028569	0.097611	0.201634	0	0.084064	0.014355	0	0.028569	0.111031	0	0.097611	0.084064	0	0.765535	1.05658
GENE72X	ACH-000243-R	ACH-000243	DANG_PANCREAS	12.402	1	4.98413	3.10936	3.6311	3.78555	0.454176	0.411426	0.014355	0.084064	0.831877	0	0.604071	0.948601	0.014355	0.097611	0.163499	0.367371	2.24489	0.918386	0.604071	0	0	0.028569	0.214125	2.31904	0	0.014355	0	0.124328	0.042644	0	2.88362	0.028569	0	0.070389	0	0	0.028569	0.014355	0.028569	0.014355	0.014355	0	0.028569	0
GENE25X	ACH-000599-R	ACH-000599	PATU8902_PANCREAS	14.297	1	1.97453	4.64616	2.45418	0.163499	0	0.238787	0.137504	0	0.056584	0.042644	0.333424	0.443607	0	0.042644	0.163499	0	0.014355	0.298658	0.056584	0	0	0.014355	0	0.887525	0	0	0.084064	0.124328	0	0	0.084064	0.028569	0.014355	0.056584	0	0	0.014355	0.014355	0	0	0.056584	0	0	0
GENE44X	ACH-000383-R	ACH-000383	OE33_OESOPHAGUS	13.213	1	4.24184	2.13093	3	0.042644	0	0.084064	0.097611	0.028569	0.042644	0.070389	0	0.028569	0	0.042644	0.070389	0.014355	0.042644	0.400538	0.056584	0	0	0	0.111031	1.1177	0	0.070389	0.014355	0.097611	0	0	0	0	0	0	0	0	0	0.056584	0.028569	0	0.014355	0	0.678072	0
GENE78X	ACH-000562-R	ACH-000562	HCC78_LUNG	11.85	1	5.59753	3.41684	3.46336	0.084064	0.286881	0.238787	0.056584	0.028569	0	0.042644	2.17632	3.10434	0	0.042644	0.042644	0.097611	0.014355	0.137504	0	0	0	0.111031	0.111031	0.070389	0	0.056584	0.056584	0.201634	0.042644	0	0	0.575312	0	0	0.070389	0	0	0.097611	0	0.014355	0.056584	0	0	0.422233
GENE24X	ACH-000417-R	ACH-000417	PANC0813_PANCREAS	13.293	1	3.66562	4.09508	3.06695	0.042644	0	0.070389	0.070389	0.014355	0.056584	0	0.084064	0.344828	0	0.056584	0.056584	0	0	0.137504	0.028569	0.014355	0	0.014355	0.097611	3.49697	0	0.028569	0.111031	0.214125	0.028569	0	0.028569	0.014355	0	0	0	0.014355	0	0.042644	0.014355	0	0.028569	0	1.43296	0
GENE92X	ACH-000107-R	ACH-000107	CAPAN2_PANCREAS	12.834	1	4.01168	3.04264	2.45681	0.097611	0.014355	0.333424	0.042644	0.028569	0	0.070389	0.9855	3.02503	0.389567	0.15056	0.070389	2.35896	1.42761	0.214125	0.097611	0.014355	0	0	0.443607	1.26303	0	0	0.189034	0.097611	0.070389	0	1.8953	0	0	0.014355	0	0	0.056584	0.263034	0	0	0.014355	0	0.356144	0.070389
GENE73X	ACH-000138-R	ACH-000138	CFPAC1_PANCREAS	12.908	1	3.77926	3.70266	3.59932	1.20163	0.400538	0.604071	0.042644	0	0.238787	0.918386	0.555816	0.765535	0.201634	0.137504	0.495695	2.47249	1.40599	0.056584	0.070389	0	0.014355	0.014355	0.097611	0.422233	0	0.137504	0.111031	0.028569	0.028569	0.014355	0.042644	0.111031	0	0.014355	0	0	0.028569	0.422233	0	0.070389	0.014355	0	0.124328	0.189034
GENE46X	ACH-000824-R	ACH-000824	KYSE510_OESOPHAGUS	13.661	1	2.63227	2.854	4.2502	0.903038	1.51096	0.028569	0.056584	0.014355	0.201634	0.15056	1.76128	3.41143	3.65535	0.014355	0.344828	0.163499	0.863938	0.163499	0.056584	0.014355	0.028569	0.014355	0	0.454176	0	0.056584	0.111031	0.124328	0.15056	0	0.773996	1.11103	0	0	0	0.028569	0.084064	0.111031	0	0	0.15056	0	0.042644	0
GENE52X	ACH-000846-R	ACH-000846	FADU_UPPER_AERODIGESTIVE_TRACT	12.686	1	3.14078	2.852	3.22188	1.29278	1.76977	0.659925	0.014355	1.49569	0.356144	0.056584	1.32193	2.51853	4.22882	1.05658	1.46989	0.028569	0.097611	0.333424	0.526069	0	0.014355	0.056584	0.137504	0.389567	0	0.070389	0.014355	0.137504	0.028569	0.070389	0.516015	0.137504	0.042644	0.014355	0.014355	0	0.226509	0.356144	0.014355	0	0.163499	0	0.028569	0
GENE85X	ACH-000619-R	ACH-000619	PECAPJ15_UPPER_AERODIGESTIVE_TRACT	14.204	1	4.38681	3.32481	2.80116	0.111031	1.8679	0.189034	0.042644	0.111031	0.815575	0.042644	2.852	3.31759	4.24641	4.09339	2.3505	0.956057	0.757023	0.356144	0.163499	0.014355	0.070389	0.526069	0.422233	1.72247	0	0.111031	0.056584	0.028569	0.137504	0.687061	0.356144	0.163499	0.042644	0.014355	0.014355	0.014355	1.60407	0.298658	0	0	0.214125	0.028569	0.028569	0.042644
GENE96X	ACH-000694-R	ACH-000694	TE9_OESOPHAGUS	12.543	1	5.01033	3.67129	3.10434	1.09085	1.45418	1.81967	0.042644	0.226509	0.713696	0.084064	2.74201	3.61824	3.53481	1.36177	4.15623	1.95977	0.62293	1.09085	0.263034	0	0.014355	0.084064	0.495695	0.028569	0.226509	0.056584	0	0.201634	0.056584	1.19535	0.084064	0.070389	0	0.124328	0	0.056584	1.09085	0.565597	0.042644	0.070389	0.485427	0.070389	0.084064	0.111031
GENE82X	ACH-000618-R	ACH-000618	SNU1041_UPPER_AERODIGESTIVE_TRACT	11.738	1	4.30597	5.38163	4.83592	0.632268	1.33342	0.028569	0.028569	0.084064	0.137504	0.028569	0.475085	1.25701	2.49057	2.29572	0.978196	1.75275	0.137504	0.084064	0.687061	0	0	0.056584	0.056584	0.495695	0	0	0.042644	0.084064	0.111031	2.35332	0.464668	1.89142	0	0.042644	0	0	0.111031	0.137504	0	0	0.176323	0	0.124328	0
GENE152X	ACH-000408-S	ACH-000408	TE5_OESOPHAGUS	4.4246	1	3.76871	4.54905	3.08066	0.097611	0.956057	1.9486	0.014355	0.056584	1.22651	0	0.028569	0.176323	3.11769	0.124328	0.15056	0.097611	0.084064	0.565597	1.1635	0.014355	0.056584	0.910733	0.495695	0.31034	0.321928	0	0	1.1375	0.014355	1.22033	1.42223	1.4489	0	0.097611	0.028569	0	0.014355	0	0.014355	0.014355	0.014355	0	0.422233	0.464668
GENE98X	ACH-000624-R	ACH-000624	HCC1806_BREAST	12.784	1	4.21645	2.81147	2.41143	0.250962	0.555816	0.214125	2.07039	0.056584	0.389567	2.22651	1.5656	1.77821	3.88069	0.124328	5.43563	0.111031	1.20163	0.485427	0.163499	0.097611	0.014355	0.356144	1	0.526069	0	0.422233	0.056584	0.056584	0.344828	0	0.042644	0.367371	0	0	0.014355	0.056584	0.443607	0.495695	0.028569	0	0.400538	0.028569	0.014355	0.014355
GENE158X	ACH-000460-S	ACH-000460	SNU8_OVARY	2.9627	1	0.464668	2.61824	3.70266	0.124328	0.124328	0.056584	0.536053	0.028569	0.097611	0.298658	0.505891	1.28096	0.443607	0.070389	0.028569	1.85997	0.918386	0.097611	0.056584	0	0	0	0.028569	0.084064	0.084064	0.910733	0.321928	0.070389	0.084064	0	0.056584	0.137504	0	0.014355	0.028569	0.014355	0.070389	0	0.042644	0.641546	0.014355	0	0.014355	0.056584
GENE170X	ACH-000553-S	ACH-000553	SQ1_LUNG	3.1254	1	3.43296	3.25701	2.42492	0.028569	2.65306	0.014355	0.028569	0	0.111031	0.042644	0.014355	0.028569	0	0.056584	0.070389	0.823749	0.028569	0	0.526069	0	0	0	0.084064	0.604071	0	0.028569	0.084064	0.238787	0.014355	0	0.201634	0.042644	0	0.042644	0	0	0	0.028569	0	0	0	0	0	0
GENE13X	ACH-000855-R	ACH-000855	KYSE150_OESOPHAGUS	11.88	1	5.00135	2.53854	2.28392	0.042644	0	0.31034	0.014355	0.137504	1.85599	0.056584	1.66903	2.87971	0	0.15056	0.214125	0.070389	2.11769	0.163499	0.189034	0.014355	0	0	0	0.286881	0	0	0.014355	0.097611	0.028569	0	0	0	0	0.028569	0	0.014355	0	0	0	0	0	0	0.028569	0
GENE68X	ACH-000758-R	ACH-000758	MKN74_STOMACH	8.8175	1	4.09677	0	1.79077	0.097611	0.056584	0.933573	0	0.084064	0.15056	0	0	0.056584	0.042644	0.014355	0	0	0	0.545968	0.124328	0.014355	0.028569	0.321928	2.49569	0.124328	0.028569	0.014355	0.070389	0.097611	0.056584	0.014355	0.176323	0	0	0.070389	0	0	0	0	0.042644	0.014355	0.097611	0.014355	0.084064	0.137504
GENE105X	ACH-000035-S	ACH-000035	NCIH1650_LUNG	3.4527	1	3.1127	0.400538	1.89918	1.08406	2.60881	0.378512	0.286881	0.014355	0.028569	0.070389	0	0.056584	2.76765	0.014355	0	2.41414	1.14405	0.389567	0.432959	0.042644	0.070389	0.028569	0.594549	0.757023	0.014355	0.286881	0.042644	0.286881	0.097611	0	0.201634	0	0	0	0	0.028569	0.367371	0.014355	0.028569	0.028569	0.070389	0	0.070389	0.713696
GENE168X	ACH-000536-S	ACH-000536	BT20_BREAST	3.7279	1	0.097611	0.056584	3.93263	0.056584	0.042644	0.31034	1.45943	1.36177	0.042644	0.070389	0.389567	0.042644	1.99639	0.014355	0.432959	0.042644	1.03562	2.18903	0.454176	0	0	0.333424	1.04264	0.970854	0	0.111031	0.028569	0.275007	0.495695	0	0.214125	0.070389	0	0	0	0	0.014355	0.084064	0.042644	0	0.201634	0	0.028569	0
GENE12X	ACH-000793-R	ACH-000793	KATOIII_STOMACH	12.49	1	0.454176	1.40599	0.356144	0.042644	0.028569	1.65993	0.111031	0.014355	0.400538	0.056584	0.659925	1.67807	0.028569	0.014355	0.201634	0	0.014355	0.250962	0.028569	0	0	0.014355	0.014355	0.731183	0	0.111031	0	0.15056	0.028569	0	0.028569	0	0	0.739848	0	0	0	0.250962	0	0.137504	0	0	0	0.014355
GENE40X	ACH-000880-R	ACH-000880	AGS_STOMACH	12.893	1	0.201634	0.056584	2.49825	0.070389	0.056584	2.48285	0.201634	0	0.014355	0	0.454176	1.51096	0.014355	0.042644	0	0.014355	0.014355	0.176323	0.056584	0.014355	0.014355	0.028569	0.028569	0.62293	0	0.056584	0.163499	0.238787	0.056584	0	0.137504	0	0	0.056584	0	0.014355	0	0	0.111031	0.042644	0.124328	0	0.042644	0.176323
GENE16X	ACH-000997-R	ACH-000997	HCT15_LARGE_INTESTINE	12.612	1	0.028569	0.028569	0.422233	0.250962	0.070389	1.37851	0.084064	0	0.042644	0.056584	0.963474	1.98185	0.097611	0.084064	0	0.014355	0	0.124328	0.084064	0.014355	0.014355	0.014355	0	0.613532	0.137504	0	0.056584	0.097611	0.028569	0	0.028569	0.042644	0	0.555816	0	0	0	0	1.18269	0.014355	0.028569	0	0.014355	0.014355
GENE162X	ACH-000501-S	ACH-000501	LS123_LARGE_INTESTINE	2.4053	1	1.13093	3.06005	2.07724	2.0072	0.042644	0.097611	0.201634	0.014355	0.250962	0.124328	0.189034	0.545968	0.454176	0.084064	0.176323	0.411426	0.070389	0.298658	0.097611	0.014355	0.014355	0.028569	0.650765	0.378512	0	0	0.042644	0.056584	0.070389	0.014355	0.214125	0	0.014355	0.070389	0	0	0.201634	0.298658	0.757023	0.014355	0.042644	0.028569	0.028569	0
GENE50X	ACH-000270-R	ACH-000270	HPAC_PANCREAS	12.375	1	0.575312	3.07553	0.739848	0.084064	0.014355	0.084064	0.056584	0.014355	0.014355	0.014355	0	0.042644	0.15056	0	0.367371	0.014355	0.111031	0.163499	0.084064	0	0.042644	0.014355	0.084064	0.214125	0	0.070389	0.028569	0.201634	0.014355	0	0.042644	0.111031	0	0.014355	0.014355	0.014355	0	0.028569	0	0.014355	0.014355	0	0	0
GENE140X	ACH-000360-S	ACH-000360	NCIH508_LARGE_INTESTINE	2.7	1	0.084064	0.286881	0.298658	0.042644	0.028569	0.070389	0.056584	0.042644	0.263034	0.014355	1.08406	2.10434	0.014355	0.042644	0.042644	0	0	0.298658	0.124328	0.014355	0	0.014355	0.367371	0.790772	0	0	0.056584	0.189034	0.042644	0	0.070389	0	0	0.238787	0	0.014355	0.15056	0.704872	0.084064	0	0	0.014355	0.097611	0
GENE64X	ACH-000985-R	ACH-000985	LS411N_LARGE_INTESTINE	12.949	1	0.056584	0.056584	0.516015	0.056584	2.53107	1.95606	0.250962	0.014355	0.286881	0.084064	0.084064	0.495695	0.070389	0.176323	0.084064	0.097611	0.014355	0.545968	0.056584	0.028569	0	0.014355	0.124328	1.852	0	0.014355	0.226509	0.137504	0.042644	0	0.014355	0	0.028569	1.60407	0	0.028569	0.014355	0.056584	0.214125	0	0.028569	0	0.056584	0
GENE77X	ACH-000022-R	ACH-000022	PATU8988S_PANCREAS	12.25	1	0.137504	0.097611	0.176323	0.137504	0.042644	0.137504	0.042644	0	0.978196	0.014355	0.464668	2.48027	2.23573	0.028569	0	0.042644	0	0.028569	0.070389	0	0.028569	0.070389	0	1.66448	0	0.084064	0	0.226509	0.124328	0	0.014355	0	0	0.464668	0.070389	0.201634	0	0.111031	0.014355	0	0	0	0.042644	0
GENE166X	ACH-000532-S	ACH-000532	SNU61_LARGE_INTESTINE	4.397	1	0.879706	0.042644	1.37295	0.084064	0.014355	1.5509	0.070389	0.014355	0.163499	0.042644	1.27501	2.91457	0.163499	0.028569	0.056584	0.028569	0	0.250962	0.056584	0.014355	0	0.014355	0.028569	0.863938	0.056584	0.014355	0.056584	0.124328	0.014355	0	0.176323	0	0.014355	0.214125	0	0.028569	0.070389	0.042644	0.584963	0.028569	0.238787	0	0.604071	0
GENE180X	ACH-000680-S	ACH-000680	SW948_LARGE_INTESTINE	0.7235	1	0.992768	0.014355	0.189034	0.056584	0.014355	0.084064	0	0	0.250962	0.028569	0.847997	2.87184	0.014355	0.028569	0.137504	0	0	0.084064	0.124328	0.014355	0.042644	0	0.15056	0.613532	0	0	0.028569	0.176323	0.028569	0	0.028569	0.014355	0.028569	1.41684	0	0	0.028569	0.516015	1.37851	0.014355	0.070389	0.056584	0.070389	0
GENE18X	ACH-001086-R	ACH-001086	HELA_CERVIX	9.2131	1	0.097611	1.9486	0.028569	1.35614	0.056584	0.298658	0.014355	0.028569	0.356144	0.014355	0.925999	0.722466	0.014355	0.014355	0	1.40599	0.042644	0.321928	0.014355	0	0	0	0	0.226509	0	0.941106	1.47508	0.070389	0.641546	0	0	0.443607	0.62293	0	0	0.014355	0	0.014355	0	0	0	0	0	0.014355
GENE30X	ACH-000481-R	ACH-000481	NCIH2170_LUNG	13.422	1	0.85599	1.37851	0.286881	0.176323	0.575312	0.042644	0.042644	0.042644	0.028569	0.014355	0	0	0.411426	0.070389	0	0.014355	0.056584	0.275007	0.042644	0	0	0.014355	0.070389	0.782409	0.056584	0.333424	0.250962	0.344828	0.028569	0	0.111031	0.757023	0.014355	0	0.111031	0	0	0	0.042644	0.014355	0.028569	0.014355	0	0
GENE26X	ACH-000311-R	ACH-000311	NCIH2122_LUNG	13.995	1	3.6792	0.214125	2.38405	0.084064	2.30451	1.18269	0.111031	0.367371	0	0.056584	2.28392	2.66903	0	0.056584	0.124328	0.014355	0.956057	0.070389	0.014355	0.014355	0	0.014355	0.070389	0.632268	0	0.084064	0.014355	0.367371	0.014355	0	0.111031	0.238787	0	0	0	0	0	0.014355	0	0.014355	0.028569	0	0.014355	0
GENE31X	ACH-000851-R	ACH-000851	MORCPR_LUNG	13.492	1	2.71809	0.014355	1.39506	0.084064	0.871844	0.367371	0.056584	2.52356	0.505891	0.014355	0.895303	1.28096	0.124328	0.070389	0.214125	0	0.056584	0.333424	0.097611	0	0	0	0.15056	1.26903	0	0.056584	0	0.056584	0.070389	0.214125	0.070389	0.028569	0	0.042644	0.014355	0	0.014355	0	0.014355	1.30451	0.056584	0	0	0
GENE99X	ACH-000414-R	ACH-000414	NCIH1944_LUNG	14.253	1	0.084064	0.111031	0.790772	0.070389	0.485427	0.356144	0.042644	0.757023	0.056584	0	0.056584	0.250962	1.26903	0.014355	0.056584	0.739848	0.014355	0.042644	0.014355	0	0	0.070389	0.042644	0.422233	0.163499	0.432959	2.70487	0.137504	0.042644	1.53107	1.37295	0.042644	0	0.014355	0.028569	0	0.028569	0.014355	0.028569	0.014355	0.014355	0.014355	0	0
GENE14X	ACH-000681-R	ACH-000681	A549_LUNG	6.8313	1	0.042644	0.422233	0.613532	0.097611	1.08406	1.28688	0.028569	1.0072	0.298658	0	0.815575	1.69599	1.85599	0.028569	0.042644	2.48285	0.124328	0.263034	0.070389	0	0.111031	0.014355	0.201634	0.124328	0.15056	0.014355	1.27501	0.83996	2.54597	0.111031	1.05658	0.084064	0	0	0	0.014355	0.137504	0	0.214125	0	0.014355	0.014355	0.454176	0.056584
GENE93X	ACH-000781-R	ACH-000781	NCIH2023_LUNG	14.483	1	1.3505	0.176323	0.604071	0.111031	0.411426	2.20163	0.028569	0.263034	1.12433	0.042644	0	0.443607	3.13422	0.014355	0.042644	0.963474	0.070389	0.15056	0.070389	0.014355	0.028569	0.201634	1.13093	0.695994	0	0.042644	1.49057	0.137504	1.05658	0.056584	0.545968	0.111031	0	0	0.028569	0	2.05311	0.028569	0.042644	0.014355	0.214125	0.028569	0.014355	0
GENE94X	ACH-000888-R	ACH-000888	NCIH1793_LUNG	12.832	1	0.070389	2.07039	0.344828	1.44361	0.641546	1.55582	0.028569	0.097611	1.22033	0.014355	0	0.042644	0.014355	0.014355	0	2.90304	0.042644	0.124328	0.137504	0.042644	0.014355	0.189034	0.042644	0.356144	0	0	0.042644	0.31034	1.20789	0.014355	0.028569	0.678072	0.014355	0	0.014355	0.028569	0.056584	0	0	0	0.028569	0	0	0.028569
GENE193X	ACH-000841-S	ACH-000841	NCIH2087_LUNG	3.4342	1	3.26454	2.22342	2.65306	0.084064	0.713696	0.526069	0.042644	0	0.536053	0.028569	0.056584	0.214125	0.847997	0.028569	0	1.09085	0.782409	0.275007	0.321928	0.014355	0.014355	0	0.31034	0.659925	0	0.111031	0.344828	0.111031	0.056584	0	0.056584	2.45943	0	0	0	0	0.028569	0.31034	0	0.014355	0.056584	0.042644	0	0
GENE15X	ACH-000943-R	ACH-000943	RKO_LARGE_INTESTINE	11.932	1	1.7137	0	0.056584	0.014355	0.028569	1.85599	0.014355	0	0	0.056584	0.028569	0	0	0	0.176323	0	0.014355	0.042644	0.15056	0.014355	0.014355	0.014355	0.014355	0.505891	0	0	0	0.485427	0	0	0.111031	0	0	0	0	0	0	0	0.014355	0	0	0	0	0
GENE42X	ACH-000174-R	ACH-000174	CAL62_THYROID	18.638	1	0.042644	4.7126	0.201634	0.163499	0.815575	0.400538	0	0	0.028569	0	0.028569	0	3.92125	0.028569	0.042644	0.014355	0.863938	0.014355	0.378512	0	0	0.014355	3.60051	0.189034	0	0.070389	0.014355	0.028569	0.028569	0	0.028569	1.13093	0	0.014355	0	0	0.042644	0.516015	1.9782	0	0.028569	0	0	0
GENE27X	ACH-000023-R	ACH-000023	PATU8988T_PANCREAS	13.432	1	0.084064	4.5404	0.250962	2.23879	0	1.65993	0	0.137504	0.014355	0.111031	0	0	0.042644	0.014355	0.111031	0.070389	1.63691	0.15056	0.536053	0	0	0.028569	0.014355	0.321928	0.124328	0.028569	0	0.137504	0.097611	0	0.014355	0	0	0.070389	0	0	0	0	0	0	0	0	0	0
GENE51X	ACH-000973-R	ACH-000973	639V_URINARY_TRACT	13.301	1	0.807355	0.367371	0.263034	0.941106	0.238787	1.02148	0.056584	0.028569	0.070389	0.189034	0.111031	0.15056	0	0.014355	0	0.014355	0.411426	0.189034	1.89918	0.014355	0	0.014355	0.286881	0.137504	0	0.014355	0.097611	0.15056	0.070389	0.028569	0.028569	0.028569	0	0	0	0	0.028569	0	0.014355	0	0.014355	0	0	0
GENE137X	ACH-000335-S	ACH-000335	MSTO211H_PLEURA	4.0766	1	0.014355	1.23879	0.084064	0.344828	1.91073	0.137504	0.475085	0.028569	1.4489	1.72683	1.29278	0	0	0	0	0	2.01078	0.124328	0.214125	0.014355	0.084064	0.014355	0.014355	0.028569	0.070389	0.505891	0.097611	0.389567	0.084064	0.014355	0.028569	0.555816	0.070389	0	0	0	0	0.014355	0.014355	0.028569	0	0.028569	0.014355	0.014355
GENE17X	ACH-000721-R	ACH-000721	HMC18_BREAST	11.769	1	0.042644	0.014355	0.070389	0.298658	1.50589	0.831877	0.028569	0	0.014355	0.014355	0.084064	0.028569	0.014355	0	0.070389	0.189034	1.22033	3.96717	0.226509	0	0	0	0.028569	0.070389	0	1.81557	0.189034	0.084064	2.30451	0	0.014355	0	0.097611	0	0.137504	0.014355	0	0	0	0	0	0	0	0
GENE38X	ACH-000463-R	ACH-000463	NCIH460_LUNG	14.022	1	0.641546	0	0.070389	0.687061	1.42223	1.31034	0.201634	0.042644	2.15704	0.505891	0	0	0.650765	0.014355	0.028569	0.214125	0.070389	0	0.214125	0	0	0.014355	0	0.163499	0	0.014355	3.42626	0.15056	0.111031	0	0.757023	0.014355	0	0.028569	0.014355	0	0	0	0.137504	0	0.014355	0	0	0
GENE197X	ACH-000900-S	ACH-000900	NCIH23_LUNG	4.4719	1	0.286881	0.650765	0.367371	1.1635	2.04963	1.72247	0.084064	0.15056	0.084064	0	0.014355	0	3.45154	0.201634	0.163499	1.42761	0.713696	3.72137	0.495695	0.042644	0.070389	1.28688	0.485427	1.67807	0.263034	0.056584	0.056584	0.31034	1.07724	0	0.070389	0.014355	0.014355	0	0	0	0.042644	0.097611	1.28096	0.084064	0.028569	0	0.014355	0.014355
GENE132X	ACH-000264-S	ACH-000264	CALU6_LUNG	3.6461	1	0.163499	0.782409	0.070389	0.056584	0.536053	0.056584	0.014355	0.014355	2.33056	0.014355	0.389567	2.94673	0.014355	0.042644	0.056584	0.15056	1.76977	0.137504	0.042644	0.084064	0.014355	0	0.807355	0.443607	0	0.298658	0.124328	0.226509	0.238787	0	0.389567	0	0.097611	1.79909	0	0.014355	0.014355	0.056584	0	0.214125	0.014355	0.056584	1.09085	0.042644
GENE178X	ACH-000672-S	ACH-000672	IALM_LUNG	3.8443	1	2.54597	1.41143	0.111031	0.963474	0.632268	0.903038	0	0	0	0.014355	0	0.014355	0.042644	0.028569	0.15056	0.765535	3.24945	0.565597	0.056584	0	0	1.94111	0.575312	0.464668	0.014355	0.176323	0	0.028569	0.056584	0	0.014355	0.505891	0.214125	0	0	0	0.014355	0.163499	0	0	0	0	0	0
GENE186X	ACH-000750-S	ACH-000750	LOXIMVI_SKIN	0.4372	1	0.367371	1.49569	0.111031	2.73118	0.014355	0.250962	1.94111	0	0.014355	0.042644	4.19377	0.201634	0.084064	0.014355	0.15056	0.214125	3.59335	2.17313	0.137504	0.014355	0.056584	0.014355	0.333424	0.378512	0	0.042644	0.014355	0.070389	0.124328	0	0	0.263034	0	0.014355	0	0	0	0	0	0	0	0	0	0
GENE11X	ACH-000449-R	ACH-000449	MESSA_SOFT_TISSUE	13.647	1	0.056584	0.014355	0.097611	0.111031	1.12433	0.238787	0.042644	1.20789	2.32481	0.15056	0.042644	0.014355	1.04963	0	0.056584	0.124328	0.15056	0.641546	0.250962	0.014355	0.056584	0.028569	0.321928	0.084064	0	0	1.09761	0.042644	3.23879	0.014355	0	0.042644	2.6017	0	0.163499	0.15056	0.014355	0	0.042644	0	0.042644	0	0	0
GENE109X	ACH-000055-S	ACH-000055	D283MED_CENTRAL_NERVOUS_SYSTEM	4.0083	1	0.070389	0.250962	0.263034	1.36177	1.92979	4.53543	0.014355	0.15056	0.111031	0.137504	0	0.028569	0.111031	0	0.028569	0.748461	0.137504	0.097611	0.739848	0.097611	2.91457	0.632268	0.505891	0.084064	0.137504	0.084064	0	0.028569	2.20163	0	1.26903	0.263034	0.014355	0.739848	0.028569	1.52105	0.286881	3.68706	1.66903	0.137504	1.80323	0	0.042644	0.475085
GENE1X	ACH-001020-R	ACH-001020	BT16_SOFT_TISSUE	13.415	1	0	0	0.097611	0.028569	1.81557	1.64616	0.070389	0	1.49569	0	0	0	0.214125	0.014355	0	0.014355	0	1.53605	0.176323	0.028569	0	0.014355	0.31034	2.43829	0	4.31107	0	0.226509	2.30743	0.367371	0.070389	0.028569	0	0	0	0.028569	0.028569	0	0	0	0.389567	0	0	0
GENE138X	ACH-000343-S	ACH-000343	NCIH522_LUNG	3.1818	1	0.070389	0.014355	0.189034	0.526069	2.85798	3.03386	0.014355	0.070389	0.298658	0.250962	0	0.056584	0.895303	0	0.042644	0	0.056584	1.07724	0.695994	0.028569	0.238787	1.3505	1.04963	1	0	5.39815	0.042644	0.084064	1	0.014355	0.014355	0	0	0.137504	0	2.75275	0.014355	0.137504	0.238787	0.137504	0.042644	0.042644	0	0
GENE103X	ACH-000021-S	ACH-000021	NCIH1693_LUNG	3.6344	1	0.201634	2.46205	0.201634	1.78241	1.31615	0.378512	0.863938	0.014355	0.575312	0.028569	0	0.014355	2.52857	0.014355	0	1.57046	0.475085	0.056584	0.056584	0	0	0.495695	0.250962	0.111031	0	0.15056	0.111031	0.214125	0.163499	0	0.084064	0.124328	0.321928	0	0.042644	0	0	0	0.028569	0.15056	0.014355	0.028569	0.084064	0.137504
GENE172X	ACH-000574-S	ACH-000574	FUOV1_OVARY	4.5288	1	0.014355	1.47508	0.782409	0.475085	1.22651	2.70929	0.678072	0.422233	0.014355	0.163499	0.084064	0.097611	0.15056	0	0	1.10434	0.084064	0	0.632268	0.028569	0.028569	0.356144	0.014355	0.042644	0.565597	2.88947	3.16189	3.16027	0.238787	0.014355	0	0.545968	0	0	0.014355	0	0.014355	0	0.097611	0.056584	0.014355	1.08406	0.014355	0.042644
GENE118X	ACH-000116-S	ACH-000116	OAW28_OVARY	2.7792	1	0.782409	0.176323	0.887525	0.15056	2.15381	1.58014	0.124328	0.070389	0.15056	0.056584	0	0.042644	3.19377	0	0	0.823749	0.014355	0.731183	1.52105	1.58496	0.056584	1.69599	0.815575	1.91839	4.7761	0.757023	1.31615	0.097611	0.070389	0.070389	0.226509	0.014355	0.014355	0.056584	0.056584	0	0	0.201634	0.014355	0	0.014355	0.344828	0	0.014355
GENE175X	ACH-000635-S	ACH-000635	SNU119_OVARY	2.7354	1	0.201634	0.422233	3.80941	0.124328	3.04789	1.59932	0.084064	2.3505	0.097611	0.028569	0.807355	2.02857	4.72301	0	0.028569	5.10308	0.028569	1.3505	1.68257	2.80529	0.111031	1.42223	1.85599	0.042644	4.20789	2.52356	0.263034	0.111031	0.042644	0.15056	2.22959	0.925999	0	0	0.070389	0.014355	0.014355	0.124328	0.263034	0.263034	0.014355	1.09085	1.39506	0.163499
GENE147X	ACH-000375-S	ACH-000375	G402_SOFT_TISSUE	4.1122	1	0.163499	0.111031	0.070389	0.028569	0.250962	0.111031	0.176323	0.014355	0.042644	0.028569	0.056584	0.014355	0.070389	0.056584	0.070389	0.084064	0.014355	0.604071	0.070389	0.070389	0	0.124328	0.028569	0.084064	0	0.978196	3.69265	0.163499	3.66448	0.014355	0.097611	0.028569	0.137504	0.014355	0	0.056584	0	0.014355	0.028569	0.084064	0.028569	0.176323	0	0.042644
GENE101X	ACH-000978-R	ACH-000978	EN_ENDOMETRIUM	14.551	1	0.333424	0.475085	0.475085	0.790772	2.19219	3.19849	0.111031	1.30451	0.659925	0.111031	0.189034	0.85599	3.13422	0.014355	0.084064	0.505891	2.75489	0.31034	1.36177	0.056584	0.014355	1.09761	1.72247	0.9855	0.124328	0	0.070389	0.15056	0.807355	0.275007	0.659925	0.286881	0	0	0	0.163499	0.028569	0.070389	0.250962	0.189034	0.124328	0.275007	0.014355	0.189034
GENE201X	ACH-000947-S	ACH-000947	OVK18_OVARY	2.3444	1	0.137504	0.042644	0.454176	0.124328	1.21412	1.81557	0.014355	0.042644	0.070389	0.014355	0	0.042644	0.678072	0.014355	0	0.263034	0.124328	0.163499	2.05658	0.275007	0.028569	0.575312	2.64386	0.31034	0	0.042644	0.014355	0.097611	1.49569	0.028569	0	0.014355	0	0	0.014355	0.189034	0.014355	0	0.111031	0.014355	0	0.014355	0	0.014355
GENE185X	ACH-000747-S	ACH-000747	NCIH1703_LUNG	3.436	1	0.070389	0.238787	0.333424	0.189034	1.57046	1.27501	0	0.321928	0.070389	0	0.014355	0.028569	0.014355	0	0	1.04264	0.070389	4.44294	0.189034	0	0	0.978196	0.713696	0.097611	0	0.014355	0.111031	0.070389	1.87971	0	0.505891	0.042644	0	0	0	0.028569	0	0	0	0.014355	0.014355	0	0	0
GENE6X	ACH-000097-R	ACH-000097	ZR751_BREAST	12.43	1	0.400538	0.137504	2.25701	0.070389	3.37434	1.33342	0.176323	0.659925	0.15056	0	0.31034	1.46989	2.63923	0.226509	2.91839	0.056584	0.014355	0.097611	2.9279	0	0	0.992768	0.014355	2.4489	2.0036	1.66448	0.111031	0.333424	0	0	0	0.056584	0	1.25096	0.028569	0	0.042644	1.45943	0	0	0.042644	0	0	0.014355
GENE67X	ACH-000028-R	ACH-000028	KPL1_BREAST	14.222	1	0.097611	0.014355	0.807355	0.111031	2.21101	0.014355	0.201634	0.263034	0.028569	0.014355	0.748461	2.22959	0.464668	0.594549	6.62278	0.070389	0.028569	0.163499	2.80323	0.367371	0	0.056584	0.056584	2.58256	0	0.250962	0.111031	0.084064	0.15056	0	0	0.422233	0	0.238787	0	0	0.014355	0	0.042644	0	0.056584	0	1.46989	0.042644
GENE58X	ACH-000277-R	ACH-000277	HCC1419_BREAST	11.901	1	0.056584	0.014355	0.831877	0	0.042644	0.042644	0	0.056584	0.028569	0.014355	2.58014	3.02503	1.35614	0.15056	4.06781	0.014355	0	0.124328	0.526069	0.028569	0	0.15056	1.33914	2.67582	0.042644	2.15381	0.124328	0.163499	0.475085	0	0	0	0	0.584963	0	0	0	0	0	0	0.056584	0	0.137504	0
GENE5X	ACH-000917-R	ACH-000917	TE4_OESOPHAGUS	13.391	1	2.36177	0.238787	1.97085	0.594549	4.23879	1.46989	0.111031	0	0.978196	0.056584	1.74416	2.95977	0.31034	0.042644	0	1.57046	0.411426	0.286881	1.58014	0	0	0.014355	0.495695	0.941106	0	0.275007	0.782409	0.286881	0.056584	0	1.852	2.65992	0.014355	0.042644	0.014355	0	0.070389	0	0	0.333424	0.555816	0.238787	0.028569	0
GENE95X	ACH-000785-R	ACH-000785	NCIH2126_LUNG	14.099	1	2.63923	0.15056	3.36036	0.014355	0.15056	0.028569	0.084064	0.014355	0.111031	0.084064	5.52388	7.92351	4.03738	0.028569	0.594549	0.056584	0.014355	2.17313	0.238787	0.014355	0	0.028569	1.62761	2.40599	0	0.111031	0.070389	0.056584	0.056584	0.014355	2.40327	0.014355	0.014355	0	0	0	0.124328	0.389567	0.028569	0.014355	1.43829	0	0.189034	0
GENE69X	ACH-000679-R	ACH-000679	OE19_OESOPHAGUS	12.985	1	1.02148	0.097611	0.250962	0.042644	0.918386	2.3505	0.014355	0.014355	0.632268	0.014355	1.45943	3.41278	0.400538	0	0	0	0.028569	0.782409	0.056584	0.014355	0	0.014355	1.37851	3.46858	0	0.333424	0.070389	0.070389	0.454176	0	0.422233	0	0	1.50589	0	0.028569	0.042644	0.475085	0.321928	0.111031	0.400538	0.014355	0.545968	0.111031
GENE9X	ACH-000485-R	ACH-000485	GSU_STOMACH	13.991	1	0.275007	0.014355	1.09761	0.056584	1.11103	0.163499	0	0	0	0.014355	1.68257	2.49569	0	0.042644	0.070389	0	0	0.189034	0	0.014355	0	0.014355	0	0.356144	0	0	0	0.847997	0.028569	0.014355	0.014355	0	0	0.084064	0	0	0	0.014355	0.028569	0	0	0	0	0
GENE55X	ACH-000247-R	ACH-000247	OCUM1_STOMACH	12.449	1	0.15056	0.847997	1.08406	0.014355	0	0.070389	0.042644	0.014355	1.61824	0.014355	1.54597	2.87578	0	0.028569	0	0	0.014355	1.18903	0.124328	0.014355	0	0.084064	0.124328	1.18903	0	0	0.042644	0.084064	0.097611	0	0.042644	0.014355	0	0.014355	0.014355	0	0.056584	0.014355	0	0.014355	0.042644	0	1.70487	0
GENE61X	ACH-000236-R	ACH-000236	SW1417_LARGE_INTESTINE	12.732	1	0.275007	1.09761	0.879706	0.042644	0.687061	0.400538	0.070389	0.084064	0.831877	0.028569	0.275007	0.464668	0.056584	0.124328	0	0.189034	0.014355	0.555816	0.536053	0	0.084064	0.042644	0.070389	0.632268	0.070389	0.028569	0.070389	0.070389	0.014355	0	2.19219	0.084064	0	0.042644	0.014355	0	0.028569	0.042644	1.1375	0.963474	0.014355	0	0.879706	0.014355
GENE83X	ACH-000252-R	ACH-000252	LS1034_LARGE_INTESTINE	13.521	1	0.111031	0.411426	1.66448	0.137504	0.189034	0.356144	0.056584	0.097611	1.57531	0.097611	0.422233	1.5656	0	0.056584	0.042644	0.176323	0.014355	0.189034	0.111031	0.014355	0	0.028569	0.137504	0.641546	0	0.042644	0.070389	0.084064	0.028569	0	0.400538	0.070389	0.014355	0.084064	0	0	0.176323	0.042644	1.16993	0.056584	0.028569	0	0.163499	0.014355
GENE159X	ACH-000470-S	ACH-000470	SW1463_LARGE_INTESTINE	1.1392	1	1.80736	0.137504	0.400538	0.189034	0.214125	1.49057	0.124328	0	1.48543	0.028569	0.847997	3.19692	0.014355	0.250962	0.084064	0.028569	0.042644	2.88362	1.68706	0	0.014355	0	0.042644	0.084064	0	0.014355	0.084064	0.263034	0.014355	0	0.176323	0.070389	0	1.28096	0.042644	0	0.056584	0.163499	0.275007	0	0.176323	0	0.014355	0.028569
GENE41X	ACH-000471-R	ACH-000471	LI7_LIVER	12.166	1	0.189034	0.176323	0.163499	0.111031	0.422233	0.070389	0.124328	0	0.056584	0.575312	0.9855	0.910733	0.014355	0	0.097611	0.084064	0.042644	0.111031	0.464668	0.014355	0.014355	0	0.056584	0.565597	0	0	0	1.20163	2.41414	0	2.46989	0.163499	0.014355	0	0	0.028569	0	0	0	0	0	0	1.7866	0.028569
GENE87X	ACH-000475-R	ACH-000475	HUH1_LIVER	14.179	1	0.056584	0.400538	0.097611	0.042644	0	1.55582	0.226509	0	0.028569	0.056584	0.176323	0.056584	0.137504	0.014355	0.176323	0.594549	0.097611	0.042644	0.163499	0.739848	0	0.014355	0.422233	0.275007	0.042644	0	0.084064	0.042644	2.05311	0	0.555816	0.028569	0.014355	0	0.056584	0	0	0.014355	0	0.545968	0	0.056584	0.042644	0
GENE120X	ACH-000129-S	ACH-000129	NCIH1341_LUNG	3.724	1	0.124328	0.214125	3.01792	1.43296	3.71039	2.69153	0	0.042644	1.57046	1.25701	3.25852	3.82884	1.81967	1.52607	0	0.056584	0.286881	0.163499	3.57046	4.17951	4.36036	0.731183	1.93734	0.807355	0	1.35614	0.137504	0.014355	3.50589	0	0.321928	0.189034	0	0.765535	0	0	0.163499	0.070389	0.070389	0.042644	0.722466	0	0.028569	0.084064
GENE100X	ACH-000603-R	ACH-000603	BEN_LUNG	15.397	1	0.097611	0.028569	0.918386	0.641546	4.04527	0.189034	0.097611	1.70044	2.75061	0.028569	0.83996	1.21412	0.863938	0.042644	0.028569	0	0.042644	4.69766	2.89336	0.226509	0	2.5435	3.21257	3.30743	0.163499	0.31034	0.124328	0.014355	1.09085	0.084064	0.189034	0.014355	0	0.042644	0.097611	0	0	0.201634	0.014355	1.36737	0.263034	1.29278	0.014355	0.014355
GENE176X	ACH-000639-S	ACH-000639	NCIH211_LUNG	4.5099	1	0.014355	0.014355	0.163499	1.31615	2.15056	1.18269	0.070389	0	0.028569	0.084064	0.028569	0.111031	0	0	0.084064	0.014355	0.137504	0.111031	2.06005	0.028569	0.014355	2.28392	0.014355	0.250962	0	1.5509	0.464668	0.137504	0.028569	0.137504	0	0.028569	0	0	0.042644	0	0	0	0.613532	0	0.014355	0.594549	0	0
GENE187X	ACH-000767-S	ACH-000767	NCIH526_LUNG	2.9503	1	1.61353	0.014355	0.713696	1.12433	3.34199	3.6311	0.298658	0.713696	0.485427	0.028569	0	0.124328	1.16993	0.014355	0.111031	0.189034	0.028569	0.137504	3.88947	2.32769	3.04614	3.80529	0.695994	2.67129	0.028569	0.378512	0.070389	0	0.028569	0.097611	0.014355	0	0	0	0.263034	0	0	0.124328	1.08406	0	0.137504	0.028569	0.111031	0
GENE20X	ACH-000367-R	ACH-000367	NCIH226_LUNG	12.514	1	0.201634	0.815575	0.632268	2.5008	0.432959	0.056584	0	0.124328	0.933573	1.25701	7.28012	0.978196	0.014355	0.028569	0.201634	0.238787	0.62293	0.097611	3.03386	0.014355	0.084064	0	0.084064	0.250962	0	0.014355	0.124328	0.097611	0.028569	0	0	0	0	0.014355	0	0.83996	3.42895	0	0.014355	0	0	0	0.014355	0.214125
GENE23X	ACH-000569-R	ACH-000569	ISTMES1_PLEURA	12.69	1	0.028569	0.815575	0.298658	1.21412	1.1375	1.33342	0.613532	1.31615	0.111031	1.46467	8.54218	2.72683	0.176323	0	0	1.58496	0.505891	0.226509	0.286881	0.62293	0.422233	0.014355	0.15056	0.042644	0.014355	1.36737	0.163499	0.238787	0.344828	0	0.111031	0.137504	0	0.042644	0.042644	0.042644	4.11936	0.084064	0.097611	0	0	0.042644	0.028569	1.28688
GENE84X	ACH-000637-R	ACH-000637	KYSE520_OESOPHAGUS	13.354	1	3.60051	2.81967	2.04963	2.06695	0.659925	0.321928	0.176323	0.028569	2.88947	0.070389	5.11145	3.70266	4.32697	3.60526	0	0.163499	0.641546	0.189034	0.807355	0.014355	0.137504	0.028569	0.124328	0.367371	0	0.056584	0.226509	0.111031	1.09085	0.516015	0.163499	0.604071	0	0.070389	0.014355	0	1.61353	0.070389	0	0.028569	0.014355	0	0	0
GENE160X	ACH-000483-S	ACH-000483	SNU182_LIVER	4.0822	1	0.367371	1.31615	0.084064	2.22342	0.678072	0.163499	0.137504	1.15056	0.669027	0.014355	5.70294	2.21413	0.748461	0.014355	0	2.0635	0.641546	0.056584	0.137504	0.056584	0.344828	0.356144	0.250962	0.042644	0.056584	0.85599	1.49057	0.097611	0.613532	0.014355	1.26903	1.54597	0.028569	0.014355	0.028569	0	2.96717	0.014355	0.298658	0	0.028569	1.42223	0.014355	0.056584
GENE182X	ACH-000689-S	ACH-000689	RH18_SOFT_TISSUE	2.1043	1	0.286881	1.774	0.084064	0.15056	2.30743	0.226509	0.084064	0.15056	3.53481	2	4.31034	4.32912	4.7339	0.014355	0	0.226509	1.76977	1.25701	1.1177	0.084064	0.042644	0.367371	0.176323	0.014355	0.111031	0	0.084064	0.163499	0.799087	0.014355	0.722466	2.74631	0.056584	0	0.189034	0.084064	1.36177	0.042644	0.014355	1.09085	0.084064	0.014355	0.097611	0.411426
GENE127X	ACH-000194-S	ACH-000194	HS934T_FIBROBLAST	3.6459	1	0.070389	2.97085	0.070389	1.89142	0.367371	0.250962	0.238787	0.056584	0.084064	0.773996	2.89142	3.488	0.014355	0	0.056584	0.584963	0.400538	4.84248	0.163499	0.014355	0.042644	0.014355	0.014355	0.056584	0.298658	0.097611	2.83996	1.17632	0.275007	0	0.695994	0.687061	0	0	0.344828	0	0.432959	0	0	0	0	0	0	0.632268
GENE71X	ACH-000026-R	ACH-000026	253JBV_URINARY_TRACT	15	1	0.111031	0.014355	0.713696	1.09085	2.38128	2.06005	0	0	0.084064	0.028569	1.61824	1.95233	0.014355	0.028569	0	1.32193	0.111031	1.31615	0.028569	0.014355	0	0.042644	0.097611	0.014355	0.014355	1.62293	4.60703	0.028569	0.201634	0	0.773996	0	0	0	0.014355	0.070389	0.097611	0.163499	0.014355	0.137504	0.042644	0	0.028569	0.111031
GENE196X	ACH-000885-S	ACH-000885	TOV21G_OVARY	4.2174	1	0.137504	1.04963	0.669027	0.678072	0.042644	0.263034	0.014355	0.014355	0.31034	0.15056	0.356144	1.60407	1.32193	0.014355	0	0.495695	0.014355	0.298658	0.201634	0.014355	0.084064	0.014355	0.422233	2.8339	0	2.3505	4.74792	0.097611	0.084064	0	0.847997	0	0	0	0	0	0.137504	0.042644	0.137504	0	0.056584	0.070389	0	0
GENE33X	ACH-000496-R	ACH-000496	NCIH1792_LUNG	12.791	1	2.36457	2.17313	0.084064	0.475085	2.64846	2.93357	0.250962	0.014355	2.46728	0.432959	0.356144	0.250962	0.555816	0	0	0.214125	3.0268	0.475085	0.084064	0	0	0.014355	0.014355	0.111031	0	0.925999	0.226509	0.056584	0.286881	0	0.042644	3.62527	0	0	0.028569	0	0.084064	0.014355	0.831877	0	0	0.014355	0.070389	0
GENE163X	ACH-000505-S	ACH-000505	RKN_SOFT_TISSUE	1.9095	1	5.34589	1.17632	0.137504	0.411426	2.92029	0.516015	0.925999	0.014355	0.389567	0.097611	1.41143	3.99186	0	0.028569	0	1.85599	1.98914	1.36177	0.189034	0.014355	0	0	0.070389	0.014355	0	0.014355	0.028569	0.014355	0.807355	0.782409	1.02148	2.65306	0	0	0.028569	0	0.014355	0	0.344828	0	0	0	0	0
GENE124X	ACH-000159-S	ACH-000159	OSRC2_KIDNEY	2.5155	1	0.263034	0.495695	0.226509	0.286881	0	1.20163	0.594549	0.454176	0.111031	1.33914	1.73118	2.12433	0.238787	0	0	2.49057	0.014355	0.748461	0.084064	0.097611	0.014355	0.028569	0.124328	0.042644	0	0.378512	0.275007	0.084064	0.097611	0.014355	0.097611	0	0.189034	0	0	0.014355	0.014355	0	0.014355	0.15056	0.028569	0	0.028569	1.44361
GENE153X	ACH-000428-S	ACH-000428	UO31_KIDNEY	1.4799	1	2.16027	2.37851	0.137504	2.5656	0.695994	0.536053	0.056584	0.084064	0.545968	0.879706	0.565597	1.47508	0.163499	0	0.056584	1.72247	1.47508	0.189034	0.722466	0.124328	0.084064	0	0	0.111031	0	0	0.214125	0.137504	0.028569	0.097611	0.176323	2.87381	0	0	0	0.084064	0.097611	0	0	0	0	0	0	0.111031
GENE157X	ACH-000457-S	ACH-000457	CAL54_KIDNEY	3.3414	1	0.097611	2.37016	0.464668	0.613532	0.014355	0.659925	0.250962	0.056584	0.62293	0.201634	1.27501	1.09085	0.516015	0.014355	0.097611	0.748461	0.028569	0.189034	1.22033	0.014355	0.084064	0	0.163499	0.722466	0	0.070389	0.111031	0.15056	0.028569	0	0.124328	0.028569	0	0.028569	0	0	0.014355	0.516015	0.014355	0.028569	0.028569	0	0	0.505891
GENE179X	ACH-000677-S	ACH-000677	SW1573_LUNG	2.4002	1	1.53605	2.03562	0.367371	1.35614	0.111031	0.910733	0.189034	0.014355	0.028569	1.34483	0	0.056584	0.286881	0	0.084064	0	0.189034	0.137504	0.176323	0	0	0.201634	0	1.82782	0.137504	0.111031	0.695994	0.028569	0	0.028569	0	0.056584	0	0	0.014355	0	0	0	1.36737	0	0.070389	0	0.014355	0.056584
GENE22X	ACH-000212-R	ACH-000212	CAL120_BREAST	11.872	1	1.09085	1.75275	0.31034	1.72247	0.084064	0	0.028569	0.014355	0.895303	0.084064	0	0.014355	0.124328	0.014355	0	1.09761	0.084064	0.176323	0.594549	0	0	0.214125	0.014355	0.056584	0	0.286881	0.014355	0.070389	0.028569	0.014355	0.028569	0.411426	0.263034	0	0	0	0.189034	0.042644	0	0	0	0.111031	0.014355	0.432959
GENE141X	ACH-000361-S	ACH-000361	SKHEP1_LIVER	3.628	1	0.321928	2.51349	0.124328	3.44361	0.163499	1.42761	0.124328	0.014355	0.536053	0.084064	0	0.014355	0.731183	0.028569	0	0.765535	2.17632	0.084064	0.084064	0	0	0.014355	0.028569	0.933573	0.014355	0.056584	0.124328	0.056584	0.028569	0	0.070389	0.176323	0	0	0.014355	0	0	0.028569	0	0	0	0	0.014355	0
GENE48X	ACH-000396-R	ACH-000396	J82_URINARY_TRACT	13.325	1	3.33485	3.2342	0.263034	2.74631	1.08406	0.454176	1.10434	0	1.46467	0.189034	3.88947	0.731183	0.014355	0	0.084064	0.014355	0.189034	0.042644	0.111031	0.042644	0	0.028569	0	0.042644	0	0.056584	0.214125	0.333424	0.056584	0	0.042644	0.097611	0	0.084064	0.028569	0	0.056584	0	0	0	0	0	0.028569	0.028569
GENE164X	ACH-000511-S	ACH-000511	CALU1_LUNG	3.7652	1	4.2854	5.67976	0.176323	2.18587	0.042644	0.545968	0.641546	0.014355	0.847997	0.565597	2.86987	0.613532	0.014355	0	0	1.68257	1.14405	0.356144	0.321928	0.042644	0	0.014355	0	0.014355	0	0.014355	1.07724	0.097611	0.070389	0	0.014355	0.286881	0	0.014355	0	0.042644	0.378512	0.014355	0.014355	0.014355	0	0	0.056584	0.226509
GENE203X	ACH-001307-S	ACH-001307	8505C_THYROID	2.9545	1	3.92315	5.26791	0.226509	2.80941	0.097611	0.659925	0.411426	0.014355	0.056584	0.176323	0.344828	0.344828	0	0.014355	0	0.275007	1.33914	0.028569	0.526069	0.028569	0	0	0.084064	0.526069	1	0.084064	0.028569	0	0	0.014355	1.33914	0.333424	0.070389	0.014355	0	0.084064	0	0	0	0	0	0	0.014355	0.014355
GENE108X	ACH-000054-S	ACH-000054	HT1080_SOFT_TISSUE	4.0795	1	0.704872	0.464668	0.097611	3.33771	0.344828	2.49057	0.124328	1.43829	0.669027	0.214125	2.68706	0.650765	0	0.028569	0.042644	0.584963	3.66221	0.333424	0.214125	0.014355	0	0.056584	0.056584	0.014355	0.014355	0.124328	0.014355	0.15056	0.070389	0	0.014355	2.40599	0	0	0.111031	0.042644	0	0.014355	0	0.028569	0.014355	0	0	0
GENE129X	ACH-000211-S	ACH-000211	DAOY_CENTRAL_NERVOUS_SYSTEM	4.3767	1	0.124328	0.956057	0.389567	3.59096	1.40054	2.96162	1.43829	0.669027	1.15056	1.38957	1.15056	2.32193	0.505891	0.028569	0.056584	0.516015	3.99277	2.88166	0.565597	0.084064	0.028569	0.15056	0.163499	0.263034	1.18269	0.056584	0.124328	0.042644	0.321928	0.028569	0.137504	0.214125	0.084064	0	0.847997	0	0.344828	0.014355	0.263034	0.111031	0.014355	0	0.189034	1.75275
GENE181X	ACH-000688-S	ACH-000688	OV7_OVARY	2.6621	1	3.11603	4.09508	0.298658	0.137504	0.847997	0.056584	0.084064	0	0.887525	0.201634	0.275007	1.23266	0	0.028569	0	1.66903	2.27799	0.042644	0.014355	0	0	0	0.084064	0.042644	0	0	0.15056	0.028569	0.757023	0	0.176323	0.163499	0.014355	0.014355	0	0	0	0	0	0	0	0	0.565597	0.62293
GENE198X	ACH-000906-S	ACH-000906	ES2_OVARY	4.5486	1	0.084064	4.09508	0.070389	2.36177	1.29278	0.807355	1.80736	0	0.201634	0.378512	1.07724	0.31034	0.070389	0.028569	0.137504	0.070389	2.74846	0.056584	1.23879	3.41414	0	0.014355	0.056584	0.014355	0	0.176323	0	0.014355	0.014355	0	0.042644	0.250962	0	0	0	0.042644	0.014355	0	0.014355	0	0	0.014355	0.201634	0.028569
GENE195X	ACH-000884-S	ACH-000884	MDAMB435S_SKIN	3.2399	1	0.344828	0.956057	0.084064	0	0.042644	0.124328	4.01525	1.04963	5.72982	2.96717	1.89918	1.02148	0	0	0.042644	1.83188	2.65535	1.15056	0.263034	0.097611	0.014355	0.014355	0.286881	1.0072	0	0.028569	0.176323	0.613532	0.226509	0.056584	0.056584	0	0.014355	1.39506	0	0.014355	0.028569	0.189034	0.014355	0	0.014355	0.014355	0	0.084064
GENE106X	ACH-000052-S	ACH-000052	A673_BONE	4.0847	1	0.111031	0.056584	0.176323	0.097611	0.111031	0.176323	0.097611	0.056584	0.31034	0.895303	0.111031	0.163499	0.739848	0	0.042644	0	0.014355	1.43829	0.31034	0.028569	0.367371	0.298658	1.848	0.831877	0.454176	3.45418	1.21412	0.111031	2.25701	4.73606	6.11478	4.64674	0	0.378512	0.963474	0.028569	0.014355	0.238787	0.042644	0	1.48543	0.250962	0.454176	0.286881
GENE66X	ACH-000551-R	ACH-000551	K562_HAEMATOPOIETIC_AND_LYMPHOID_TISSUE	12.405	1	0.298658	0.028569	0.565597	0.097611	0.189034	0.163499	0	0.097611	2.17632	1.93357	0.422233	0.028569	3.59335	0	0	0	0.263034	0.286881	0.214125	0.014355	0.014355	0.163499	0.505891	0.189034	0.163499	0.014355	0.659925	0.028569	0	0	0.176323	0	0	0.014355	0.014355	0.056584	0.056584	0.250962	0.028569	0.014355	0.992768	0.014355	0	0.014355
GENE102X	ACH-000004-S	ACH-000004	HEL_HAEMATOPOIETIC_AND_LYMPHOID_TISSUE	4.5275	1	4.80478	0.014355	2.52857	0.757023	0.028569	2.74201	0	0.056584	1.65535	1.04963	0.056584	0.042644	3.38957	0.042644	0.163499	0.014355	0.028569	0.014355	0.028569	0.422233	0.042644	0.014355	0.111031	0.137504	0.124328	0.070389	0.028569	0.070389	0.028569	0	0.238787	0.014355	0.275007	0	0.028569	0	0.014355	0.321928	0.056584	0	0.189034	0	0.014355	0
GENE113X	ACH-000076-S	ACH-000076	NCO2_HAEMATOPOIETIC_AND_LYMPHOID_TISSUE	2.5442	1	6.01948	0.028569	1.16993	0.367371	0.056584	0.807355	3.38267	0.014355	0.250962	1.95977	0	0.014355	0.400538	0	0	0	0.014355	0.505891	0.124328	0.014355	0	0.028569	0.214125	0.028569	0.056584	0.111031	0.739848	0.042644	0.014355	0	0.176323	0	0.014355	0.201634	0	0.226509	0.056584	0	0	0.014355	0.189034	0.014355	0	0
GENE149X	ACH-000387-S	ACH-000387	TF1_HAEMATOPOIETIC_AND_LYMPHOID_TISSUE	4.2536	1	4.45286	0.124328	1.67356	0.097611	0.097611	0.956057	0.604071	0.042644	1.05658	1.64155	0.042644	0.028569	4.66732	0	0	0	0.014355	0.014355	0.056584	0.15056	0.014355	0	0.056584	0.613532	0	0.014355	0.042644	0.111031	0.056584	0	2.08066	0	0.226509	0	0	0	0	0.014355	0.014355	0.014355	0.903038	0.137504	0	0
GENE111X	ACH-000061-S	ACH-000061	HH_HAEMATOPOIETIC_AND_LYMPHOID_TISSUE	4.184	1	0.042644	0.028569	0.275007	5.36071	0	0.014355	0.056584	0.028569	0.124328	0.014355	0.201634	0.084064	0.070389	0.014355	0.15056	0	0.028569	4.3147	0.028569	0.014355	0.014355	0	0	2.73769	0.056584	0	0.014355	1.23879	0.014355	0	0.014355	0.321928	0	0	0.084064	0	0.014355	0	0	0.226509	0	0	0	0
GENE119X	ACH-000122-S	ACH-000122	SUPT11_HAEMATOPOIETIC_AND_LYMPHOID_TISSUE	3.694	1	0.056584	0.014355	0.176323	5.66903	0.226509	0.042644	0.042644	0.028569	0.084064	2.08406	0.084064	0.070389	3.83996	0	0.042644	0	0.014355	1.02148	0.356144	0.014355	0	0.871844	0.137504	0.321928	0	0.070389	0.028569	0.111031	0	0	0	0.014355	0.028569	0	0.014355	0	0.084064	0.137504	0	0	3.49953	0	0	0
GENE34X	ACH-000654-R	ACH-000654	RAJI_HAEMATOPOIETIC_AND_LYMPHOID_TISSUE	14.1	1	0.070389	0.056584	4.02857	0.028569	0.028569	0.028569	0.111031	0.028569	0.111031	0.014355	0.028569	0.014355	0.070389	0.014355	0	0.028569	0.014355	0.097611	0.070389	0.014355	0	0.014355	0.028569	0.042644	0	0	0.163499	0.056584	0	0.014355	0.014355	0	0	0	0	0.014355	0	0.111031	0	0.056584	0	0	0	0
GENE35X	ACH-000245-R	ACH-000245	BL41_HAEMATOPOIETIC_AND_LYMPHOID_TISSUE	13.308	1	0.042644	0.505891	1.09761	4.30597	0.042644	0.028569	0.056584	0.014355	0	0.056584	0	0.014355	0	0.042644	0.042644	0	0.014355	0.137504	0	0.014355	0	0	0.056584	0.028569	0	0.014355	0.042644	0.070389	0	0	0.014355	0	0	0	0	0	0.014355	0	0	0	0	0	0	0
GENE125X	ACH-000162-S	ACH-000162	GA10_HAEMATOPOIETIC_AND_LYMPHOID_TISSUE	1.7798	1	0.070389	1.14405	1.26903	3.77294	0.014355	0.042644	0.124328	0	0.014355	0.028569	0.014355	0	0	0.028569	0.056584	0	0.014355	0.62293	0.042644	0.028569	0.028569	0.014355	0.042644	0.432959	0	0	0.042644	0.189034	0.014355	0	0	0	0	0	0.070389	0	0	0	0	0	0	0	0	0
GENE174X	ACH-000611-S	ACH-000611	SUDHL6_HAEMATOPOIETIC_AND_LYMPHOID_TISSUE	2.8676	1	0.163499	0.084064	4.47119	0.963474	0.790772	0	0.137504	0	0.056584	0.028569	0.028569	0.056584	0.014355	0.028569	0	0.028569	0.042644	0.454176	0.097611	0	0	0	0.084064	0.014355	0	0.028569	0.111031	0.070389	0.226509	0	0.014355	0	0	0	0	0	0	0.15056	0	0.014355	0	0.056584	0.014355	0.014355
GENE28X	ACH-000707-R	ACH-000707	P3HR1_HAEMATOPOIETIC_AND_LYMPHOID_TISSUE	5.8111	1	0.263034	0.042644	4.8485	3.61471	0	0.028569	0	0.070389	0.014355	0.014355	0	0.014355	0.584963	0	0	0.028569	0.014355	1.15056	0.056584	0.070389	0	0.084064	0.042644	0.748461	0	0.014355	0.201634	0.238787	0	0.014355	0	0	0	0.014355	0	0	0.014355	0.124328	0	0	0	0.014355	0	0
GENE189X	ACH-000786-S	ACH-000786	DAUDI_HAEMATOPOIETIC_AND_LYMPHOID_TISSUE	3.0774	1	0.084064	0.505891	1.11103	0.014355	0.014355	0.028569	0.042644	0.028569	0.400538	0.903038	0	0.014355	0.344828	0.028569	0.028569	0.014355	0.014355	1.28096	0.536053	0.464668	0.056584	0.014355	0.62293	0.014355	0.014355	0.070389	0.042644	0.176323	0.042644	0.042644	0.014355	0.014355	0	0	0	0	0.014355	0.042644	0	0.432959	0.028569	0	0.704872	0
GENE110X	ACH-000056-S	ACH-000056	DOHH2_HAEMATOPOIETIC_AND_LYMPHOID_TISSUE	1.0629	1	0.111031	0.378512	0.815575	2.32481	0.014355	0.042644	0.137504	2.18269	0.028569	0.111031	0	0.070389	0.014355	0.028569	0.111031	0	0.163499	1	0.286881	0.014355	0	0.014355	0.084064	0.056584	0.042644	0	0.111031	0.111031	0.028569	0	0.056584	0.070389	0.056584	0	0	0.014355	0	0.084064	0.014355	0.014355	0	0	0	0
GENE123X	ACH-000151-S	ACH-000151	JM1_HAEMATOPOIETIC_AND_LYMPHOID_TISSUE	4.3391	1	0.111031	0.773996	0.226509	3.70377	0.028569	0.070389	0.028569	0.014355	0	0.344828	0.250962	0.042644	0.084064	0.014355	0.028569	0.028569	0.028569	0.815575	0.084064	0.042644	0	0	0.084064	0.097611	0	2.54844	0.014355	0.097611	0	0.014355	0.014355	0.014355	0	0	0.014355	0	0	0.097611	0	0.014355	0	0.028569	0	0.014355
GENE133X	ACH-000287-S	ACH-000287	NUDUL1_HAEMATOPOIETIC_AND_LYMPHOID_TISSUE	3.8772	1	0.097611	0.333424	0.226509	2	0.028569	0	0	0.014355	0.014355	0.910733	0.097611	0.15056	0.124328	0.014355	0	0.014355	0.014355	0.111031	0.176323	0	0.014355	0	0.124328	1.89918	0	0	0	0.226509	0	0	0	0.028569	0.028569	0	0	0	0	0.344828	0.014355	0	0	0	0	0
GENE156X	ACH-000440-S	ACH-000440	CA46_HAEMATOPOIETIC_AND_LYMPHOID_TISSUE	3.3499	1	0.454176	0.028569	0.432959	4.89239	0.028569	0.056584	0.111031	0	0.042644	1.50589	1.29278	1.32193	0.163499	0.014355	0.111031	0.028569	0	1.65077	0.298658	0.014355	0.070389	0.084064	0.084064	0.695994	0	0.056584	0.111031	0.189034	0.028569	0.042644	0.014355	0.014355	0.028569	0	0	0.097611	0.056584	1.18269	0	0.014355	0.014355	0.014355	0.201634	0
GENE171X	ACH-000567-S	ACH-000567	ST486_HAEMATOPOIETIC_AND_LYMPHOID_TISSUE	4.3721	1	0.422233	0.070389	0.124328	4.8495	0.124328	0.028569	0.250962	0.111031	0.15056	1.34483	0.042644	0.070389	0.042644	0.028569	0.042644	0.042644	0.056584	0.250962	0.042644	0	0	0.028569	0.056584	1.14405	0	0.137504	0.014355	0.014355	0.014355	0	0	0	0.594549	0	0.028569	0	0	0	0.014355	0	0	0	0.014355	0.014355
GENE150X	ACH-000388-S	ACH-000388	NUDHL1_HAEMATOPOIETIC_AND_LYMPHOID_TISSUE	2.1418	1	0.028569	0.731183	0.275007	0.056584	0.014355	0.042644	0.014355	0	0.042644	0.464668	0	0	3.59813	0	0	0.014355	0.014355	2.14731	0.042644	0.014355	0	0.014355	0.042644	0.084064	0	0.014355	0.028569	5.29241	0.014355	0	0	0	0.163499	0	0	0	0	0.176323	0	0.014355	0.014355	0	0	0
GENE145X	ACH-000371-S	ACH-000371	RL_HAEMATOPOIETIC_AND_LYMPHOID_TISSUE	4.1916	1	0.070389	0.014355	2.41143	0.056584	0.014355	0	0.014355	0.028569	0.028569	0.014355	0	0.028569	0.163499	0.014355	0.124328	0.014355	0	0.831877	0.176323	0.014355	0.042644	0	0.014355	0.773996	0	0	0	1.83592	0	0	0	0	0.070389	0	0	0	0	0.250962	0	0	0	0	0	0
GENE143X	ACH-000365-S	ACH-000365	SUDHL4_HAEMATOPOIETIC_AND_LYMPHOID_TISSUE	3.9446	1	0.042644	1.64616	4.70321	0.31034	0.014355	0.014355	0.111031	0	0.028569	0.056584	0.028569	0.070389	1	0	0	0	0.014355	0.389567	0.111031	0.056584	0	0.014355	0.056584	0.31034	0	0.042644	0	0.176323	0.014355	0	0.014355	0.014355	0	0	0	0	0	0.31034	0.014355	0	0.014355	0	0	0
GENE167X	ACH-000534-S	ACH-000534	WSUDLCL2_HAEMATOPOIETIC_AND_LYMPHOID_TISSUE	1.6649	1	0.176323	0.516015	4.07468	0.163499	0.056584	0.014355	0.226509	0	0.028569	0.056584	0.163499	0.084064	1.19535	0.014355	0.070389	0.028569	0.042644	1.81557	0.028569	0	0.014355	0	0	0.014355	0.014355	0.028569	0.056584	0.333424	0.028569	0	0	0.056584	0	0	0.028569	0	0.042644	1.52105	0	0	0	0	0	0.042644
GENE114X	ACH-000080-S	ACH-000080	BDCM_HAEMATOPOIETIC_AND_LYMPHOID_TISSUE	3.6105	1	3.52356	0.422233	3.43962	4.58976	2.09761	0.367371	0.014355	0.042644	0.084064	1.30451	0	0	0.014355	0.028569	0.097611	0.028569	0.042644	1.62293	0.014355	0.014355	0	0.014355	0	0.111031	0.056584	0	0.014355	0.163499	0.042644	0.028569	0.014355	0.028569	0	0	0	0	0	0.014355	0.014355	0.226509	0	0	0	0.014355
GENE117X	ACH-000106-S	ACH-000106	JVM2_HAEMATOPOIETIC_AND_LYMPHOID_TISSUE	2.8419	1	1.45943	0.084064	3.15866	5.02059	0.097611	0.214125	0.15056	0	0.028569	3.76447	0.097611	0.042644	3.03034	0	0	0.687061	1.42761	2.35896	0.454176	0.014355	0.189034	0.014355	0.014355	1.55582	0	0	0.014355	0.201634	0.650765	0.176323	0.124328	0	0.201634	0	0	0	0.028569	0.765535	0.163499	1.87184	0.028569	0	0	1.23266
GENE139X	ACH-000357-S	ACH-000357	JEKO1_HAEMATOPOIETIC_AND_LYMPHOID_TISSUE	4.2252	1	0.790772	1.25096	0.31034	0.389567	0.014355	0.15056	0.042644	0.042644	0.084064	2.10434	2.72901	1.83996	0.475085	0.014355	0.070389	0	0.042644	3.15218	0.594549	0.137504	0.014355	0	0.084064	0.847997	0	1.36737	0.042644	0.056584	0	0.084064	0.014355	0.056584	0.111031	0	0.163499	0	0.014355	0.176323	0	0.056584	0.014355	0	0	0
GENE130X	ACH-000220-S	ACH-000220	MINO_HAEMATOPOIETIC_AND_LYMPHOID_TISSUE	3.3801	1	0.097611	1.23879	3.57046	3.0321	0.014355	0	0.014355	0.014355	0.042644	1.848	0.782409	2.41954	1.43829	0	0	0.014355	0	0.516015	0.042644	0.014355	0	0	0.176323	0.163499	0	0.014355	0.014355	0.176323	0	0	0.014355	0.028569	0.014355	0	0.014355	0.014355	0	0	0	0.028569	0	0	0	0
GENE151X	ACH-000398-S	ACH-000398	RI1_HAEMATOPOIETIC_AND_LYMPHOID_TISSUE	3.8185	1	0.042644	1.59932	2.99639	1.98185	0.014355	0.765535	0	0	0.014355	0.042644	0	0.014355	0.163499	0.028569	0	0.014355	0.014355	0.250962	0.669027	0.014355	0	1.88362	0.014355	0.214125	0	0.014355	0.084064	0.028569	0.137504	0	0.014355	0.014355	0	0	0.014355	0.176323	0	0.084064	0	0	0	0	0	0
GENE148X	ACH-000380-S	ACH-000380	KMS12BM_HAEMATOPOIETIC_AND_LYMPHOID_TISSUE	2.59	1	0.014355	2.12433	0.263034	2.16993	0.028569	0	0.014355	0	1.21412	2.3978	0.275007	0.014355	0.31034	0	0	0	0.014355	0.084064	1.25096	0.028569	0	0.097611	0.014355	0.250962	0	0	0.084064	0.124328	0.014355	0.014355	0.014355	0.176323	0	0	0.070389	0	0	0.028569	0	0.014355	0	0	0	0
GENE104X	ACH-000024-S	ACH-000024	OPM2_HAEMATOPOIETIC_AND_LYMPHOID_TISSUE	2.6701	1	0.042644	0.056584	0.226509	0.042644	2.08746	0.485427	0.056584	0.042644	0.201634	1.81557	1.39506	0.124328	1.69599	0	0.042644	0.056584	0	0.137504	0.367371	0	0.042644	0	0.070389	0.137504	0	0.014355	0.056584	0	0.028569	0	0.014355	0.070389	0	0	0	0.028569	0.163499	0	0	0.014355	0	0	0	0.014355
GENE142X	ACH-000363-S	ACH-000363	SKMM2_HAEMATOPOIETIC_AND_LYMPHOID_TISSUE	4.0787	1	0.056584	0.014355	0.124328	1.16993	0.070389	0.097611	0.124328	0.250962	0.163499	3.2765	1.5008	0.238787	0.014355	0.014355	0.028569	0	0.042644	0.056584	0.250962	0.014355	0.042644	0.014355	0.056584	0.495695	0	0.432959	0	0.084064	0	0	0	0.056584	0	0.014355	1.73985	0	0.111031	0.137504	0	0	0.014355	0	0	0.042644
GENE169X	ACH-000541-S	ACH-000541	KMS34_HAEMATOPOIETIC_AND_LYMPHOID_TISSUE	3.654	1	0.042644	1.25701	0.250962	0.536053	1.98914	0.62293	0.056584	0.056584	0.464668	2.53854	0	0.014355	2.68706	0	0.042644	0	0.15056	0.111031	0.250962	0.028569	0	0.014355	0.014355	0.298658	0.163499	0.464668	0.15056	0.070389	0	0.014355	0	0	0.014355	0	0	0	0	0.014355	0	0.028569	0	0.214125	0	0.042644
GENE173X	ACH-000588-S	ACH-000588	KMS26_HAEMATOPOIETIC_AND_LYMPHOID_TISSUE	1.3198	1	0.111031	1.35614	0.400538	4.48478	2.36457	0.124328	0.028569	0.097611	0.028569	3.85599	0.042644	0	0.042644	0.014355	0.084064	0	0	1.32769	0.014355	0.056584	0	0	0	0.432959	0	0.918386	0.028569	0.137504	0.014355	0.014355	0.014355	0.014355	0	0	0	0	0	0	0	0.014355	0.056584	0	0	0.014355
GENE39X	ACH-000960-R	ACH-000960	REH_HAEMATOPOIETIC_AND_LYMPHOID_TISSUE	13.996	1	7.11718	1.33342	0.31034	0.948601	0.014355	0.028569	0.042644	2.45943	0	2.52607	0	0.014355	0.097611	0	0.097611	0.014355	2.11437	3.26454	0.056584	0	0	0.014355	0.084064	0.584963	0	0.014355	0.042644	0.137504	0.298658	0	0.056584	0.014355	0.014355	0	0	0	0.042644	0	0.014355	0.014355	0	0	0	0
GENE184X	ACH-000728-S	ACH-000728	KASUMI2_HAEMATOPOIETIC_AND_LYMPHOID_TISSUE	2.4484	1	4.41954	0.378512	0.097611	3.02857	0.014355	3.33485	0.042644	3.78869	0	0.678072	0.028569	0.028569	0	0	0	0.028569	3.15866	0.286881	0.613532	1.7137	1.60881	0.042644	0.367371	3.92695	0	0	0.028569	0.028569	0.201634	0.014355	0	0	0.124328	0	0	0	0.028569	0.137504	1.18903	0	0.014355	0	0	0
GENE112X	ACH-000070-S	ACH-000070	697_HAEMATOPOIETIC_AND_LYMPHOID_TISSUE	2.6734	1	4.46205	0.014355	0.097611	0.014355	0.042644	3.8679	0.042644	2.854	0.056584	0.757023	0	0	0.042644	0	0	0	0.731183	0.871844	0.028569	3.41549	0	0.070389	0.056584	1.37851	0	0	0	0.097611	0	0	0.014355	0	0.014355	0	0	0	0.124328	0.014355	0.042644	0.014355	0.014355	0	0	0
GENE194X	ACH-000874-S	ACH-000874	RS411_HAEMATOPOIETIC_AND_LYMPHOID_TISSUE	4.3205	1	6.92327	0.555816	0.275007	0.584963	0	1.10434	0	3.34199	0.15056	0.748461	0	0	0.097611	0	0.028569	0.070389	0.85599	0.378512	0.226509	0.014355	0	0	0.028569	0	0.124328	0	0.389567	0.014355	0	0	0.014355	0	0	0	0	0	0.097611	0.070389	0.286881	0.084064	0.014355	0	0	0
GENE126X	ACH-000168-S	ACH-000168	NOMO1_HAEMATOPOIETIC_AND_LYMPHOID_TISSUE	2.4786	1	4.67582	3.10434	4.34625	0.475085	0.516015	3.95699	0.565597	4.75382	0.189034	3.3505	0.028569	0.15056	2.85798	0.014355	0	0.056584	0.815575	2.61824	0.097611	0.790772	0.250962	0.275007	0	0.056584	2.79077	0	0	0.189034	0.014355	0.056584	0	0	0.042644	0	0.014355	0	0.042644	0.925999	0.056584	0.056584	0.298658	0.516015	0	0
GENE135X	ACH-000294-S	ACH-000294	NB4_HAEMATOPOIETIC_AND_LYMPHOID_TISSUE	1.5912	1	4.92742	2.36457	2.9279	0.028569	0.014355	0.83996	0.056584	2.9279	0.263034	1.7866	0	0.014355	0	0.028569	0	0.056584	0.263034	0.298658	0.042644	0.263034	0.799087	0	0.070389	0	0	0.014355	0.070389	0.411426	0	0	0.028569	0	0	0	0	0	0	0.163499	0	0.124328	0	0	0	0
GENE115X	ACH-000081-S	ACH-000081	GDM1_HAEMATOPOIETIC_AND_LYMPHOID_TISSUE	2.7079	1	7.38767	0.275007	4.03386	0.250962	0.056584	4.35473	0.042644	3.27053	0.014355	1.83592	0.097611	0.028569	0.014355	0.070389	0.084064	0.028569	0.028569	0.214125	0.201634	0.097611	0.028569	0.097611	0.070389	0.014355	0.097611	0	0	0.137504	0.056584	0	0.028569	0.056584	0.014355	0.014355	0	0	0.286881	0	0.028569	0.028569	0.028569	0	0	0
GENE146X	ACH-000373-S	ACH-000373	SKM1_HAEMATOPOIETIC_AND_LYMPHOID_TISSUE	1.9924	1	5.51001	1.16993	2.38128	1.94111	2.76765	1.852	0.124328	5.22612	0.070389	0.056584	0.111031	0.464668	0.344828	0.014355	0	0.042644	0.871844	0.084064	0.765535	0.056584	0.454176	1.49569	0.042644	0.097611	0.189034	1.18903	0.056584	0.584963	0.097611	0.014355	0.028569	1.03562	0.344828	0	0.014355	0	0.042644	0.084064	0.111031	0.15056	0.014355	0.042644	0	0.028569
GENE155X	ACH-000439-S	ACH-000439	ME1_HAEMATOPOIETIC_AND_LYMPHOID_TISSUE	4.3624	1	6.49265	0.056584	0.731183	0.042644	0.070389	2.31325	0.056584	0.695994	0.056584	0.124328	0	0.014355	0.042644	0.014355	0	0.084064	0	0.084064	0.070389	0.070389	0	0	0	0.014355	0	0	0	0.014355	0.084064	0	0.111031	0.028569	0.014355	0	0.014355	0.014355	0	0.344828	0.056584	0	0	0	0	0
GENE161X	ACH-000498-S	ACH-000498	KO52_HAEMATOPOIETIC_AND_LYMPHOID_TISSUE	3.8885	1	6.44294	0.070389	2.54844	0.201634	0.084064	2.49057	0.15056	2.73118	0.097611	2.08066	0	0.042644	0.15056	0.014355	0	0	0.344828	0.432959	0.454176	0.070389	0.014355	0.014355	0.056584	0.042644	0.028569	0.014355	0.097611	0.124328	0	0	0.097611	0.124328	0.333424	0.070389	0.014355	0	0.014355	0.014355	0	0.400538	0.028569	0	0	0.028569
GENE190X	ACH-000795-S	ACH-000795	MOLT13_HAEMATOPOIETIC_AND_LYMPHOID_TISSUE	1.914	1	7.71678	0.201634	0.189034	3.36597	1.80323	0.992768	0.028569	2.19535	0.731183	0.9855	0.028569	0.056584	0.286881	0.014355	0	0	0.028569	1.0635	0.422233	0.333424	0.070389	0.097611	0.400538	0	0.111031	0.214125	0.263034	0.565597	0.111031	0.124328	0.263034	0.042644	1.31615	0	0.014355	0.014355	0.070389	0	0.014355	0.189034	1.50589	0.454176	0	0.097611
GENE200X	ACH-000937-S	ACH-000937	PF382_HAEMATOPOIETIC_AND_LYMPHOID_TISSUE	2.6602	1	7.15249	0.070389	0.137504	4.6865	0.650765	0.176323	0.344828	1.09085	0.575312	0.992768	0.111031	0.028569	0.650765	0	0	0.084064	0.042644	0.575312	0.137504	0.070389	0.014355	0.014355	0.137504	0.014355	0	0.014355	0.344828	0.250962	0.163499	0.014355	0.014355	0.042644	3.17951	0.014355	0.014355	0.028569	0.014355	0.014355	0.15056	0	0.516015	0.189034	0	0
GENE199X	ACH-000920-S	ACH-000920	CMLT1_HAEMATOPOIETIC_AND_LYMPHOID_TISSUE	3.7483	1	8.08481	0.604071	0.321928	3.42089	2.22033	0.163499	0.042644	0.83996	1.09761	0.604071	0	0.070389	0.389567	0.014355	0.042644	0.275007	0.042644	2.20163	0.286881	0.056584	2.7866	0	0.111031	0.201634	0.137504	0	0.298658	0.275007	0.137504	0.014355	0	0.028569	3.69377	0.014355	0	0	0.097611	0	0.097611	0.084064	2.04264	1.76977	0	0
GENE202X	ACH-000953-S	ACH-000953	SUPT1_HAEMATOPOIETIC_AND_LYMPHOID_TISSUE	1.196	1	6.17991	0.042644	0.333424	5.88313	0.042644	0.344828	0.214125	0.028569	0.536053	0.042644	0.042644	0.070389	0.014355	0	0	0.124328	0.31034	0.226509	0.464668	0.565597	0.189034	0.014355	0.014355	0	0	0.028569	0.042644	0.070389	0	0	0	0	0.189034	0	0	0	0	0	0	0	0.014355	0	0	0
GENE122X	ACH-000140-S	ACH-000140	PFEIFFER_HAEMATOPOIETIC_AND_LYMPHOID_TISSUE	2.8788	1	0.111031	0.056584	4.44692	6.91468	1.02148	0.367371	0.042644	0.124328	0.070389	0.594549	2.62994	4.73064	1.51601	0	0	0	0.014355	0.014355	0.176323	0	0	0.014355	0.042644	0.028569	0.042644	0	0.070389	4.54473	0.378512	0	0.014355	0.111031	0.137504	0.014355	0	0.070389	0.028569	0.084064	0	0.014355	0	0	0	0.097611
GENE107X	ACH-000053-S	ACH-000053	KARPAS299_HAEMATOPOIETIC_AND_LYMPHOID_TISSUE	4.5172	1	4.83643	0.594549	0.378512	2.79077	0.042644	0.111031	0.111031	0	0.176323	0.807355	0.042644	0	0.189034	0	0	0.124328	0.014355	1.64616	0.575312	0.042644	0.137504	0.014355	0.189034	0	0	0	0.014355	0.070389	0.014355	0.014355	0.111031	0.084064	0.432959	0	0.028569	0	0	0.422233	0.014355	0.042644	0.111031	0	0.014355	0.356144
GENE131X	ACH-000226-S	ACH-000226	SUPM2_HAEMATOPOIETIC_AND_LYMPHOID_TISSUE	3.4918	1	3.76553	0.15056	0.163499	1.61353	0.014355	0.111031	0.056584	0.084064	0.275007	0.014355	0.124328	0.028569	0.137504	0	0.084064	0	0.575312	1.05658	0.070389	0.028569	0	0.014355	0.15056	0.298658	0.956057	0.042644	0.056584	0.014355	0.070389	0	0.028569	0.555816	0.028569	0.042644	0.042644	0	0.014355	0.014355	0.028569	0.028569	0.014355	0.056584	0	0.014355
GENE177X	ACH-000664-S	ACH-000664	SUDHL1_HAEMATOPOIETIC_AND_LYMPHOID_TISSUE	4.4739	1	0.070389	0.042644	0.070389	2.08746	1.28096	0.097611	0.097611	0.028569	0	0	0	0.042644	0.31034	0	0	0.014355	0.15056	0.15056	0.056584	0	0.014355	0	0.286881	0	0	0	0.097611	0.137504	0.042644	0	0.163499	0	0.097611	0	0.028569	0.014355	0	0	0.014355	4.23496	0.014355	0	0	0
GENE188X	ACH-000773-S	ACH-000773	KIJK_HAEMATOPOIETIC_AND_LYMPHOID_TISSUE	2.8674	1	0.831877	0.084064	0.389567	2.5435	0.014355	0.014355	0.042644	0.042644	0.31034	0.014355	0.042644	0.014355	0.137504	0	0.042644	0	0.344828	0.286881	0.201634	0.070389	0.014355	0	0.042644	0.014355	0	0	0	0.084064	0.028569	0.014355	0.028569	0.084064	0.014355	0	0	0	0	0	0.014355	0.097611	0	0	0	0.526069
GENE121X	ACH-000136-S	ACH-000136	CHP126_AUTONOMIC_GANGLIA	3.9727	1	0.15056	0.084064	0.111031	2.06695	3.71809	6.14995	0.918386	0.028569	1.04963	3.10601	0.918386	0.176323	0.137504	0.042644	0.042644	0.042644	0.298658	0.084064	3.86592	2.50335	3.72356	4.44029	3.64731	3.05311	0	1.76128	0.263034	0.333424	1.45943	2.84398	0	0.333424	0.014355	5.51223	4.65535	5.87946	0.286881	0.678072	0.028569	0.014355	0.028569	0	0.070389	0
GENE128X	ACH-000203-S	ACH-000203	NH6_AUTONOMIC_GANGLIA	4.1901	1	0.124328	0.084064	0.124328	4.76022	5.48156	6.43012	0.505891	0.495695	1.23879	2.54102	1.05658	1.91839	0.014355	0	0	0.189034	2.64386	0.15056	3.81967	2.95233	3.34908	4.5735	3.32337	4.55028	0.070389	0.604071	0.084064	0.731183	1.78241	0.111031	0.111031	4.1035	0.464668	2.7866	6.12143	5.32193	0.555816	0.097611	0.042644	0.028569	0.084064	0	0.014355	0
GENE136X	ACH-000310-S	ACH-000310	IMR32_AUTONOMIC_GANGLIA	4.1903	1	0.056584	0.028569	0.201634	5.09803	1.98185	4.19613	0.31034	0	0.042644	0.201634	0.137504	0.238787	0.124328	0.014355	0.084064	0.014355	0.613532	1.28096	0.575312	2.15704	4.77083	3.32193	2.32193	2.54844	0.948601	0.286881	4.4822	0.163499	0.163499	0.014355	0.028569	0.669027	0.042644	0.823749	3.73335	1.74416	0.042644	0.137504	0.739848	0	0.028569	0	0.014355	0
GENE144X	ACH-000366-S	ACH-000366	SKNDZ_AUTONOMIC_GANGLIA	1.7513	1	0.084064	0.042644	0.176323	5.49089	3.1635	5.58496	2.21101	0.097611	0.659925	0.056584	0.056584	0.286881	0.014355	0.014355	0	0.084064	0.765535	0.201634	0.632268	0.014355	1.09761	2.77821	0.137504	0.214125	0.014355	0.014355	1.28688	0.084064	0.028569	0.014355	0.014355	0.871844	0.084064	1.46467	3.0268	5.30122	2.18587	0.070389	0.014355	0.014355	0	0.028569	0	0
GENE165X	ACH-000523-S	ACH-000523	NCIH1184_LUNG	1.9869	1	0.124328	0.124328	0.275007	3.9486	4.33842	4.0027	0.411426	0.042644	0.432959	0.014355	0	0.042644	0.555816	0.594549	0	0.014355	0.014355	3.22497	2.34199	2.62527	3.23266	3.20163	2.53854	1.09085	1.1177	0.084064	3.10769	0.056584	3.22805	0.014355	0.056584	0.097611	4.07125	0.014355	1.9855	5.81557	0.189034	0.014355	0.084064	0.659925	0.042644	0.687061	0.014355	0
GENE134X	ACH-000290-S	ACH-000290	NCIH209_LUNG	4.2935	1	0.286881	0.014355	0.189034	1.81147	4.904	0.286881	0.62293	0.056584	0.201634	0.176323	0.042644	0.137504	1.13093	1.1635	0.137504	0.014355	0.014355	7.10559	2.60407	0.097611	0.028569	2.31325	0.704872	1.61824	2.6017	0.214125	2.26903	0.275007	0.250962	1.26903	0	0	0.748461	0	0.070389	0.815575	0.097611	0.555816	0.333424	0.137504	0.163499	3.38128	0.389567	0
GENE183X	ACH-000703-S	ACH-000703	DMS79_LUNG	4.4451	1	1.39506	0.042644	0.847997	3.06695	6.09318	2.49569	0.189034	1.63227	0.565597	0.847997	0.189034	0.378512	2.26003	5.85599	0	0.124328	2.67582	5.3733	6.16812	1.1375	5.36282	3.0321	2.98914	2.55827	2.24184	0.722466	1.35614	0.201634	2.60881	3.08066	0.014355	0.014355	0.9855	0.014355	0	0.704872	0.014355	0.214125	0.014355	3.18745	2.39232	1.04963	1.38405	3.83895
GENE154X	ACH-000431-S	ACH-000431	NCIH1694_LUNG	2.8926	1	0.163499	0.028569	0.084064	4.68257	3.80323	3.77294	0.124328	1.48543	0.887525	0.910733	1.54102	2.01436	0.014355	0.014355	0	0.367371	0.722466	3.54226	5.69544	3.47638	6.15158	2.926	5.20828	0.757023	3.15543	1.70044	5.37016	0.176323	3.26903	4.97177	0	0	0	1.97085	0	0.687061	0.097611	0.903038	0.464668	1.64155	1.58976	1.13093	0.454176	1.88362
GENE191X	ACH-000816-S	ACH-000816	NCIH524_LUNG	2.7877	1	0.321928	0.526069	0.070389	2.79077	3.53481	4.23802	0.333424	2.21723	1.38957	0.367371	3.2342	4.3978	0.495695	0	0	0.042644	0.042644	4.10518	5.31397	3.38128	5.08151	4.25626	2.78869	3.7666	0.042644	0.070389	0.028569	0.028569	1.36737	1.54102	0	0	0.321928	0	0.124328	2.13422	0.111031	5.06781	4.33842	0.356144	0.097611	4.02237	0.678072	2.49825
[truncated: 148 more columns]
