# Supplementary material for: MS4A15 drives ferroptosis resistance through calcium-restricted lipid remodeling
Source: Cell Death Differ. 2021 Oct 18;29(3):670–86. doi: 10.1038/s41418-021-00883-z (PMC8901757; doi:10.1038/s41418-021-00883-z)
Supplement: Supplementary file 12 — Supplementary Table 5. Oligonucleotide sequences used in this study. [file 41418_2021_883_MOESM12_ESM.xlsx]

## Sheet: Tabelle1
	Genes	Primers
cDNA amplification	Human MS4A15 amplification forward primer	tctcatcattttggcaaagaattcgccaccatgtctgcagctcccgccagcaatg
	Human MS4A15 amplification reverse primer	cctctagctacctagctagctcacttatcgtcatcgtctttgtaatcgacgactccttgggcatatgccac
	Human TMEM33 amplification forward primer	acgagactagcctcgaggtttaaacgccaccatggcagatacgaccccgaacg
	Human TMEM33 amplification reverse primer	ccttcgccgctgccactagtcaggtcctcctcgctgatcagc
qPCR	Human TMEM33 qPCR forward primer	cactcatctttgtaaattcctatcca
	Human TMEM33 qPCR reverse primer	ggcagcatgaagcaaagag
	Human GAPDH qPCR forward primer	aacgggaagcttgtcatcaa
	human GAPDH qPCR reverse primer	tggactccacgacgtactca
	Mouse Ms4a15 qPCR forward primer	acctggggatgctcttcatc
	Mouse Ms4a15 qPCR reverse primer	tctcagctgctacggagagg
	Mouse Fads2 qPCR forward primer	attcgggagaagatgctacg
	Mouse Fads2 qPCR reverse primer	aagaacttgcccacgaagtc
	Mouse Hsd17b12 qPCR forward primer	attcccgacttggacaacac
	Mouse Hsd17b12 qPCR reverse primer	tcacccctttagatctttctaccat
	Mouse Scd1 qPCR forward primer	ggtgatgttccagaggaggta
	Mouse Scd1 qPCR reverse primer	cgcaagaaggtgctaacga
	Mouse Actin qPCR forward primer	cctctatgccaacacagtgc
	Mouse Actin qPCR reverse primer	gtactcctgcttgctgatcc
guides	Mouse Ms4a15 OE CRISPR guide	aaagactgaagcaagggact
	Mouse Serca2 OE CRISPR guide	gggctctctcggccaatgag
	Mouse knockout CRISPR guide	gaggtgggcagaatggctggagg
	Human Ms4a15 OE CRISPR guide 1	gtggtttgagagcttttgca
	Human Ms4a15 OE CRISPR guide 2	aactccttggccctaaaaac
	Human Ms4a15 OE CRISPR guide 3	gtggggtcatgagacacctg
	Human Ms4a15 OE CRISPR guide 4	aaccacaaacatccactaga
genotyping KO	Mouse Ms4a15 for wt	gcctcccaggttcaagtgatcc
	Mouse Ms4a15 rev wt1000	agtgcctgcagaaggcaccaagcc
	Mouse Ms4a15 rev wt500	tggttcttctcggctgccactga
